# Supplementary material for: N6-methyladenosine modulation classes and immune microenvironment regulation in ischemic stroke
Source: Front Mol Neurosci. 2022 Dec 23;15:1013076. doi: 10.3389/fnmol.2022.1013076 (PMC9907088; doi:10.3389/fnmol.2022.1013076)
Supplement: Supplementary file 8 [file Data_Sheet_1.XLSX]

## Sheet: Sheet1
Gene	Type
METTL3	Writer
METTL14	Writer
WTAP	Writer
KIAA1429	Writer
RBM15	Writer
RBM15B	Writer
CBLL1	Writer
ZC3H13	Writer
YTHDF1	Reader
YTHDF2	Reader
YTHDF3	Reader
YTHDC1	Reader
YTHDC2	Reader
HNRNPC	Reader
HNRNPA2B1	Reader
IGF2BP1	Reader
IGF2BP2	Reader
IGF2BP3	Reader
FMR1	Reader
ELAVL1	Reader
LRPPRC	Reader
FTO	Eraser
ALKBH5	Eraser
