# Supplementary material for: N6-methyladenosine modulation classes and immune microenvironment regulation in ischemic stroke
Source: Front Mol Neurosci. 2022 Dec 23;15:1013076. doi: 10.3389/fnmol.2022.1013076 (PMC9907088; doi:10.3389/fnmol.2022.1013076)
Supplement: Supplementary file 9 [file Data_Sheet_2.XLSX]

## Sheet: IS vs NC
	GSM416528	GSM416529	GSM416530	GSM416531	GSM416532	GSM416533	GSM416534	GSM416535	GSM416536	GSM416537	GSM416538	GSM416539	GSM416540	GSM416541	GSM416542	GSM416543	GSM416544	GSM416545	GSM416546	GSM416547	GSM416548	GSM416549	GSM416550	GSM416551	GSM416552	GSM416553	GSM416554	GSM416555	GSM416556	GSM416557	GSM416558	GSM416559	GSM416560	GSM416561	GSM416562	GSM416563	GSM416564	GSM416565	GSM416566	GSM554034	GSM554035	GSM554036	GSM554037	GSM554038	GSM554039	GSM554040	GSM554041	GSM554042	GSM554043
METTL3	7.6983	7.20679	6.9477	7.2135	7.42674	7.70179	7.28759	7.12413	7.47911	7.55926	7.15221	7.10098	7.45477	7.22477	7.62562	7.44659	7.63073	7.63994	7.62306	7.94934	7.40722	8.42738	7.33093	7.67767	8.21349	7.42051	7.32935	7.26417	7.54555	7.48363	7.25088	7.47491	7.25015	7.38335	7.69221	7.42022	7.00315	7.58769	7.35472	7.595	8.08525	7.59966	7.59181	7.72214	7.64847	7.54121	7.75167	7.94309	7.25462
METTL14	6.10167	6.11864	6.25955	6.19577	5.6165	5.84674	5.72328	5.87403	5.74714	6.05939	5.73488	5.74759	6.01532	5.72518	5.73311	5.48981	5.40742	5.83654	5.74802	6.02026	5.9552	5.78674	6.12179	5.74764	5.67303	6.30941	5.74157	6.09397	5.8432	5.87778	5.98363	5.46961	5.80571	6.07534	5.46804	6.13264	6.08098	5.81489	5.56729	5.90296	5.73608	5.76376	5.71545	5.97352	5.93097	6.00677	5.69449	6.49066	5.45292
WTAP	7.77328	8.06968	7.90505	8.0964	7.55773	7.57219	7.71939	7.96831	7.64939	7.85454	7.76088	7.71511	7.63507	7.7458	7.71235	7.75479	7.44391	7.91596	8.01208	7.49159	7.76411	7.07729	8.05072	7.74183	7.39492	8.0154	7.88716	8.10577	7.80495	7.89095	7.86588	7.66492	8.0944	7.75811	7.4749	7.99935	8.1726	7.45847	7.47925	7.38673	7.6705	7.73955	7.6163	7.74837	7.56652	7.88035	7.5323	7.60209	7.51411
KIAA1429	6.10621	6.23107	6.38951	6.21249	6.14901	6.0505	5.8113	5.83721	5.95486	6.02681	6.17194	6.22292	5.95513	5.75734	5.75516	6.11658	5.79979	5.84267	5.94119	5.99166	6.06335	5.95281	6.05034	6.00943	6.15195	6.29338	6.03187	6.17175	5.96755	5.87636	6.15773	5.96336	6.13846	6.31484	5.98528	6.05251	6.19322	6.09178	5.87972	6.1253	5.97531	5.78492	6.03367	6.0564	6.16577	5.74997	5.99489	6.1278	5.88262
RBM15	6.46273	6.39109	6.4817	6.62892	6.50048	6.61848	6.48556	6.66286	6.77048	6.72697	6.35409	6.66071	6.65957	6.58506	6.91135	6.38695	6.6599	6.90035	6.85376	6.46417	6.4567	6.74419	6.8166	6.61873	6.79544	6.61557	6.64996	6.50623	6.7727	6.75212	6.45578	6.79414	6.49943	6.50387	6.81639	6.83536	6.62255	6.56753	6.63631	6.58117	6.52628	6.56978	6.5641	6.6338	6.55233	6.36485	6.45078	6.81141	6.40465
RBM15B	7.74448	8.00175	7.8102	7.69409	7.75093	7.21779	7.54542	7.22605	7.82055	7.74189	7.72146	7.61117	7.48433	7.81631	7.37231	7.75231	7.38032	7.51819	7.5422	7.57439	7.77602	7.33951	7.75665	7.57487	7.55407	7.53992	7.52855	7.78408	7.35068	7.53857	7.87746	7.38034	7.58868	7.90573	7.41745	7.77502	7.7997	7.46847	7.62141	7.8578	7.63582	7.02781	7.70628	7.72606	7.66305	7.67593	7.67427	7.51086	7.81252
CBLL1	7.21879	6.38111	6.55917	6.52881	7.38888	7.284	7.02609	7.0137	6.94162	7.06847	6.67899	7.63895	6.98946	7.04628	7.44535	6.8658	7.33397	6.82243	7.08873	6.55358	6.36398	7.10203	6.79366	6.49265	7.29738	7.11815	6.54108	7.07619	6.77572	7.00807	6.79078	7.11024	7.00071	6.92236	7.21956	6.81351	7.00158	7.21463	6.76136	7.10325	6.78524	6.7621	6.74749	7.48982	7.32752	6.74437	7.00957	7.52238	6.88424
ZC3H13	6.94593	7.30653	7.33954	7.03697	6.74496	6.53702	6.72772	6.92602	6.88398	6.97108	7.12181	6.6642	6.73699	6.77212	6.56468	7.21643	6.2943	7.13968	6.99205	7.01072	7.05659	6.25469	7.24093	7.03982	6.36903	7.16104	6.90591	7.19462	7.16249	6.96901	7.09173	6.73527	6.97189	7.13883	6.59791	7.04158	7.10869	6.79491	6.65783	7.07732	7.0235	7.11215	6.77198	7.10369	7.06519	7.08338	6.99205	7.30971	6.87096
YTHDF1	9.96524	9.35553	9.52053	9.63434	9.79962	9.64051	9.65668	9.54421	9.59876	9.57781	9.56264	9.64586	9.56542	9.6921	9.54471	9.65236	9.63175	9.80415	9.83795	9.87965	9.61513	9.95474	9.64742	9.85363	9.94178	9.65094	9.84904	9.42809	9.70694	9.71291	9.70778	9.78393	9.53032	9.67986	9.54284	9.54335	9.45328	9.57278	9.73556	9.69009	9.80892	9.37206	9.54472	9.62498	9.70127	9.53308	9.74081	9.70914	9.59153
YTHDF2	9.91217	9.76289	9.72732	9.6747	9.87532	9.97074	10.0364	10.007	9.97364	9.88661	9.64091	9.95053	9.7933	10.2531	9.9464	10.0692	9.9198	9.94145	10.0421	9.54265	9.93669	10.0316	9.74716	9.77495	10.1519	9.85664	9.79458	9.72878	9.98061	10.0453	9.69025	10.0818	9.83141	9.85815	9.97646	9.9132	9.77541	9.7624	10.0517	9.91859	9.71999	9.53846	9.78585	9.89011	9.8342	9.78097	9.76255	9.59357	9.7294
YTHDF3	8.11431	8.27224	8.06303	8.533	8.85232	8.94498	8.94062	9.00137	8.68349	8.82933	8.29153	9.15019	8.84773	8.9667	9.011	8.58496	8.87536	8.244	8.46166	8.19894	8.17053	8.17289	8.35521	8.33826	8.19041	8.37504	8.4468	8.80633	8.56544	8.5658	8.44106	8.70767	8.8409	8.53018	8.9973	8.87825	8.9688	8.40653	8.5277	8.46554	8.51225	8.12281	8.61482	8.70754	8.30622	7.90951	8.40572	7.91304	8.39955
YTHDC1	6.0421	6.02307	5.94525	6.08899	6.21145	6.06953	6.228	5.91324	5.93564	5.93486	5.77438	6.02813	5.73708	6.42959	5.65211	5.90833	5.5064	5.8235	5.71724	5.69053	5.4544	5.70034	5.93815	5.78198	5.63394	5.98843	6.13523	5.97047	5.63648	5.58954	5.69175	6.13652	5.89895	5.72559	5.25505	5.94656	6.14456	5.62081	5.31248	5.52535	5.52298	5.63862	5.50649	5.61577	5.55961	5.85825	5.5463	5.95722	5.32189
YTHDC2	6.27333	6.39125	6.55709	6.29475	6.05794	5.99805	5.96927	6.06431	6.05664	6.05422	6.14382	6.02117	5.91683	5.92734	5.7726	5.93792	5.88399	6.11675	6.22658	6.37934	6.06169	6.25637	6.23417	6.21148	6.02005	6.35864	6.03557	6.24804	5.86384	5.9753	6.22252	6.02895	6.06917	6.23231	6.03846	6.36498	6.4364	6.09772	5.8532	6.12331	6.04993	6.13673	6.40095	6.28871	6.18576	6.03317	6.21395	6.17483	6.1374
HNRNPC	8.63988	8.46025	8.51461	8.61311	8.94401	8.93868	8.79115	8.83377	8.70381	8.82408	8.69247	8.92594	9.00692	8.73397	8.94641	8.71493	8.88923	8.50149	8.48498	8.41082	8.30248	8.47041	8.45652	8.46702	8.51894	8.44141	8.34029	8.59934	8.51148	8.55181	8.66259	8.77625	8.72744	8.67137	8.75347	8.68378	8.69888	8.79303	8.66301	8.62962	8.63861	8.57512	8.36353	8.61878	8.55803	8.58629	8.70684	8.40145	8.67001
HNRNPA2B1	9.17787	8.66269	8.82003	8.85052	9.08153	9.13083	9.08882	8.86665	8.93902	8.96138	9.00156	9.06833	9.05251	8.92797	8.98877	8.74093	9.0684	8.58806	8.63422	8.70393	8.63024	8.92761	8.63197	8.76872	9.06237	8.75424	8.63191	8.90849	8.67287	8.74522	9.00222	9.06499	8.90941	8.95425	9.05068	8.79807	8.80714	9.0992	8.87082	8.70589	9.25098	9.09435	8.99287	8.69271	8.83162	8.84348	8.86931	8.86687	8.5773
IGF2BP1	4.34937	4.48382	4.48136	4.41733	4.30897	4.24665	4.26525	4.35079	4.26737	4.33875	4.43326	4.21274	4.23838	4.22023	4.15005	4.38749	4.10895	4.34519	4.29159	4.38458	4.30789	4.06548	4.42375	4.30209	4.08207	4.33368	4.40515	4.38977	4.37435	4.2509	4.41721	4.18374	4.32497	4.37505	4.12095	4.42509	4.44879	4.2675	4.31262	4.35098	4.2412	4.36875	4.2609	4.26136	4.15391	4.19365	4.42814	4.22242	4.43999
IGF2BP2	6.16001	6.58675	6.54945	6.10047	6.21972	5.9436	6.21008	5.66504	5.55216	6.0445	6.7325	5.64727	5.53007	5.99664	5.32223	6.22928	5.68962	6.03737	5.6403	6.54366	6.07155	5.33953	6.0112	6.19994	5.33943	5.97679	6.61317	5.46273	6.00695	5.32917	5.92822	5.47684	5.67239	6.23655	5.41091	5.76701	6.01832	5.67287	6.08425	5.74265	6.15157	5.5747	6.50548	5.70869	5.73151	5.77945	5.98398	6.22299	5.79265
IGF2BP3	4.15577	4.3488	4.60468	4.25273	3.76557	4.11765	4.28965	4.14507	4.11389	4.2694	4.54654	3.88309	3.78268	4.39406	3.76426	4.25851	3.65293	4.36606	4.24249	4.56052	4.91221	3.96467	4.47486	4.03747	3.68711	4.51299	4.25654	4.50594	4.48136	4.00224	4.18327	3.91553	4.43104	4.65682	4.3895	4.32288	4.38787	4.02004	5.04408	3.77361	4.65156	4.52465	4.32581	4.04663	3.99521	4.50364	4.47835	4.57768	4.25615
FMR1	8.89118	9.21622	9.23081	9.03959	8.61642	8.43489	8.48602	8.76347	8.68621	8.74631	8.89817	8.69153	8.46997	8.6895	8.29775	8.96141	8.19941	8.85919	8.81508	8.78177	8.8809	8.25346	8.9906	8.7578	8.34205	8.89119	8.7087	8.97758	8.8708	8.76858	8.97803	8.62779	8.86798	8.85741	8.47287	8.9974	8.98219	8.72069	8.69318	8.69062	8.81437	8.85171	8.79724	8.80311	8.90489	8.73226	8.86271	8.77778	8.724
ELAVL1	6.0128	6.26921	6.42671	6.23272	6.03724	6.09199	6.0762	6.01061	6.19294	6.18454	6.18923	5.95251	6.27064	5.80636	6.09039	5.95864	6.01351	6.30003	6.47746	6.16565	6.21247	6.18474	6.12507	6.09866	6.29117	6.3176	5.87262	6.24545	6.36636	6.43796	6.22088	6.29469	6.16871	6.22621	6.08993	6.1262	6.32657	6.38885	6.05382	6.46305	6.30551	6.07259	6.12128	6.61455	6.26841	6.4508	6.26329	6.44748	6.36375
LRPPRC	7.85634	7.69436	7.8361	7.75386	7.63751	7.66554	7.37891	7.28841	7.78382	7.74454	7.75471	7.58009	7.42316	7.28466	7.28929	7.43115	7.29614	7.83326	7.8064	7.91672	7.87844	7.93477	8.02045	7.95199	7.92972	7.90975	7.62676	7.76209	7.83015	7.5531	7.75069	7.65814	7.57158	7.85088	7.62952	7.78066	7.56795	7.66163	7.77245	7.73823	7.72633	7.74554	7.43666	7.90619	7.815	8.01588	7.95593	8.14646	7.75477
FTO	8.63381	8.86583	8.91534	8.66752	8.60251	8.39623	8.37881	8.4099	8.49279	8.54277	8.82596	8.35299	8.36837	8.46599	8.33217	8.66614	8.1906	8.57815	8.5683	8.68329	8.59528	8.35035	8.66325	8.54568	8.53668	8.54431	8.30721	8.66326	8.56144	8.33618	8.80243	8.45447	8.59449	8.73841	8.24473	8.88652	8.70044	8.58106	8.6409	8.59898	8.48403	8.08804	8.29917	8.50802	8.62726	8.41655	8.68673	8.6541	8.57113
ALKBH5	7.73682	7.01358	7.64844	7.03791	7.50552	7.39782	6.99673	6.878	6.94044	7.17826	7.6061	7.15907	7.26686	6.72318	7.29813	6.55628	7.10625	6.89236	6.92106	7.50286	6.98063	7.41115	7.24992	7.26047	7.66529	7.36927	7.28554	6.98467	6.92869	7.19018	7.24456	7.32992	7.07619	7.06584	7.20792	6.87743	7.06544	7.40057	6.98599	7.57856	7.23802	6.60335	7.55665	7.47774	7.10591	7.39273	7.19522	7.2679	7.42521
[truncated: 54 more columns]
