# Supplementary material for: N6-methyladenosine modulation classes and immune microenvironment regulation in ischemic stroke
Source: Front Mol Neurosci. 2022 Dec 23;15:1013076. doi: 10.3389/fnmol.2022.1013076 (PMC9907088; doi:10.3389/fnmol.2022.1013076)
Supplement: Supplementary file 10 [file Data_Sheet_3.XLSX]

## Sheet: logistic
gene	OR	CI	CI.lower	CI.upper	P
ELAVL1	0	0-0	0	0	1.83467e-06
IGF2BP2	46.55	9.11-237.77	9.11	237.77	3.92198e-06
LRPPRC	0.02	0-0.2	0	0.2	0.000604145
METTL3	0.11	0.03-0.48	0.03	0.48	0.00285577
IGF2BP1	242.05	5.37-10919.03	5.37	10919	0.00473568
YTHDF2	36.18	2.44-536.94	2.44	536.94	0.00911919
ALKBH5	0.11	0.02-0.58	0.02	0.58	0.00961566
CBLL1	0.19	0.05-0.67	0.05	0.67	0.00999036
METTL14	0.1	0.02-0.6	0.02	0.6	0.0117743
IGF2BP3	4.19	1.2-14.69	1.2	14.69	0.0250944
YTHDC1	6.53	1.22-34.98	1.22	34.98	0.0284071
WTAP	7.1	1.17-43.25	1.17	43.25	0.0335135
YTHDC2	0.1	0.01-0.93	0.01	0.93	0.0427434
YTHDF3	4.16	1.02-16.93	1.02	16.93	0.0465623
RBM15B	0.14	0.02-1.18	0.02	1.18	0.0707245
KIAA1429	0.16	0.01-1.96	0.01	1.96	0.153359
HNRNPC	4.89	0.48-49.59	0.48	49.59	0.179029
YTHDF1	4.39	0.22-87.39	0.22	87.39	0.332408
RBM15	3.37	0.19-59.5	0.19	59.5	0.407439
FTO	2.17	0.29-16.25	0.29	16.25	0.449133
FMR1	0.54	0.1-2.85	0.1	2.85	0.464487
HNRNPA2B1	0.45	0.05-4.38	0.05	4.38	0.493796
ZC3H13	0.8	0.2-3.29	0.2	3.29	0.762042

## Sheet: LASSO
	coef
ELAVL1	-4.73782
IGF2BP2	3.97422
LRPPRC	-0.923868
YTHDF2	5.15596
ALKBH5	-1.85916
METTL14	-1.31248
YTHDC1	0.266835
