# Supplementary material for: N6-methyladenosine modulation classes and immune microenvironment regulation in ischemic stroke
Source: Front Mol Neurosci. 2022 Dec 23;15:1013076. doi: 10.3389/fnmol.2022.1013076 (PMC9907088; doi:10.3389/fnmol.2022.1013076)
Supplement: Supplementary file 11 [file Data_Sheet_4.XLSX]

## Sheet: 分类器
	Estimate	Std. Error	z value	Pr(>|z|)
(Intercept)	-56.755	35.7387	-1.58805	0.112274
ELAVL1	-5.03428	3.18451	-1.58087	0.113909
IGF2BP2	6.82624	1.75484	3.88995	0.000100265
LRPPRC	-1.07388	1.89254	-0.567427	0.570424
YTHDF2	10.1702	3.27146	3.10877	0.00187868
ALKBH5	-4.29323	2.03252	-2.11227	0.034663
METTL14	-3.18196	1.94098	-1.63936	0.101139
YTHDC1	1.56086	1.51923	1.0274	0.304231
