# Supplementary material for: N6-methyladenosine modulation classes and immune microenvironment regulation in ischemic stroke
Source: Front Mol Neurosci. 2022 Dec 23;15:1013076. doi: 10.3389/fnmol.2022.1013076 (PMC9907088; doi:10.3389/fnmol.2022.1013076)
Supplement: Supplementary file 12 [file Data_Sheet_5.XLSX]

## Sheet: Sheet1
	B cells naive	B cells memory	Plasma cells	T cells CD8	T cells CD4 naive	T cells CD4 memory resting	T cells CD4 memory activated	T cells follicular helper	T cells regulatory (Tregs)	T cells gamma delta	NK cells resting	NK cells activated	Monocytes	Macrophages M0	Macrophages M1	Macrophages M2	Dendritic cells resting	Dendritic cells activated	Mast cells resting	Mast cells activated	Eosinophils	Neutrophils	P-value	Correlation	RMSE
GSM416528	0.00850318	0.00580479	0	0.187358	0.0645497	0	0.0999009	0	0	0	0.236547	0	0.376567	0.00155803	0	0	0	0.00296232	0	0.0162497	0	0	0	0.882035	0.5633
GSM416529	0	0.012554	0	0.0780031	0.0890022	0.0392958	0.0562858	0	0	0.0093562	0.10667	0.010198	0.502911	0	0	0	0	0.00134607	0	0.0686037	0.00253137	0.0232425	0	0.845218	0.605955
GSM416530	0.00279541	0.0103532	0.0036761	0.0598062	0.0709921	0.0229069	0.0444511	0	0	0.03489	0.149064	0	0.512363	0	0	0	0	0.00446392	0	0.066795	0	0.0174433	0	0.797086	0.642985
GSM416531	0	0	0	0.105133	0.0841368	0.0214169	0.0555666	0	0	0.114089	0.10212	0	0.427999	0	0	0	0	0.00452447	0	0.0382527	0	0.0467619	0	0.846865	0.598049
GSM416532	0	0.0258107	0	0.148119	0.0507053	0	0.0473803	0	0	0.0372157	0.159804	0	0.439786	0.000588087	0	0	0.00125449	0.00286679	0	0.0251068	0.0247018	0.0366624	0	0.676443	0.74355
GSM416533	0.00671969	0.00571254	0	0.107996	0.0420339	0	0.0600078	0	0	0.0786932	0.172135	0	0.491848	0.00837595	0	0	0	0.00613509	0	0.00216216	0.0181798	0	0	0.623968	0.781018
GSM416534	0.00270765	0.018129	0	0.117526	0.0412762	0.12394	0.0330477	0	0	0.0198964	0.122154	0	0.440363	0.00301678	0	0	0.000527019	0.00323371	0	0.0216977	0.0336132	0.0188713	0	0.59347	0.805297
GSM416535	0.0333263	0	0	0.0449283	0.0337944	0.0164611	0.028961	0	0	0.0813045	0.0752486	0	0.503943	0.00227675	0	0	0.00267873	0.00794117	0	0.0602667	0.0287072	0.080162	0	0.538163	0.844046
GSM416536	0.0127778	0.0147015	0	0.281807	0	0.0464305	0.0363189	0	0	0.0728348	0.125088	0	0.370086	0.00846039	0	0	0.00317957	0.00347232	0	0.021767	0.00307566	0	0	0.825426	0.617167
GSM416537	0.003135	0.0139465	0	0.0630569	0.0679585	0.104499	0.0572968	0	0	0.0968414	0.140094	0	0.390208	0	0	0	0.00593103	0.00292518	0	0.0200645	0.0132995	0.0207433	0	0.739941	0.697398
GSM416538	0.0135763	0.00572171	0	0.0623747	0.0687167	0.0109632	0.04906	0	0	0.0223908	0.144231	0	0.562695	0.00227179	0	0	0	0.00344478	0	0.0364828	0.0103497	0.00772241	0	0.659492	0.753647
GSM416539	0.00866429	0	0	0.0187835	0.0251462	0.0433882	0.0538196	0.00438436	0	0.0566714	0.0742924	0	0.581508	0.0174304	0.00274663	0	0.00490044	0.00745567	0	0.0356768	0.0345886	0.0305435	0	0.644531	0.764483
GSM416540	0	0.0104171	0	0.201765	0	0	0.0456916	0	0	0.102912	0.133252	0	0.481271	0.0106219	0	0	0	0.00549334	0	0.00660116	0.00197434	0	0	0.745663	0.679781
GSM416541	0.00494076	0.00790766	0	0.232248	0	0.0331042	0.0552965	0	0	0.061799	0.101147	0.00465262	0.359462	0.000104076	0	0	0.00176641	0.00343963	0	0.0207865	0.059641	0.0537041	0	0.522619	0.852227
GSM416542	0	0.0127805	0.0134656	0.189983	0.0781892	0.0117273	0.0400536	0	0	0.0740802	0.129337	0.0342787	0.33541	0	0	0	0.00084518	0.0033773	0	0.00603751	0.0298578	0.0405762	0	0.641062	0.770229
GSM416543	0.0176983	0.0225151	0	0.178002	0.00558627	0.14542	0.060197	0	0	0	0.134262	0	0.298735	0.012635	0	0	0.00701762	0.0113689	0	0.0406784	0.0138646	0.0520192	0	0.48612	0.873239
GSM416544	0.0113729	0	0	0.261849	0	0	0.156522	0.00578018	0	0.0606958	0.121626	0.0304323	0.230559	0	0	0	0.011456	0.0101612	0	0.0265629	0.0317211	0.041262	0	0.589204	0.808402
GSM416545	0.00388121	0.000752996	0	0.0832719	0.103901	0.0294254	0.0852459	0	0	0.13964	0.176014	0	0.337863	0.000181866	0	0	0	0.00726412	0	0.0235195	0	0.00903948	0	0.853962	0.589281
GSM416546	0.0135491	0	0	0.0341008	0.0866992	0.174798	0.0552847	0	0	0.0921528	0.116201	0	0.382366	0.00240666	0	0	0.0016324	0.00441214	0	0.0217985	0	0.0145983	0	0.80908	0.644407
GSM416547	0.0252795	0	0	0.159895	0.107985	0.014179	0.0495963	0	0	0.0335975	0.123696	0	0.440566	0	0	0	0	0.00359443	0	0.0295392	0	0.0120714	0	0.761069	0.680477
GSM416548	0.00397708	0	0	0.153812	0	0	0.0498535	0.0138468	0	0.0759957	0.0830728	0	0.535394	0.022431	0.0025766	0	0.006668	0	0	0.0468142	0.00555778	0	0	0.779782	0.65427
GSM416549	0.0124201	0	0.0114603	0.422181	0.004574	0	0.0455971	0	0	0.0517743	0.0847454	0.0496091	0.305952	0	0	0	0	0.00473028	0	0.00555118	0	0.00140538	0	0.847839	0.581749
GSM416550	0	0.012563	0	0.14064	0.134923	0	0.0578448	0	0	0.0961219	0.0968097	0	0.402583	0.00311048	0	0	0.000954228	0.00276804	0	0.0309661	0	0.0207161	0	0.818851	0.632004
GSM416551	0.00256518	0.00192196	0	0.129639	0.0876324	0.00313326	0.0659695	0	0	0.0942857	0.0874164	0	0.474778	0.0013087	0	0	0	0.00376761	0	0.0278082	0	0.0197743	0	0.865039	0.579589
GSM416552	0.00447274	0.02261	0	0.320897	0.0508531	0.0885385	0.033678	0	0	0.0287477	0.0633766	0.000920202	0.376398	0.00108642	0	0	0	0.00353425	0	0.00488803	0	0	0	0.884394	0.564551
GSM416553	0.0183107	0.00875354	0	0.0998967	0.154021	0.0488213	0.040901	0	0	0.00358063	0.0744001	0	0.487612	0	0	0	0	0.00390388	0	0.0352261	0.00909225	0.0154808	0	0.809186	0.641743
GSM416554	0.00672584	0	0	0.129806	0.0462536	0	0.0566796	0	0	0	0.301323	0	0.364131	0.0188633	0	0	0	0.00215683	0	0.0399581	0.00311507	0.0309877	0	0.79794	0.6353
GSM416555	0.0116548	0.0115336	0	0.153235	0.0848042	0.0524465	0.0490304	0	0	0.00194953	0.135946	0	0.409188	0.00107189	0	0	0.00647291	0.00206937	0	0.045763	0	0.0348347	0	0.825537	0.633014
GSM416556	0	0.0217123	0	0.0953881	0.0764152	0.096258	0.0492926	0	0	0.0636486	0.183599	0	0.339702	0.00366852	0	0	0.000448507	0.00300667	0	0.0255727	0.0187699	0.0225172	0	0.793207	0.654819
GSM416557	0.00615106	0.00411895	0	0.192351	0	0.00280562	0.0742343	0	0	0.102455	0.210098	0	0.348723	0.00734237	0	0	0.00074276	0.00262507	0	0.014355	0.0177824	0.0162158	0	0.858162	0.572235
GSM416558	0	0.000800608	0	0.202611	0.0242961	0	0.0520976	0	0	0.0763964	0.113115	0	0.432735	0.0114399	0	0	0.00143485	0.00105489	0	0.0475475	0.0124295	0.0240416	0	0.764881	0.67264
GSM416559	0	0.000562946	0	0.0929191	0.104424	0	0.0424505	0	0	0.105324	0.188271	0	0.443479	0.00171619	0	0	0	0.00335786	0	0.0169928	0.000501595	0	0	0.879947	0.551616
GSM416560	0.0114315	0.000948275	0	0.160486	0	0.0230569	0.0444256	0	0	0.0805356	0.12628	0	0.490532	0	0	0	0.00308628	0.00255992	0	0.0232569	0	0.0334015	0	0.679355	0.737188
GSM416561	0	0.0259013	0	0.139889	0.0874856	0	0.0142708	0	0	0.0101474	0.222114	0.0145461	0.394297	0.00234347	0	0	0.00109475	0.00236961	0	0.0475589	0.00478775	0.0331941	0	0.778441	0.659688
GSM416562	0	0.00620153	0	0.111496	0.00605849	0	0.0407158	0	0	0.0713299	0.145759	0.00501923	0.592205	0.0100898	0	0	0	0.00424154	0	0.00545969	0.00142446	0	0	0.75374	0.666111
GSM416563	0	0.0231488	0	0.141095	0.0657148	0	0.0334517	0	0	0.172869	0.089112	0	0.363938	0	0	0	0.00501391	0.00244925	0	0.0420252	0.0253545	0.0358273	0	0.787503	0.654282
GSM416564	0.0139677	0	0	0.206728	0.00399964	0.00282527	0.0930748	0	0	0.105531	0.106087	0	0.338358	0.0090217	0	0	0.00216041	0.0023219	0	0.0385563	0	0.077369	0	0.668705	0.750422
GSM416565	0.0192325	0	0	0.254998	0	0	0.0479231	0	0	0.155493	0.124429	0	0.373346	0	0	0	0	0.00359192	0	0.0151999	0	0.00578514	0	0.818798	0.610493
GSM416566	0.0011365	0	0	0.125647	0	0.0125908	0.0558409	0.0114964	0	0.106534	0.0704229	0	0.525706	0.0282126	0.000835016	0	0.0042066	0.00378794	0	0.039231	0.0143522	0	0	0.646771	0.76429
GSM416567	0.00815972	0.0214226	0	0.11519	0.101961	0.0140533	0.0467236	0	0	0.0383829	0.113577	0.0116269	0.44347	0	0	0	0.00147306	0.00336236	0	0.0735293	0.0070689	0	0	0.832501	0.628199
GSM416568	0	0.0154888	0	0.385767	0	0	0.0831263	0	0	0.0343389	0.129007	0.0131795	0.290879	0.00505552	0	0	0.00494341	0.00156561	0	0.0366487	0	0	0	0.876365	0.566592
GSM416569	0.00580464	0.0109544	0	0.337642	0.0194454	0	0.0477702	0	0	0.0514093	0.15119	0	0.34584	0	0	0	0	0.00538452	0	0.0198077	0	0.00475147	0	0.875919	0.560232
GSM416570	0	0.0219877	0	0.140887	0.107651	0.0116213	0.07671	0	0	0.0506789	0.161265	0	0.364142	0	0	0	0.000244294	0.00142688	0	0.0633866	0	0	0	0.84053	0.621334
GSM416571	0.0115466	0.0178745	0	0.26024	0	0.101948	0.0548716	0	0	0.0778534	0.125525	0	0.315399	0.00335934	0	0	0.000999713	0.00247622	0	0.00758257	0.0203246	0	0	0.830621	0.614548
GSM416572	0	0.0182262	0	0.229035	0	0	0.126071	0.00758411	0	0.0735362	0.158639	0.0171827	0.239505	0.00588474	0.00397783	0	0.0138788	0.00451423	0	0.0328196	0.0369085	0.0322382	0	0.739544	0.698973
GSM416573	0	0.0285045	0	0.22959	0	0.148389	0.0309037	0	0	0.0831931	0.150129	0.0409964	0.241043	0	0	0	0.00184419	0.00298524	0	0.0221444	0.00971999	0.0105581	0	0.749043	0.678628
GSM416574	0	0.0325389	0	0.349566	0.000440616	0.0203268	0.0804301	0	0	0.0604164	0.172237	0.0372288	0.193716	0.00218432	0	0	0.00692481	0.00153867	0	0.0297842	0.00969604	0.0029723	0	0.799865	0.626736
GSM416575	0.024386	0.031598	0	0.313431	0.0037329	0	0.0525239	0	0	0	0.11908	0.0815543	0.35451	0.00109127	0	0	0	0.00223091	0	0.00937616	0.0028464	0.00363866	0	0.823341	0.61673
GSM416576	0.0125626	0.00589262	0	0.173387	0.00342325	0.189929	0.0331452	0	0	0.0332657	0.144696	0	0.285503	0	0	0.000247809	0.00738657	0.00243331	0	0.0421476	0.0209224	0.0450574	0	0.694278	0.735631
GSM416577	0.0104439	0.00081413	0	0.332626	0.036232	0.0686633	0.0465231	0	0	0.0409302	0.0902424	0	0.340665	0	0	0	0	0.00358497	0	0.0224549	0	0.0068194	0	0.833865	0.611804
GSM416578	0	0.017908	0	0.316334	0	0.0323019	0.0554912	0	0	0.149033	0.101817	0	0.255769	0.00236739	0	0	0.0078481	0.00188569	0	0.0543376	0	0.00490645	0	0.861712	0.575004
GSM416579	0	0.0211617	0	0.229873	0.0556019	0.0217291	0.0867568	0	0	0.0289883	0.233988	0	0.254005	0.0105352	0	0	0	0.000586105	0	0.0540284	0.00274642	0	0	0.828538	0.614906
GSM416580	0.00822219	0.0139818	0	0.0873633	0.0774852	0.121208	0.0464232	0	0	0.0719549	0.146363	0	0.375005	0	0	0	0	0.00345914	0	0.0384046	0.003961	0.00616828	0	0.867031	0.593267
GSM416581	0	0.0223701	0	0.268393	0.113698	0	0.0547639	0	0	0.0786111	0.110153	0	0.287569	0.00659708	0	0	0.00272236	0.00124971	0	0.0538733	0	0	0	0.870608	0.586521
GSM416582	0.0107621	0.00738315	0	0.232522	0.0712142	0.0840891	0.0564811	0	0	0.0283871	0.113785	0	0.358906	0.00271601	0	0	0.000540653	0.00292959	0	0.0302845	0	0	0	0.830001	0.62597
GSM416583	0.00191281	0.00885508	0	0.265623	0.0471848	0.0234668	0.0450325	0	0	0.121625	0.0963449	0	0.345619	0.00196154	0	0	0.00136619	0.00221701	0	0.0387912	0	0	0	0.840108	0.60273
GSM416584	0.00599682	0.0189876	0	0.146403	0.0609844	0.0813046	0.0786134	0	0	0.0575459	0.193881	0	0.293316	0	0	0	0	0.00520248	0	0.0491276	0	0.00863689	0	0.81685	0.634807
GSM416585	0	0.020767	0	0.214199	0.0728522	0	0.0744097	0	0	0.118402	0.129878	0	0.286556	0	0	0	0.0024417	0.000656068	0	0.072828	0.00347334	0.00353722	0	0.839298	0.613779
GSM416586	0.00156865	0.0121741	0	0.488242	0	0	0.0571374	0	0	0	0.17818	0	0.245868	0.00268645	0	0	0.000468552	0.00205008	0	0.0102002	0	0.00142528	0	0.891591	0.522555
GSM416587	0	0.0317399	0	0.284687	0.0410918	0.0737246	0.0296091	0	0	0.037234	0.0855647	0.0203029	0.359183	0	0	0	0	0.00239082	0	0.0293913	0.00508085	0	0	0.867596	0.58612
GSM416588	0.00249501	0.0123698	0	0.269516	0.0272154	0.000987403	0.0721451	0	0	0.0359797	0.231298	0	0.273376	0.0021054	0	0	0.0018878	0.00218376	0	0.0332863	0.0213511	0.013803	0	0.844342	0.592846
GSM416589	0.0154598	0.00959623	0	0.11156	0.138625	0.167571	0.0396317	0	0	0.0616508	0.122922	0	0.237144	0	0	0	0.00159593	0.00262282	0	0.0672637	0.0156374	0.00872092	0	0.76605	0.686286
GSM416590	0.0120464	0.00947002	0	0.125318	0.190039	0.0984949	0.0462639	0	0	0	0.139005	0	0.327675	0.00386479	0	0	0	0.00271265	0	0.0352179	0.00989195	0	0	0.845571	0.623187
GSM554014	0	0.0401685	0	0.175565	0.0423054	0.0293845	0.051523	0	0	0.0172857	0.133853	0	0.311289	0	0	0	0.0014676	0.0056696	0	0.176741	0.00542517	0.00932226	0	0.598783	0.806253
GSM554015	0	0.0195078	0	0.237597	0.00544895	0.00617332	0.0371444	0	0	0.0276716	0.148323	0.0148451	0.344153	0	0	0	0.000943454	0.00484222	0	0.139926	0.00292407	0.0104991	0	0.654288	0.764171
GSM554016	0.00695354	0.0063533	0	0.133999	0.0389215	0	0.0441799	0.00907986	0	0.0388757	0.213808	0.0340584	0.288392	0.00273894	0	0	0.00168516	0.00582669	0	0.161074	0.014055	0	0	0.679731	0.743569
GSM554017	0.00417661	5.87862e-06	0	0.316902	0.0200402	0	0.0765784	0.0064563	0	0.105948	0.060865	0	0.263389	0.00752495	0	0	0.00682596	0.00430257	0	0.0977216	0.016023	0.0132401	0	0.726944	0.712144
GSM554018	0	0.0118799	0	0.238878	0	0.00933371	0.0641522	0	0	0.16331	0.200217	0	0.256346	0.000119595	0	0	0.00757364	0.00279561	0	0.0376684	0.00772477	0	0	0.853574	0.566043
GSM554019	0.00330943	0.0241178	0	0.340755	0.0371648	0.0171773	0.0396315	0	0	0.0227959	0.154068	0	0.266037	0.00353905	0	0	0.00502476	0.00149576	0	0.0750396	0.00691867	0.00292511	0	0.731398	0.703184
GSM554020	0.0260219	0.0139497	0	0.162691	0.0459516	0.125873	0.0578497	0	0	0.0621045	0.125921	0	0.271674	0	0	0	0.0117779	0.00165146	0	0.0724065	0.00770375	0.0144239	0	0.730689	0.714639
GSM554021	0.00966563	0.00813837	0	0.397388	0	0	0.0844827	0	0	0.0662722	0.206807	0	0.191747	0.00363278	0	0	0.00553867	0.00219777	0	0.0116134	0	0.0125163	0	0.876122	0.534474
GSM554022	0.0256944	0.0165689	0	0.15486	0.0832399	0.0902166	0.0550108	0	0	0.0966177	0.0606243	0	0.317803	0.00253789	0	0	0.00473753	0.000464624	0	0.0499193	0.0368976	0.00480732	0	0.661678	0.76389
GSM554023	0	0.0203301	0.0199005	0.183276	0.120758	0	0.0397612	0	0	0.0756616	0.15357	0	0.36274	0.00493369	0	0	0	0.00227222	0.00868578	0	0.0081104	0	0	0.88828	0.56392
GSM554024	0	0.0293605	0	0.0840568	0.0386256	0	0.0394428	0	0	0	0.301796	0	0.404606	0.0222842	0	0	0.000808182	0.00537524	0	0.00567802	0.0288595	0.0391076	0	0.818611	0.613647
GSM554025	0	0.00934623	0.00130114	0.0602392	0.0247057	0	0.0443189	0	0	0.0306556	0.0656589	0.00497696	0.705274	0.0128695	0	0	0	0.00576587	0.00272246	0	0	0.0321657	0	0.866122	0.527649
GSM554026	0	0.0279575	0	0.196472	0.0295173	0.0802751	0.0323921	0	0	0.07798	0.138891	0	0.391354	0	0	0	0.00125732	0.000779919	0	0	0.0141034	0.00902088	0	0.862576	0.579878
GSM554027	0.00183892	0.0154299	0	0.184168	0.140521	0	0.0486762	0	0	0.0454588	0.142351	0	0.379564	0.00514437	0	0	0	0.00165279	0.0164059	0	0.00751702	0.011272	0	0.826455	0.624641
GSM554028	0	0.00964343	0	0.228372	0.0261852	0	0.0631351	0	0	0.0107572	0.183033	0	0.434307	0	0	0	0.00201157	0	0.0166547	0	0.0144542	0.0114466	0	0.869379	0.572844
GSM554029	0	0.0185476	0	0.224638	0.0547778	0.0272924	0.02454	0	0	0.0774231	0.191543	0.0174788	0.357346	0	0	0	0	0.00081218	0.00175147	0	0.00384953	0	0	0.873784	0.551618
GSM554030	0	0.0172997	0.000132801	0.0672284	0.104675	0	0.0594061	0	0	0.03099	0.0887996	0	0.592489	0.00361801	0	0	3.58975e-05	0.00141436	0.0221002	0	0.00126771	0.0105433	0	0.795013	0.634901
GSM554031	0	0.0229438	0	0.165969	0.060929	0.0466979	0.0392032	0	0	0.0909783	0.151675	0	0.397797	0.00561527	0	0	0	0.000455055	0.0119683	0	0.00576799	0	0	0.74926	0.683568
GSM554032	0	0.0533551	0	0.0867926	0.0870477	0.0729599	0.0496604	0	0	0.05644	0.114747	0	0.447239	0.0019511	0	0.00148669	0.000147422	0.00286322	0.0124413	0	0.0128683	0	0	0.826961	0.62872
GSM554033	0	0.0188768	0	0.137985	0.0706369	0	0.0639599	0	0	0.018233	0.184683	0	0.454897	0.00101522	0	0	0.00255595	0.000357582	0.0229645	0	0.00980784	0.0140277	0	0.847691	0.598605
GSM554034	0.00538918	0	0	0.360555	0	0	0.0555967	0	0	0.123113	0.0505604	0	0.376704	0	0	0	0.00117085	0.00160314	0	0.0102323	0.00328038	0.0117945	0	0.891692	0.539885
GSM554035	0.00112657	0.00719709	0	0.14264	0.0588425	0.056071	0.0575175	0	0	0.0680439	0.181402	0	0.382975	0.00554311	0	0	0	0.00478355	0	0.00857281	0.01321	0.0120744	0	0.707709	0.718328
GSM554036	0	0.00500271	0.00331614	0.193915	0.0631566	0.000369097	0.060016	0	0	0.225383	0	0	0.405021	0.00207953	0	0	0	0.00430891	0.000219461	0	0.0359623	0.00124986	0	0.717393	0.708757
GSM554037	0	0	0	0.171634	0	0	0.0595066	0	0	0.0653638	0.173521	0	0.513612	0.0125625	0	0	0	0.00315569	0	0	0.000644501	0	0	0.760479	0.663938
GSM554038	0.0195823	0.0121381	0	0.0313317	0.190882	0.158895	0.0159486	0	0	0.036654	0.0720851	0.0164278	0.390971	0	0	0	0	0.00240143	0	0.00129858	0.029094	0.0222896	0	0.781234	0.668973
GSM554039	0.0086835	0	0	0.128206	0.0626052	0.0794812	0.0569483	0.0153777	0	0.0584333	0.0584682	0	0.404623	0.00963691	0	0	0	0.0048891	0	0.0830327	0.0171092	0.0125055	0	0.732109	0.713766
GSM554040	0.0203389	0	0	0.110082	0.123034	0.0126613	0.0865869	0	0	0.0464705	0.255835	0	0.318678	0	0	0	0	0.0045448	0	0.0147365	0	0.00703146	0	0.804783	0.634317
GSM554041	0	0.0293259	0	0.217164	0.0492566	0.0675237	0.0693061	0	0	0.121283	0.0633452	0	0.337273	0	0	0	0.00286015	0.000924773	0.00711804	0	0.00573705	0.0288818	0	0.777824	0.665115
GSM554042	0.00611862	0.0115921	0	0.162027	0.17091	0.0613404	0.067365	0	0	0.0672364	0.150228	0	0.26052	0	0	0.000512821	0.00145798	0	0.0139963	0	0.0197477	0.0069485	0	0.754653	0.68568
GSM554043	0.00339108	0.0425607	0	0.158869	0.0517569	0.0664646	0.0471066	0	0	0.0325306	0.0524728	0	0.5259	0	0	0	0	0.00329559	0	0	0.00782603	0.00782698	0	0.821545	0.620252
GSM554044	0.025877	0	0	0.113505	0.043376	0.0161936	0.0882028	0.000120421	0	0.0268841	0.193965	0	0.327739	0	0	0	0	0.00532794	0	0.128013	0.0158218	0.014975	0	0.66725	0.758783
GSM554045	0.0109405	0	0	0.321279	0	0	0.105295	0.0159069	0	0.0474435	0.0770224	0	0.182789	0	0.00278293	0	0.00852268	0.0099981	0	0.196503	0.0126498	0.00886742	0	0.629441	0.785536
GSM554046	0.0147307	0.000222597	0	0.221145	0.0289668	0.00987712	0.142615	0	0	0.0340094	0.186833	0	0.195906	0.000118782	0	0	0	0.00705569	0	0.144233	0.00389841	0.0103894	0	0.681465	0.746395
GSM554047	0	0.00697756	0	0.17978	0.0101263	0	0.102462	0	0	0.0887738	0.169359	0	0.316676	0.00507005	0	0	0.0051939	0.00449828	0	0.0867745	0.0100626	0.0142462	0	0.702393	0.727372
GSM554048	0	0.0107167	0	0.336985	0	0	0.061482	0	0	0.0925532	0.120802	0.00421724	0.310164	0	0	0	0.00224924	0.00193343	0	0.0413247	0.00943482	0.00813834	0	0.786946	0.648874
GSM554049	0.00268219	0.0101225	0	0.324911	0.00550184	0	0.0762026	0.0194835	0	0.0754699	0.0663971	0	0.164212	0	0.00269726	0	0.00905536	0.00893223	0	0.206645	0.0206241	0.00706334	0	0.652028	0.768855
GSM554050	0.000809307	0.023052	0	0.0497468	0.0297977	0.065602	0.0415817	0.0195784	0	0.0209491	0.101135	0	0.338329	0.0023535	0.00320539	0	0.00620582	0.0107114	0	0.248837	0.0133606	0.0247459	0	0.566859	0.825545
GSM554051	0	0.047139	0	0.198233	0.0465314	0	0.0317363	0.000626763	0	0.0140213	0.168306	0	0.411151	0	0	0	0.0076291	0.00151678	0	0.0530683	0.00955515	0.0104859	0	0.773049	0.672632
GSM554052	0.0153833	0	0	0.18555	0.0414667	0.0110534	0.0698177	0	0	0.0541009	0.152645	0	0.363916	0	0	0	0	0.00334996	0	0.0881001	0.00367459	0.0109426	0	0.735567	0.70427
GSM554053	0	0.00516259	0	0.125521	0.0389087	0.0177333	0.088167	0	0	0.0734055	0.143726	0	0.481431	0	0	0	0.000885957	0.00479737	0	0.00150564	0.00334802	0.0154071	0	0.711675	0.712317
