# Supplementary material for: N6-methyladenosine modulation classes and immune microenvironment regulation in ischemic stroke
Source: Front Mol Neurosci. 2022 Dec 23;15:1013076. doi: 10.3389/fnmol.2022.1013076 (PMC9907088; doi:10.3389/fnmol.2022.1013076)
Supplement: Supplementary file 13 [file Data_Sheet_6.XLSX]

## Sheet: IS样本亚型
	group	gender	age	project	riskScore	class
GSM416528	IS	Male	48	GSE16561	4.19638	1
GSM416529	IS	Male	57	GSE16561	7.49565	1
GSM416530	IS	Male	62	GSE16561	2.63871	1
GSM416531	IS	Male	68	GSE16561	3.15208	1
GSM416532	IS	Male	60	GSE16561	7.14234	2
GSM416533	IS	Male	62	GSE16561	5.4304	2
GSM416534	IS	Male	69	GSE16561	10.6666	2
GSM416535	IS	Male	75	GSE16561	6.6129	2
GSM416536	IS	Male	75	GSE16561	4.22425	3
GSM416537	IS	Male	77	GSE16561	4.76864	2
GSM416538	IS	Male	79	GSE16561	5.87692	1
GSM416539	IS	Male	80	GSE16561	5.27193	2
GSM416540	IS	Male	82	GSE16561	-0.329121	2
GSM416541	IS	Male	84	GSE16561	14.3568	2
GSM416542	IS	Male	84	GSE16561	1.49136	2
GSM416543	IS	Male	85	GSE16561	13.8016	1
GSM416544	IS	Male	96	GSE16561	5.74109	2
GSM416545	IS	Female	43	GSE16561	6.36372	1
GSM416546	IS	Female	44	GSE16561	3.80522	1
GSM416547	IS	Female	50	GSE16561	2.93759	3
GSM416548	IS	Female	52	GSE16561	5.6082	3
GSM416549	IS	Female	56	GSE16561	0.727398	3
GSM416550	IS	Female	58	GSE16561	2.62513	1
GSM416551	IS	Female	70	GSE16561	5.30408	1
GSM416552	IS	Female	70	GSE16561	0.5865	3
GSM416553	IS	Female	75	GSE16561	1.6223	1
GSM416554	IS	Female	77	GSE16561	10.2747	1
GSM416555	IS	Female	78	GSE16561	-0.356663	1
GSM416556	IS	Female	80	GSE16561	5.75462	3
GSM416557	IS	Female	80	GSE16561	0.416956	1
GSM416558	IS	Female	80	GSE16561	1.36518	1
GSM416559	IS	Female	81	GSE16561	3.95779	2
GSM416560	IS	Female	83	GSE16561	3.12191	2
GSM416561	IS	Female	85	GSE16561	5.57138	3
GSM416562	IS	Female	86	GSE16561	2.65039	3
GSM416563	IS	Female	87	GSE16561	4.47642	1
GSM416564	IS	Female	88	GSE16561	3.67647	1
GSM416565	IS	Female	91	GSE16561	-0.637721	3
GSM416566	IS	Female	92	GSE16561	8.76681	3
GSM416567	NC	Male	47	GSE16561	-1.00023	NA
GSM416568	NC	Male	54	GSE16561	-3.08705	NA
GSM416569	NC	Male	58	GSE16561	-6.71541	NA
GSM416570	NC	Male	59	GSE16561	-3.45265	NA
GSM416571	NC	Male	60	GSE16561	-0.81966	NA
GSM416572	NC	Male	62	GSE16561	-0.335071	NA
GSM416573	NC	Male	65	GSE16561	-3.49977	NA
GSM416574	NC	Male	67	GSE16561	-3.63671	NA
GSM416575	NC	Male	71	GSE16561	-2.53299	NA
GSM416576	NC	Male	82	GSE16561	-4.84694	NA
GSM416577	NC	Female	40	GSE16561	-2.52262	NA
GSM416578	NC	Female	50	GSE16561	-2.32062	NA
GSM416579	NC	Female	51	GSE16561	-2.73052	NA
GSM416580	NC	Female	52	GSE16561	-6.40844	NA
GSM416581	NC	Female	53	GSE16561	-3.11609	NA
GSM416582	NC	Female	54	GSE16561	-6.22803	NA
GSM416583	NC	Female	56	GSE16561	-3.94805	NA
GSM416584	NC	Female	56	GSE16561	-6.73137	NA
GSM416585	NC	Female	61	GSE16561	-4.37429	NA
GSM416586	NC	Female	63	GSE16561	-2.0873	NA
GSM416587	NC	Female	64	GSE16561	-2.74575	NA
GSM416588	NC	Female	64	GSE16561	-9.20999	NA
GSM416589	NC	Female	69	GSE16561	-4.58271	NA
GSM416590	NC	Female	80	GSE16561	-6.15051	NA
GSM554014	NC	Female	68	GSE22255	2.68476	NA
GSM554015	NC	Female	68	GSE22255	-2.37757	NA
GSM554016	NC	Female	73	GSE22255	-0.564981	NA
GSM554017	NC	Female	65	GSE22255	0.389237	NA
GSM554018	NC	Female	73	GSE22255	-2.56066	NA
GSM554019	NC	Female	45	GSE22255	-0.644698	NA
GSM554020	NC	Female	48	GSE22255	0.569779	NA
GSM554021	NC	Female	47	GSE22255	-2.82462	NA
GSM554022	NC	Female	47	GSE22255	0.227509	NA
GSM554023	NC	Female	48	GSE22255	-3.26749	NA
GSM554024	NC	Male	69	GSE22255	0.893821	NA
GSM554025	NC	Male	72	GSE22255	2.24723	NA
GSM554026	NC	Male	66	GSE22255	-0.956056	NA
GSM554027	NC	Male	68	GSE22255	-0.681887	NA
GSM554028	NC	Male	69	GSE22255	-0.0796206	NA
GSM554029	NC	Male	45	GSE22255	0.244085	NA
GSM554030	NC	Male	52	GSE22255	-0.564855	NA
GSM554031	NC	Male	53	GSE22255	-2.23202	NA
GSM554032	NC	Male	48	GSE22255	-2.49996	NA
GSM554033	NC	Male	50	GSE22255	0.921276	NA
GSM554034	IS	Female	71	GSE22255	-0.221939	3
GSM554035	IS	Female	65	GSE22255	3.34484	3
GSM554036	IS	Female	73	GSE22255	1.52987	1
GSM554037	IS	Female	70	GSE22255	6.34099	3
GSM554038	IS	Female	65	GSE22255	-1.33703	1
GSM554039	IS	Female	53	GSE22255	1.73471	3
GSM554040	IS	Female	54	GSE22255	-0.61971	3
GSM554041	IS	Female	47	GSE22255	2.95218	3
GSM554042	IS	Female	54	GSE22255	-0.47078	3
GSM554043	IS	Female	49	GSE22255	0.450181	3
GSM554044	IS	Male	69	GSE22255	7.43355	2
GSM554045	IS	Male	74	GSE22255	5.44584	2
GSM554046	IS	Male	74	GSE22255	1.16831	2
GSM554047	IS	Male	68	GSE22255	0.663473	1
GSM554048	IS	Male	71	GSE22255	-0.757314	1
GSM554049	IS	Male	54	GSE22255	2.48061	2
GSM554050	IS	Male	52	GSE22255	1.22311	2
GSM554051	IS	Male	46	GSE22255	-0.731782	3
GSM554052	IS	Male	49	GSE22255	1.69197	1
GSM554053	IS	Male	46	GSE22255	1.82573	1
