# Supplementary material for: N6-methyladenosine modulation classes and immune microenvironment regulation in ischemic stroke
Source: Front Mol Neurosci. 2022 Dec 23;15:1013076. doi: 10.3389/fnmol.2022.1013076 (PMC9907088; doi:10.3389/fnmol.2022.1013076)
Supplement: Supplementary file 14 [file Data_Sheet_7.XLSX]

## Sheet: IS的免疫浸润细胞含量
	B cells naive	B cells memory	Plasma cells	T cells CD8	T cells CD4 naive	T cells CD4 memory resting	T cells CD4 memory activated	T cells follicular helper	T cells regulatory (Tregs)	T cells gamma delta	NK cells resting	NK cells activated	Monocytes	Macrophages M0	Macrophages M1	Macrophages M2	Dendritic cells resting	Dendritic cells activated	Mast cells resting	Mast cells activated	Eosinophils	Neutrophils	P-value	Correlation	RMSE
GSM416528	0.00586181	0.00820951	0	0.188089	0.063445	0	0.0987429	0	0	0	0.238699	0	0.376952	0.000967183	0	0	0	0.00290363	0	0.0161307	0	0	0	0.882264	0.562139
GSM416529	0	0.012806	0	0.0789525	0.0976109	0.0346201	0.0573416	0	0	0.0036612	0.10669	0.0152962	0.499022	0	0	0	0	0.00153675	0	0.0664829	0.00247922	0.0235003	0	0.842848	0.609121
GSM416530	0.00279086	0.0101685	0.0031981	0.0596453	0.0697113	0.029023	0.0441726	0	0	0.0315483	0.15069	0	0.511539	0	0	0	0	0.00436177	0	0.0658498	0	0.0173017	0	0.801079	0.639666
GSM416531	0	0	0	0.105934	0.0848394	0.023647	0.0552732	0	0	0.114156	0.103682	0	0.422081	0	0	0	0	0.00449273	0	0.0378781	0	0.0480164	0	0.844144	0.601053
GSM416532	0	0.0254308	0	0.149455	0.0477491	0	0.0467165	0	0	0.0370438	0.16141	0	0.439143	0.000562926	0	0	0.00126073	0.0028028	0	0.0247456	0.0254586	0.0382204	0	0.682489	0.738727
GSM416533	0.00663518	0.00721286	0	0.10981	0.0428482	0	0.0592536	0	0	0.0789614	0.174908	0	0.485824	0.00791741	0	0	0	0.0061732	0	0.00229484	0.0181603	0	0	0.634005	0.773367
GSM416534	0	0.0271397	0	0.118024	0.0381396	0.127434	0.0324265	0	0	0.0191996	0.120314	0	0.435809	0.00307218	0	0	0.000418635	0.00325216	0	0.0214065	0.0333557	0.0200076	0	0.59939	0.801464
GSM416535	0.0344841	0	0	0.0447351	0.0339172	0.0142188	0.0296104	0	0	0.0818123	0.0732635	0	0.503115	0.00250181	0	0	0.00292518	0.0082015	0	0.0600774	0.0312382	0.0799	0	0.543812	0.839988
GSM416536	0.0128117	0.0143742	0	0.281603	0	0.0407612	0.0389212	0	0	0.0739718	0.130237	0	0.370741	0.00601492	0	0	0.0026966	0.00318079	0	0.0218462	0.00283993	0	0	0.824796	0.616589
GSM416537	0.00260633	0.0144829	0	0.0657508	0.0657264	0.105048	0.0573443	0	0	0.0999855	0.136533	0	0.388025	0	0	0	0.00627146	0.00286863	0	0.0200125	0.0142582	0.0210866	0	0.743213	0.694909
GSM416538	0.011438	0.00790709	0	0.0621229	0.0708412	0.0122726	0.050012	0	0	0.0212484	0.14579	0	0.558091	0.00148245	0	0	0	0.00351769	0	0.0361842	0.0103057	0.0087865	0	0.669723	0.745757
GSM416539	0.00911305	0	0	0.0187193	0.0245903	0.0451844	0.0568861	0.00377888	0	0.0569983	0.0748339	0	0.572593	0.0183743	0.00278297	0	0.00515591	0.00682265	0	0.026739	0.0356843	0.0417435	0	0.647679	0.761885
GSM416540	0	0.00975123	0	0.204422	0	0.00104424	0.0449085	0	0	0.103728	0.136875	0	0.474758	0.0108035	0	0	0	0.00548102	0	0.00702246	0.00120669	0	0	0.749682	0.676147
GSM416541	0.00471898	0.00776299	0	0.230823	0	0.0320635	0.0553931	0	0	0.0641235	0.102998	0.00128422	0.362166	0.00153128	0	0	0.00174144	0.0034032	0	0.01988	0.0598004	0.0523099	0	0.534832	0.844283
GSM416542	0	0.0140818	0.0149541	0.189129	0.0779005	0.0136981	0.0356353	0	0	0.072789	0.126001	0.0378933	0.337899	0	0	0	0.000929203	0.00336579	0	0.00698913	0.0299164	0.0388178	0	0.647943	0.76526
GSM416543	0.0211241	0.0173441	0	0.179227	0.0056081	0.143615	0.0590645	0	0	0	0.132567	0	0.30185	0.0128869	0	0	0.00680014	0.0112704	0	0.0421492	0.0159078	0.0505871	0	0.499048	0.865673
GSM416544	0.022961	0	0	0.259836	0	0	0.150674	0.0096701	0	0.0596481	0.118499	0.0317816	0.231519	0	0	0	0.0110587	0.00946345	0	0.0250226	0.0296042	0.0402633	0	0.592158	0.806618
GSM416545	0.00337194	0.000565389	0	0.0836488	0.103795	0.0300179	0.0848098	0	0	0.136674	0.178947	0	0.33894	0	0	0	0	0.0072941	0	0.0231794	0	0.00875744	0	0.852748	0.590124
GSM416546	0.0129974	0	0	0.0229528	0.0913798	0.176902	0.0554332	0	0	0.0960178	0.118004	0	0.378188	0.00240899	0	0	0.000510645	0.00458868	0	0.0256384	0.000657073	0.0143216	0	0.807442	0.646516
GSM416547	0.0249134	0	0	0.164048	0.10997	0.0148491	0.048874	0	0	0.0296503	0.125315	0	0.437647	0	0	0	0	0.00359218	0	0.029217	0	0.0119242	0	0.761996	0.679954
GSM416548	0.00604916	0	0	0.154123	0	0	0.0475553	0.0146066	0	0.0754355	0.0829789	0	0.535443	0.0225987	0.0026842	0	0.00668351	0	0	0.0464513	0.00539098	0	0	0.779506	0.654578
GSM416549	0.0121167	0	0.010973	0.428889	0.00121232	0	0.0447112	0	0	0.0473985	0.0842965	0.0505791	0.308314	0	0	0	0	0.00469263	0	0.00541295	0	0.00140403	0	0.848691	0.580555
GSM416550	0	0.0174063	0	0.147234	0.13413	0	0.0584043	0	0	0.0949162	0.0940251	0	0.394481	0.00311053	0	0	0.00101157	0.00269175	0	0.0304859	0	0.0221031	0	0.814377	0.63713
GSM416551	0.00347468	0.0019594	0	0.132012	0.0860993	0.00285274	0.0653601	0	0	0.0948257	0.0878909	0	0.469894	0.000129427	0	0	0	0.00384422	0	0.0295964	0	0.0220619	0	0.863083	0.581991
GSM416552	0.00523714	0.0213848	0	0.320138	0.0474565	0.0919616	0.0349207	0	0	0.0316786	0.0631297	0	0.374222	0.00112864	0	0	0	0.00354708	0	0.00519546	0	0	0	0.884515	0.564406
GSM416553	0.0181448	0.0087371	0	0.100587	0.15144	0.0515755	0.0414555	0	0	0.00328408	0.0756187	0	0.484643	0	0	0	0	0.00387227	0	0.0349578	0.00871377	0.0169706	0	0.806884	0.64397
GSM416554	0.00856913	0	0	0.130088	0.0454448	0	0.0577024	0	0	0	0.299815	0	0.364603	0.0192569	0	0	0	0.00209597	0	0.0386605	0.00278936	0.0309746	0	0.79755	0.635956
GSM416555	0.00794167	0.0167628	0	0.154084	0.0831198	0.0540166	0.04924	0	0	0.00133186	0.138254	0	0.405678	0.000647103	0	0	0.00588728	0.00216786	0	0.0452635	0	0.0356054	0	0.824664	0.633934
GSM416556	0	0.0252118	0	0.0963164	0.0764865	0.0949841	0.0471997	0	0	0.0625443	0.186117	0	0.340696	0.00341972	0	0	0	0.00304865	0	0.0253533	0.0160482	0.0225746	0	0.794937	0.65293
GSM416557	0.00582345	0.00398971	0	0.191526	0	0.00337288	0.0758927	0	0	0.102464	0.210945	0	0.349187	0.00636246	0	0	0.00119316	0.00261048	0	0.0130269	0.017994	0.0156123	0	0.856837	0.573309
GSM416558	0	0.000261837	0	0.204461	0.0257049	0	0.0520938	0	0	0.0765422	0.115259	0	0.429003	0.0106068	0	0	0.000690987	0.00122162	0	0.0474951	0.0122637	0.0243962	0	0.765901	0.671696
GSM416559	0.000386384	0	0	0.0928896	0.107536	0	0.0439272	0	0	0.102882	0.187562	0	0.441394	0.00121002	0	0	0	0.00467962	0	0.0168852	0.000648484	0	0	0.878506	0.55441
GSM416560	0.0115392	0.000884141	0	0.161006	0	0.0248427	0.0432796	0	0	0.0821592	0.123028	0	0.491793	0	0	0	0.00302578	0.00198526	0	0.0229482	0	0.0335091	0	0.684333	0.733071
GSM416561	0	0.0256193	0	0.14034	0.0885193	0	0.014009	0	0	0.0108006	0.219281	0.0169978	0.394272	0.0021714	0	0	0.000830654	0.00233621	0	0.0468848	0.00478421	0.0331536	0	0.781594	0.656812
GSM416562	0	0.00773058	0	0.11423	0.00496514	0	0.0406755	0	0	0.0710089	0.149146	0.00514716	0.586067	0.010438	0	0	0	0.00417864	0	0.004838	0.0015749	0	0	0.755931	0.664346
GSM416563	0	0.0220171	0	0.141873	0.0645025	0	0.0328687	0	0	0.17289	0.0899645	0	0.365018	0	0	0	0.00509574	0.00248412	0	0.0415925	0.0258514	0.0358421	0	0.787842	0.653608
GSM416564	0.0137168	0	0	0.206458	0.00381611	0.00319663	0.0935789	0	0	0.105565	0.106244	0	0.338128	0.00914305	0	0	0.00215338	0.00232985	0	0.0376665	0	0.0780036	0	0.674085	0.74634
GSM416565	0.0198656	0	0	0.258705	0	0	0.0494343	0	0	0.152795	0.123461	0	0.372239	0	0	0	0	0.00356038	0	0.0141281	0	0.0058113	0	0.821885	0.607753
GSM416566	0	0.000201988	0	0.160439	0	0	0.0491998	0.00471687	0	0.0968462	0.102587	0	0.537965	0.0257658	0	0	0	0.00302307	0	0.0107981	0.00845671	0	0	0.647161	0.762427
GSM554034	0.00472928	0	0	0.361255	0	0	0.0505813	0	0	0.121332	0.0539028	0	0.376982	0	0	0	0	0.00173703	0	0.0129131	0.00293795	0.0136302	0	0.89168	0.539245
GSM554035	0.000725662	0.00762101	0	0.143298	0.0577798	0.0558332	0.0580977	0	0	0.069324	0.181035	0	0.382047	0.00542017	0	0	0	0.00533031	0	0.00777422	0.0132036	0.012511	0	0.713513	0.713612
GSM554036	0	0.00437706	0.00330712	0.193988	0.0630193	0.000790512	0.0609419	0	0	0.22522	0	0	0.40483	0.00202573	0	0	0	0.00433171	0.000162723	0	0.0356137	0.00139154	0	0.722634	0.704439
GSM554037	0	0	0	0.170652	0	0	0.0594233	0	0	0.0634849	0.180295	0	0.510793	0.0117293	0	0	0	0.00320175	0	0	0.000419923	0	0	0.762338	0.661994
GSM554038	0.0196087	0.0117617	0	0.0309293	0.189169	0.162023	0.0157288	0	0	0.0338121	0.0745238	0.0159251	0.390995	0	0	0	0	0.00265756	0	0.00154702	0.0291535	0.0221656	0	0.78335	0.667415
GSM554039	0.00386872	0.00408607	0	0.144166	0.0751961	0.0896801	0.0631534	0.000632325	0	0.0355078	0.0674416	0	0.413421	0.00137384	0	0	0.000486368	0.00173737	0	0.0655668	0.0188881	0.0147941	0	0.730597	0.712874
GSM554040	0.020012	0	0	0.110548	0.124613	0.0126775	0.0871901	0	0	0.0474436	0.254489	0	0.31859	0	0	0	0	0.00516673	0	0.013354	0	0.00591571	0	0.807249	0.632058
GSM554041	0	0.0285517	0	0.217974	0.0453604	0.0718035	0.0682939	0	0	0.118876	0.0629388	0	0.340746	0	0	0	0.00281531	0.000891201	0.00728081	0	0.00555718	0.0289114	0	0.782639	0.660987
GSM554042	0.00795273	0.00920056	0	0.169142	0.166652	0.0595706	0.0685361	0	0	0.0644652	0.149498	0	0.261158	0	0	0.00103543	0.00155844	0	0.0143743	0	0.020031	0.00682487	0	0.76086	0.680798
GSM554043	0.00316626	0.0471048	0	0.160997	0.0491097	0.067058	0.0466169	0	0	0.0325109	0.0516692	0	0.520068	0	0	0	0	0.0029842	0	0	0.0108444	0.00787026	0	0.821053	0.622021
GSM554044	0.0252879	0	0	0.114189	0.0417801	0.0174128	0.0882106	0.000294608	0	0.0263072	0.195691	0	0.328092	0	0	0	0	0.00529914	0	0.12667	0.0155101	0.0152555	0	0.671933	0.755366
GSM554045	0.00996841	0	0	0.31837	0	0	0.10505	0.0167425	0	0.0495898	0.0761661	0	0.183185	0	0.0026715	0	0.00879221	0.0100843	0	0.198116	0.0126524	0.00861219	0	0.635054	0.781908
GSM554046	0.0152025	0	0	0.218729	0.0313777	0.00450891	0.145813	0	0	0.0370934	0.190854	0	0.19564	0	0	0	0	0.00712994	0	0.139899	0.00371569	0.0100375	0	0.684763	0.743481
GSM554047	0	0.00590325	0	0.17965	0.00899936	0	0.107367	0	0	0.0870109	0.170856	0	0.3158	0.00436069	0	0	0.00409064	0.00505074	0	0.0870212	0.00912897	0.014762	0	0.707501	0.723469
GSM554048	0	0.00940083	0	0.339216	0	0	0.0613711	0	0	0.0965324	0.118699	0.00131745	0.310182	0	0	0	0.00216557	0.00260702	0	0.0418148	0.00933589	0.00735692	0	0.789015	0.646936
GSM554049	0	0.0230632	0	0.348641	0	0	0.113575	0	0	0.074488	0.0943625	0	0.195599	0.00114058	0	0	3.59168e-05	0.00671093	0	0.129583	0.00760547	0.0051949	0	0.65445	0.764205
GSM554050	0.000820421	0.0231224	0	0.0502736	0.0266087	0.0687981	0.0400991	0.019878	0	0.0205425	0.0995403	0	0.338243	0.00275265	0.0032322	0	0.00624521	0.0106389	0	0.25103	0.0135334	0.0246414	0	0.573018	0.821764
GSM554051	0	0.0484083	0	0.193223	0.0499693	0	0.0321582	0	0	0.0163004	0.168277	0	0.408474	0	0	0	0.00683003	0.00157837	0	0.0542129	0.00920058	0.0113688	0	0.774529	0.671769
GSM554052	0.015238	0	0	0.185918	0.0426751	0.00805462	0.0715092	0	0	0.0554777	0.155313	0	0.361395	0	0	0	0	0.0033466	0	0.0857202	0.00302101	0.0123323	0	0.737537	0.70231
GSM554053	7.30928e-05	0.00166596	0	0.126755	0.0375127	0.0177093	0.0863566	0	0	0.0747695	0.143953	0	0.483764	0	0	0	0.000255863	0.00507464	0	0.0016237	0.00511513	0.0153724	0	0.717013	0.70746
