# Supplementary material for: N6-methyladenosine modulation classes and immune microenvironment regulation in ischemic stroke
Source: Front Mol Neurosci. 2022 Dec 23;15:1013076. doi: 10.3389/fnmol.2022.1013076 (PMC9907088; doi:10.3389/fnmol.2022.1013076)
Supplement: Supplementary file 15 [file Data_Sheet_8.XLSX]

## Sheet: 亚型1中差异富集功能
	logFC	AveExpr	t	P.Value	adj.P.Val	B
KEGG_RENIN_ANGIOTENSIN_SYSTEM	0.291349	0.00384415	4.84895	7.85006e-06	0.000801213	3.52205
KEGG_ALLOGRAFT_REJECTION	-0.3776	-0.0197556	-4.8239	8.6152e-06	0.000801213	3.43756
KEGG_SPLICEOSOME	-0.36105	-0.00369714	-4.68575	1.43364e-05	0.000888855	2.97522
KEGG_SYSTEMIC_LUPUS_ERYTHEMATOSUS	-0.264064	-0.010772	-4.5748	2.14814e-05	0.000998886	2.60847
KEGG_GRAFT_VERSUS_HOST_DISEASE	-0.395121	-0.0215309	-4.4086	3.90484e-05	0.00140169	2.06723
KEGG_LEISHMANIA_INFECTION	-0.305465	-0.0146734	-4.36738	4.52159e-05	0.00140169	1.93456
KEGG_ASTHMA	-0.290222	-0.00676042	-4.06624	0.000129334	0.00329224	0.985987
KEGG_ABC_TRANSPORTERS	0.203781	0.0135017	3.98366	0.000171401	0.00329224	0.732561
KEGG_FOLATE_BIOSYNTHESIS	-0.301008	0.00230567	-3.97639	0.000175677	0.00329224	0.710399
KEGG_PRIMARY_BILE_ACID_BIOSYNTHESIS	0.212968	0.0121817	3.97417	0.000177002	0.00329224	0.703645
KEGG_ALZHEIMERS_DISEASE	-0.202692	-0.00273093	-3.89839	0.000228518	0.00380629	0.474121
KEGG_INTESTINAL_IMMUNE_NETWORK_FOR_IGA_PRODUCTION	-0.212681	-0.0122747	-3.86798	0.000253003	0.00380629	0.382762
KEGG_HEMATOPOIETIC_CELL_LINEAGE	-0.16772	-0.0179207	-3.83743	0.000280118	0.00380629	0.291435
KEGG_TYPE_I_DIABETES_MELLITUS	-0.272077	-0.0203781	-3.83066	0.000286495	0.00380629	0.271252
KEGG_ANTIGEN_PROCESSING_AND_PRESENTATION	-0.229526	-0.0150449	-3.71154	0.000424211	0.00494133	-0.0802332
KEGG_LINOLEIC_ACID_METABOLISM	0.263399	-0.00311297	3.70675	0.000430899	0.00494133	-0.0942206
KEGG_RETINOL_METABOLISM	0.208193	0.0030127	3.69234	0.000451627	0.00494133	-0.136225
KEGG_OLFACTORY_TRANSDUCTION	0.262464	0.0155339	3.65732	0.000506031	0.00522327	-0.237855
KEGG_STEROID_HORMONE_BIOSYNTHESIS	0.221913	0.0121234	3.63061	0.000551693	0.00522327	-0.314991
KEGG_CITRATE_CYCLE_TCA_CYCLE	-0.324351	-0.0147284	-3.60927	0.000590951	0.00522327	-0.376329
KEGG_RNA_DEGRADATION	-0.281642	-7.64989e-05	-3.57521	0.000659186	0.00522327	-0.473764
KEGG_NUCLEOTIDE_EXCISION_REPAIR	-0.230378	-0.0100012	-3.56307	0.000685263	0.00522327	-0.508337
KEGG_BASAL_CELL_CARCINOMA	0.196638	0.0061093	3.5615	0.000688713	0.00522327	-0.512811
KEGG_HEDGEHOG_SIGNALING_PATHWAY	0.197812	0.01016	3.54997	0.000714503	0.00522327	-0.54556
KEGG_GLYCOSYLPHOSPHATIDYLINOSITOL_GPI_ANCHOR_BIOSYNTHESIS	-0.228482	-0.00696645	-3.54797	0.000719075	0.00522327	-0.55124
KEGG_AXON_GUIDANCE	0.162338	0.0106922	3.54317	0.000730134	0.00522327	-0.564833
KEGG_NEUROACTIVE_LIGAND_RECEPTOR_INTERACTION	0.213208	0.0148125	3.50585	0.000821955	0.00566236	-0.670267
KEGG_HUNTINGTONS_DISEASE	-0.194903	0.00705485	-3.44551	0.000993917	0.00660245	-0.839116
KEGG_GLYCINE_SERINE_AND_THREONINE_METABOLISM	0.181836	0.00762491	3.33677	0.001393	0.00893441	-1.13839
KEGG_AUTOIMMUNE_THYROID_DISEASE	-0.191959	-0.010795	-3.3188	0.00147198	0.00912626	-1.18718
KEGG_PROTEIN_EXPORT	-0.31915	-0.0210076	-3.30564	0.0015325	0.00919499	-1.22281
KEGG_N_GLYCAN_BIOSYNTHESIS	-0.201338	-0.00789228	-3.25156	0.0018067	0.0105015	-1.36821
KEGG_PARKINSONS_DISEASE	-0.231844	0.00941993	-3.21931	0.00199147	0.0109932	-1.45409
KEGG_PATHOGENIC_ESCHERICHIA_COLI_INFECTION	-0.183812	-0.00388279	-3.21632	0.00200952	0.0109932	-1.46204
KEGG_T_CELL_RECEPTOR_SIGNALING_PATHWAY	-0.172755	-0.0157883	-3.19816	0.00212218	0.0112779	-1.5101
KEGG_TASTE_TRANSDUCTION	0.199362	0.00337183	3.17086	0.00230273	0.0118975	-1.58198
KEGG_DRUG_METABOLISM_CYTOCHROME_P450	0.187429	0.00263319	3.14642	0.00247654	0.0124496	-1.64597
KEGG_ASCORBATE_AND_ALDARATE_METABOLISM	0.194313	0.0355655	3.13199	0.00258482	0.012652	-1.68358
KEGG_COMPLEMENT_AND_COAGULATION_CASCADES	0.178043	0.0172884	2.99884	0.00381466	0.018193	-2.02456
KEGG_NOD_LIKE_RECEPTOR_SIGNALING_PATHWAY	-0.186037	-0.0102995	-2.97084	0.00413462	0.019226	-2.09489
KEGG_APOPTOSIS	-0.150073	-0.0257838	-2.95553	0.00431983	0.0195973	-2.13311
KEGG_CYSTEINE_AND_METHIONINE_METABOLISM	-0.13993	-0.0137588	-2.94209	0.00448889	0.0198794	-2.16657
KEGG_METABOLISM_OF_XENOBIOTICS_BY_CYTOCHROME_P450	0.151872	0.00883812	2.92806	0.0046718	0.0202082	-2.20135
KEGG_TYROSINE_METABOLISM	0.139138	0.00494747	2.90806	0.00494449	0.0209017	-2.25073
KEGG_PPAR_SIGNALING_PATHWAY	0.129561	0.0128574	2.87821	0.00537885	0.0219746	-2.32392
KEGG_PROTEASOME	-0.259553	-0.0078205	-2.87454	0.00543458	0.0219746	-2.33287
KEGG_SNARE_INTERACTIONS_IN_VESICULAR_TRANSPORT	-0.162749	-0.0135412	-2.85818	0.0056899	0.0223807	-2.37273
KEGG_OXIDATIVE_PHOSPHORYLATION	-0.205077	0.00798826	-2.85283	0.00577567	0.0223807	-2.38571
KEGG_GLUTATHIONE_METABOLISM	-0.156607	-0.00382987	-2.7722	0.00722237	0.0274155	-2.57921
KEGG_BASAL_TRANSCRIPTION_FACTORS	-0.183685	-0.0196324	-2.72819	0.00814569	0.030302	-2.68301
KEGG_TERPENOID_BACKBONE_BIOSYNTHESIS	-0.179062	-0.0132961	-2.70143	0.0087586	0.0319431	-2.74547
KEGG_MATURITY_ONSET_DIABETES_OF_THE_YOUNG	0.195443	0.0272681	2.68672	0.00911339	0.0325979	-2.77961
KEGG_VALINE_LEUCINE_AND_ISOLEUCINE_BIOSYNTHESIS	-0.256816	-0.0370036	-2.64051	0.0103144	0.0360547	-2.88587
KEGG_CELL_CYCLE	-0.126344	-0.00822947	-2.63498	0.0104675	0.0360547	-2.89849
KEGG_OOCYTE_MEIOSIS	-0.0998764	-0.0157505	-2.62509	0.0107462	0.0363418	-2.921
KEGG_BASE_EXCISION_REPAIR	-0.162638	-0.00904256	-2.58187	0.0120455	0.0400081	-3.01859
KEGG_VASOPRESSIN_REGULATED_WATER_REABSORPTION	-0.118722	-0.000667823	-2.56039	0.0127428	0.0415817	-3.06661
KEGG_RIBOSOME	-0.283199	0.0379847	-2.53755	0.0135239	0.0433699	-3.11729
KEGG_TGF_BETA_SIGNALING_PATHWAY	-0.0978839	-0.000506681	-2.50141	0.0148491	0.0468124	-3.19677
KEGG_ARACHIDONIC_ACID_METABOLISM	0.113666	-0.00921766	2.47349	0.0159518	0.048147	-3.25753
KEGG_PYRUVATE_METABOLISM	-0.150256	-0.0026664	-2.47264	0.0159863	0.048147	-3.25936
KEGG_B_CELL_RECEPTOR_SIGNALING_PATHWAY	-0.160255	-0.0164673	-2.47111	0.016049	0.048147	-3.26267
KEGG_ALPHA_LINOLENIC_ACID_METABOLISM	0.140845	0.00149683	2.43443	0.0176178	0.0520145	-3.34157
KEGG_GLYCOSPHINGOLIPID_BIOSYNTHESIS_LACTO_AND_NEOLACTO_SERIES	0.138222	0.00234246	2.41868	0.0183325	0.0524903	-3.37515
KEGG_NON_HOMOLOGOUS_END_JOINING	-0.19865	-0.0245824	-2.41845	0.0183434	0.0524903	-3.37565
KEGG_VALINE_LEUCINE_AND_ISOLEUCINE_DEGRADATION	-0.157881	-0.00920768	-2.39274	0.0195667	0.0551426	-3.43007
KEGG_ADIPOCYTOKINE_SIGNALING_PATHWAY	-0.0925331	-0.00629177	-2.3698	0.0207189	0.0559402	-3.4782
KEGG_LYSOSOME	-0.173181	-0.0039452	-2.36681	0.0208739	0.0559402	-3.48447
KEGG_VIRAL_MYOCARDITIS	-0.121939	0.00122161	-2.36674	0.0208774	0.0559402	-3.48461
KEGG_MELANOMA	0.104842	0.00684147	2.36337	0.0210528	0.0559402	-3.49164
KEGG_PROPANOATE_METABOLISM	-0.169663	-0.00840933	-2.32375	0.0232169	0.0598291	-3.57369
KEGG_TAURINE_AND_HYPOTAURINE_METABOLISM	0.179383	0.0150131	2.32206	0.0233133	0.0598291	-3.57716
KEGG_GLYCOSAMINOGLYCAN_BIOSYNTHESIS_KERATAN_SULFATE	0.140804	0.00591841	2.31914	0.0234813	0.0598291	-3.58317
KEGG_UBIQUITIN_MEDIATED_PROTEOLYSIS	-0.106899	-0.00699387	-2.28272	0.0256643	0.0645075	-3.65745
KEGG_MELANOGENESIS	0.0974526	0.00694755	2.27327	0.0262589	0.065122	-3.67655
KEGG_HYPERTROPHIC_CARDIOMYOPATHY_HCM	0.111844	0.00506534	2.23492	0.0288001	0.0702134	-3.7534
KEGG_GLYCOLYSIS_GLUCONEOGENESIS	-0.124855	-0.00309232	-2.23107	0.0290669	0.0702134	-3.76106
KEGG_ECM_RECEPTOR_INTERACTION	0.130961	0.0105007	2.15213	0.0350363	0.0832897	-3.91553
KEGG_RNA_POLYMERASE	-0.169344	-0.00492581	-2.148	0.0353757	0.0832897	-3.92347
KEGG_NATURAL_KILLER_CELL_MEDIATED_CYTOTOXICITY	-0.1076	-0.00537547	-2.09256	0.0402231	0.0934195	-4.02889
KEGG_PYRIMIDINE_METABOLISM	-0.117833	-0.00481143	-2.08762	0.0406827	0.0934195	-4.03819
KEGG_PRION_DISEASES	-0.101322	-0.00202779	-2.08033	0.0413674	0.0938334	-4.05184
KEGG_GLYCOSPHINGOLIPID_BIOSYNTHESIS_GANGLIO_SERIES	-0.123868	-0.0253325	-2.06148	0.0431852	0.0967302	-4.08695
KEGG_SELENOAMINO_ACID_METABOLISM	-0.118247	-0.00653109	-2.05118	0.0442083	0.0967302	-4.10603
KEGG_HISTIDINE_METABOLISM	0.105873	0.0183507	2.04925	0.0444014	0.0967302	-4.10958
KEGG_STEROID_BIOSYNTHESIS	-0.137914	-0.0290408	-2.04605	0.0447247	0.0967302	-4.11549
KEGG_DILATED_CARDIOMYOPATHY	0.113643	-0.000444966	2.03617	0.0457355	0.0977792	-4.13368
KEGG_GLYCOSAMINOGLYCAN_BIOSYNTHESIS_CHONDROITIN_SULFATE	-0.146149	-0.0137892	-2.03082	0.0462906	0.0978415	-4.14348
KEGG_PRIMARY_IMMUNODEFICIENCY	-0.151393	-0.0420618	-2.00835	0.0486868	0.10175	-4.18445
KEGG_LONG_TERM_POTENTIATION	-0.0752223	-0.00167211	-1.98382	0.0514225	0.105663	-4.22869
KEGG_RIG_I_LIKE_RECEPTOR_SIGNALING_PATHWAY	-0.09114	-0.00622259	-1.98144	0.0516953	0.105663	-4.23296
KEGG_PROXIMAL_TUBULE_BICARBONATE_RECLAMATION	-0.0915382	-0.00208993	-1.93486	0.0572793	0.115804	-4.31558
KEGG_VIBRIO_CHOLERAE_INFECTION	-0.100832	-0.0187197	-1.91559	0.0597361	0.119472	-4.34926
KEGG_GALACTOSE_METABOLISM	-0.11889	0.0168716	-1.90741	0.0608047	0.120316	-4.36346
KEGG_ARRHYTHMOGENIC_RIGHT_VENTRICULAR_CARDIOMYOPATHY_ARVC	0.101761	-0.0015363	1.8912	0.0629712	0.123291	-4.39144
KEGG_DNA_REPLICATION	-0.14825	-0.00578352	-1.86149	0.0671127	0.130031	-4.44218
KEGG_TRYPTOPHAN_METABOLISM	0.0863137	0.0120541	1.8563	0.0678594	0.130122	-4.45097
KEGG_GLYOXYLATE_AND_DICARBOXYLATE_METABOLISM	-0.131638	-0.00560319	-1.81976	0.0733144	0.139148	-4.51223
KEGG_MISMATCH_REPAIR	-0.126816	-7.58912e-05	-1.79817	0.0767076	0.144117	-4.54792
KEGG_ALDOSTERONE_REGULATED_SODIUM_REABSORPTION	0.0909971	-0.00436801	1.77047	0.0812507	0.151126	-4.59313
KEGG_CHRONIC_MYELOID_LEUKEMIA	-0.101816	-0.0122693	-1.72485	0.0892177	0.162979	-4.6662
KEGG_AMINO_SUGAR_AND_NUCLEOTIDE_SUGAR_METABOLISM	-0.112685	-0.0151339	-1.72398	0.0893755	0.162979	-4.66758
KEGG_TIGHT_JUNCTION	0.0636132	-0.00405341	1.69152	0.0954382	0.172345	-4.7185
KEGG_ENDOCYTOSIS	-0.0734931	-0.00757283	-1.66779	0.10008	0.178989	-4.75517
KEGG_FC_GAMMA_R_MEDIATED_PHAGOCYTOSIS	-0.106291	-0.0112963	-1.64798	0.104094	0.184394	-4.78542
KEGG_ALANINE_ASPARTATE_AND_GLUTAMATE_METABOLISM	0.0801125	-0.000165071	1.62759	0.10836	0.187708	-4.8162
KEGG_RIBOFLAVIN_METABOLISM	-0.0898319	0.00884796	-1.62632	0.10863	0.187708	-4.8181
KEGG_GLYCOSPHINGOLIPID_BIOSYNTHESIS_GLOBO_SERIES	0.097262	0.00230581	1.62463	0.108992	0.187708	-4.82064
KEGG_PURINE_METABOLISM	-0.0689976	-0.00488242	-1.59265	0.116	0.197687	-4.86813
KEGG_CYTOKINE_CYTOKINE_RECEPTOR_INTERACTION	0.0601116	-0.00623636	1.58861	0.116911	0.197687	-4.87407
KEGG_OTHER_GLYCAN_DEGRADATION	-0.14	-0.0114075	-1.57637	0.119704	0.199553	-4.89196
KEGG_INSULIN_SIGNALING_PATHWAY	-0.0687507	-0.00169009	-1.57373	0.120314	0.199553	-4.89581
KEGG_CALCIUM_SIGNALING_PATHWAY	0.0695669	0.00405746	1.56977	0.121234	0.199553	-4.90157
KEGG_NEUROTROPHIN_SIGNALING_PATHWAY	-0.0759142	-0.00635634	-1.46804	0.146826	0.239557	-5.04482
KEGG_AMINOACYL_TRNA_BIOSYNTHESIS	-0.118715	-0.0293532	-1.41923	0.160521	0.258074	-5.11039
KEGG_ACUTE_MYELOID_LEUKEMIA	-0.0907936	-0.0104833	-1.41776	0.160949	0.258074	-5.11233
KEGG_TOLL_LIKE_RECEPTOR_SIGNALING_PATHWAY	-0.0733083	-0.00774464	-1.40486	0.164734	0.261297	-5.12928
KEGG_FRUCTOSE_AND_MANNOSE_METABOLISM	-0.0881337	-0.000620847	-1.39678	0.167142	0.261297	-5.13984
KEGG_CYTOSOLIC_DNA_SENSING_PATHWAY	-0.0709163	-0.00606912	-1.39667	0.167174	0.261297	-5.13998
KEGG_FOCAL_ADHESION	0.0596852	0.00493872	1.37664	0.17326	0.268554	-5.16589
KEGG_GLYCOSAMINOGLYCAN_BIOSYNTHESIS_HEPARAN_SULFATE	0.0707357	-0.00185638	1.33156	0.18757	0.28833	-5.2229
KEGG_DORSO_VENTRAL_AXIS_FORMATION	0.0830549	0.00868533	1.26658	0.209743	0.319772	-5.30192
KEGG_PANCREATIC_CANCER	-0.0673563	0.00259641	-1.23424	0.221475	0.334913	-5.33984
KEGG_DRUG_METABOLISM_OTHER_ENZYMES	0.0609478	-0.00830397	1.2076	0.231494	0.347241	-5.37038
KEGG_TYPE_II_DIABETES_MELLITUS	0.0532608	-0.00247209	1.16942	0.246424	0.366679	-5.41304
KEGG_PATHWAYS_IN_CANCER	0.0375616	0.00238083	1.14978	0.254368	0.374538	-5.43447
KEGG_MTOR_SIGNALING_PATHWAY	-0.0585678	0.00498624	-1.14645	0.255733	0.374538	-5.43807
KEGG_PENTOSE_PHOSPHATE_PATHWAY	-0.0803433	-0.00309705	-1.13812	0.259169	0.376605	-5.44703
KEGG_CHEMOKINE_SIGNALING_PATHWAY	-0.0503908	-0.0109659	-1.10375	0.273693	0.394628	-5.48334
KEGG_P53_SIGNALING_PATHWAY	-0.0465146	0.00451573	-1.09809	0.276141	0.395095	-5.48922
KEGG_NON_SMALL_CELL_LUNG_CANCER	-0.0637639	-0.0103909	-1.08234	0.283025	0.401853	-5.50541
KEGG_PHENYLALANINE_METABOLISM	0.0603571	0.00920243	1.07431	0.286582	0.403821	-5.51359
KEGG_WNT_SIGNALING_PATHWAY	0.0358115	0.000918172	1.06421	0.291097	0.407098	-5.52378
KEGG_NOTCH_SIGNALING_PATHWAY	-0.0551339	0.00025007	-1.00613	0.318014	0.441422	-5.5806
KEGG_ONE_CARBON_POOL_BY_FOLATE	-0.0571893	0.00766983	-0.991914	0.324849	0.447236	-5.59404
KEGG_HOMOLOGOUS_RECOMBINATION	-0.0541992	-0.0126698	-0.987459	0.327011	0.447236	-5.59822
KEGG_BIOSYNTHESIS_OF_UNSATURATED_FATTY_ACIDS	0.053325	-0.0132316	0.968291	0.336422	0.456748	-5.61596
KEGG_INOSITOL_PHOSPHATE_METABOLISM	-0.0461206	-0.00142377	-0.919404	0.361221	0.486863	-5.6597
KEGG_PROSTATE_CANCER	-0.0365538	-0.00335519	-0.876092	0.384146	0.514038	-5.6966
KEGG_ERBB_SIGNALING_PATHWAY	-0.0372182	0.000979645	-0.85832	0.393811	0.523206	-5.71124
KEGG_THYROID_CANCER	-0.043727	-0.00540297	-0.84289	0.402323	0.530724	-5.72371
KEGG_CIRCADIAN_RHYTHM_MAMMAL	-0.065346	-0.0147729	-0.821747	0.414169	0.542503	-5.74044
KEGG_ENDOMETRIAL_CANCER	-0.0430587	-0.00585792	-0.785072	0.43521	0.566078	-5.76848
KEGG_AMYOTROPHIC_LATERAL_SCLEROSIS_ALS	-0.0297899	-0.00169478	-0.768053	0.445185	0.572304	-5.78106
KEGG_SMALL_CELL_LUNG_CANCER	-0.0270261	-0.00995254	-0.763727	0.447742	0.572304	-5.78422
KEGG_PEROXISOME	-0.0345892	-0.00381155	-0.761219	0.449228	0.572304	-5.78604
KEGG_COLORECTAL_CANCER	-0.0340629	-0.00228191	-0.717258	0.475737	0.601953	-5.81701
KEGG_EPITHELIAL_CELL_SIGNALING_IN_HELICOBACTER_PYLORI_INFECTION	-0.0390871	-0.0177834	-0.704877	0.483358	0.603761	-5.8254
KEGG_MAPK_SIGNALING_PATHWAY	-0.0235173	-0.0059629	-0.704392	0.483658	0.603761	-5.82573
KEGG_STARCH_AND_SUCROSE_METABOLISM	0.0406137	0.0112548	0.688137	0.49377	0.612275	-5.83652
KEGG_GNRH_SIGNALING_PATHWAY	0.0263591	-0.00923902	0.643604	0.522055	0.643061	-5.86483
KEGG_PANTOTHENATE_AND_COA_BIOSYNTHESIS	0.0416671	-0.0137169	0.625504	0.53379	0.65319	-5.8758
KEGG_BUTANOATE_METABOLISM	0.0331836	-0.00936006	0.616916	0.539405	0.655747	-5.88089
KEGG_CELL_ADHESION_MOLECULES_CAMS	-0.0245334	-0.0107827	-0.565379	0.573726	0.692942	-5.91002
KEGG_JAK_STAT_SIGNALING_PATHWAY	0.0210096	0.00147931	0.552651	0.582363	0.698835	-5.91682
KEGG_PHOSPHATIDYLINOSITOL_SIGNALING_SYSTEM	-0.0262202	-0.00448357	-0.529115	0.598494	0.709325	-5.929
KEGG_SULFUR_METABOLISM	-0.0339639	0.00489632	-0.522651	0.602961	0.709325	-5.93225
KEGG_REGULATION_OF_ACTIN_CYTOSKELETON	0.0246553	0.00678781	0.51853	0.605816	0.709325	-5.93431
KEGG_NITROGEN_METABOLISM	-0.0300898	0.0131177	-0.517749	0.606358	0.709325	-5.93469
KEGG_LEUKOCYTE_TRANSENDOTHELIAL_MIGRATION	-0.0271474	-0.000139246	-0.508659	0.612681	0.712242	-5.93916
KEGG_PORPHYRIN_AND_CHLOROPHYLL_METABOLISM	-0.0269357	-0.00874116	-0.496345	0.621294	0.717769	-5.94508
KEGG_VEGF_SIGNALING_PATHWAY	-0.020542	-0.00524735	-0.483234	0.630523	0.721419	-5.95123
KEGG_RENAL_CELL_CARCINOMA	-0.0258093	0.00673519	-0.480845	0.632211	0.721419	-5.95234
KEGG_FC_EPSILON_RI_SIGNALING_PATHWAY	-0.0228108	-0.00293455	-0.454281	0.651112	0.738456	-5.96423
KEGG_LIMONENE_AND_PINENE_DEGRADATION	0.0316775	0.0195039	0.399171	0.691051	0.775098	-5.98677
KEGG_VASCULAR_SMOOTH_MUSCLE_CONTRACTION	-0.0155069	0.0018583	-0.398213	0.691754	0.775098	-5.98714
KEGG_BETA_ALANINE_METABOLISM	-0.0223858	-0.00367173	-0.389145	0.698417	0.777878	-5.99056
KEGG_LONG_TERM_DEPRESSION	-0.0124217	0.01181	-0.319486	0.750364	0.828039	-6.01424
KEGG_FATTY_ACID_METABOLISM	-0.0158681	0.00380176	-0.310965	0.756804	0.828039	-6.01682
KEGG_ETHER_LIPID_METABOLISM	-0.0162419	0.00859108	-0.310957	0.75681	0.828039	-6.01682
KEGG_PENTOSE_AND_GLUCURONATE_INTERCONVERSIONS	0.0170198	-0.00534668	0.303027	0.762819	0.829733	-6.01916
KEGG_GLIOMA	-0.0135841	0.00126933	-0.291976	0.771217	0.832562	-6.02231
KEGG_GLYCEROPHOSPHOLIPID_METABOLISM	0.0139137	-0.00562362	0.287835	0.774372	0.832562	-6.02346
KEGG_GAP_JUNCTION	-0.010325	0.000814622	-0.266041	0.791034	0.845588	-6.02926
KEGG_ARGININE_AND_PROLINE_METABOLISM	-0.00893944	0.00332597	-0.212996	0.831984	0.88428	-6.04146
KEGG_O_GLYCAN_BIOSYNTHESIS	0.00914645	-0.0229336	0.182431	0.855801	0.899575	-6.04727
KEGG_LYSINE_DEGRADATION	0.00909506	-0.00239345	0.182117	0.856047	0.899575	-6.04732
KEGG_PROGESTERONE_MEDIATED_OOCYTE_MATURATION	-0.00508186	-0.00491706	-0.138841	0.889997	0.929997	-6.05399
KEGG_GLYCOSAMINOGLYCAN_DEGRADATION	-0.00721135	-0.0107435	-0.106047	0.915865	0.948725	-6.05785
KEGG_NICOTINATE_AND_NICOTINAMIDE_METABOLISM	-0.00578649	0.00110449	-0.103194	0.918121	0.948725	-6.05814
KEGG_REGULATION_OF_AUTOPHAGY	-0.00502077	-0.00619997	-0.0865692	0.931275	0.957001	-6.05966
KEGG_ADHERENS_JUNCTION	0.00222294	0.00284631	0.0438074	0.96519	0.986403	-6.06233
KEGG_BLADDER_CANCER	0.00141112	0.00764462	0.02911	0.976864	0.989126	-6.06285
KEGG_CARDIAC_MUSCLE_CONTRACTION	-0.00103848	-0.000719396	-0.0233026	0.981479	0.989126	-6.063
KEGG_SPHINGOLIPID_METABOLISM	-0.00130713	0.00915151	-0.0203718	0.983808	0.989126	-6.06306
KEGG_GLYCEROLIPID_METABOLISM	0.000284211	-0.000908963	0.00562235	0.995531	0.995531	-6.06324

## Sheet: 亚型2中差异富集功能
	logFC	AveExpr	t	P.Value	adj.P.Val	B
KEGG_FOLATE_BIOSYNTHESIS	0.4112	0.00230567	5.43603	8.76236e-07	0.00016298	5.56414
KEGG_TGF_BETA_SIGNALING_PATHWAY	0.190166	-0.000506681	5.1486	2.62722e-06	0.000244332	4.54836
KEGG_MTOR_SIGNALING_PATHWAY	0.219778	0.00498624	4.54227	2.47015e-05	0.0015315	2.48137
KEGG_CIRCADIAN_RHYTHM_MAMMAL	0.326284	-0.0147729	4.26744	6.55122e-05	0.00304632	1.58577
KEGG_GRAFT_VERSUS_HOST_DISEASE	0.397054	-0.0215309	4.0144	0.000156685	0.00582867	0.788178
KEGG_LEISHMANIA_INFECTION	0.304232	-0.0146734	3.94194	0.000200139	0.00620432	0.564932
KEGG_NOD_LIKE_RECEPTOR_SIGNALING_PATHWAY	0.249333	-0.0102995	3.83278	0.000288108	0.00745138	0.233261
KEGG_ASCORBATE_AND_ALDARATE_METABOLISM	-0.246922	0.0355655	-3.80056	0.00032049	0.00745138	0.136438
KEGG_ALANINE_ASPARTATE_AND_GLUTAMATE_METABOLISM	-0.181313	-0.000165071	-3.69282	0.000455998	0.00883892	-0.1836
KEGG_T_CELL_RECEPTOR_SIGNALING_PATHWAY	0.209566	-0.0157883	3.6801	0.000475211	0.00883892	-0.221
KEGG_LONG_TERM_POTENTIATION	0.13834	-0.00167211	3.63853	0.000543526	0.00919054	-0.342642
KEGG_TYPE_I_DIABETES_MELLITUS	0.277976	-0.0203781	3.58029	0.000655137	0.0101546	-0.511561
KEGG_ALLOGRAFT_REJECTION	0.320503	-0.0197556	3.55315	0.000714306	0.0102201	-0.589675
KEGG_BASAL_CELL_CARCINOMA	-0.207705	0.0061093	-3.47817	0.000905279	0.0120273	-0.803408
KEGG_DRUG_METABOLISM_CYTOCHROME_P450	-0.214996	0.00263319	-3.38003	0.00122909	0.0152408	-1.07854
KEGG_APOPTOSIS	0.177633	-0.0257838	3.29769	0.00158235	0.0171318	-1.30519
KEGG_THYROID_CANCER	0.170687	-0.00540297	3.28197	0.00165987	0.0171318	-1.34802
KEGG_VEGF_SIGNALING_PATHWAY	0.13832	-0.00524735	3.27092	0.00171647	0.0171318	-1.37804
KEGG_B_CELL_RECEPTOR_SIGNALING_PATHWAY	0.221624	-0.0164673	3.26453	0.00175002	0.0171318	-1.39536
KEGG_P53_SIGNALING_PATHWAY	0.136614	0.00451573	3.20982	0.00206363	0.0191917	-1.54271
KEGG_STEROID_HORMONE_BIOSYNTHESIS	-0.212153	0.0121234	-3.14947	0.00247041	0.0218808	-1.7032
KEGG_PROSTATE_CANCER	0.130992	-0.00335519	3.12529	0.00265361	0.022435	-1.7669
KEGG_PENTOSE_AND_GLUCURONATE_INTERCONVERSIONS	-0.174037	-0.00534668	-3.07414	0.00308361	0.0247936	-1.90042
KEGG_METABOLISM_OF_XENOBIOTICS_BY_CYTOCHROME_P450	-0.170021	0.00883812	-3.06153	0.00319918	0.0247936	-1.93309
KEGG_HEMATOPOIETIC_CELL_LINEAGE	0.144688	-0.0179207	2.96824	0.00418822	0.0309997	-2.17172
KEGG_NATURAL_KILLER_CELL_MEDIATED_CYTOTOXICITY	0.158707	-0.00537547	2.95632	0.00433329	0.0309997	-2.20181
KEGG_SPLICEOSOME	0.261023	-0.00369714	2.878	0.00540841	0.0372579	-2.39724
KEGG_PROTEIN_EXPORT	0.302078	-0.0210076	2.83455	0.00610642	0.0388262	-2.50394
KEGG_CHEMOKINE_SIGNALING_PATHWAY	0.131903	-0.0109659	2.82514	0.00626819	0.0388262	-2.52689
KEGG_SYSTEMIC_LUPUS_ERYTHEMATOSUS	0.190478	-0.010772	2.82088	0.00634257	0.0388262	-2.53725
KEGG_DRUG_METABOLISM_OTHER_ENZYMES	-0.145866	-0.00830397	-2.81364	0.00647103	0.0388262	-2.55484
KEGG_OLFACTORY_TRANSDUCTION	-0.223486	0.0155339	-2.77611	0.00717621	0.0414658	-2.64546
KEGG_PORPHYRIN_AND_CHLOROPHYLL_METABOLISM	-0.152979	-0.00874116	-2.76042	0.00749155	0.0414658	-2.68309
KEGG_ANTIGEN_PROCESSING_AND_PRESENTATION	0.191561	-0.0150449	2.75613	0.00757976	0.0414658	-2.69332
KEGG_STEROID_BIOSYNTHESIS	0.191738	-0.0290408	2.6905	0.00905639	0.0481282	-2.84864
KEGG_ADIPOCYTOKINE_SIGNALING_PATHWAY	0.109553	-0.00629177	2.64962	0.0101043	0.0522054	-2.94387
KEGG_ALZHEIMERS_DISEASE	0.154954	-0.00273093	2.62076	0.0109096	0.0544544	-3.01042
KEGG_NEUROTROPHIN_SIGNALING_PATHWAY	0.140655	-0.00635634	2.61336	0.0111251	0.0544544	-3.02738
KEGG_GLYCOSPHINGOLIPID_BIOSYNTHESIS_GLOBO_SERIES	-0.162219	0.00230581	-2.58552	0.0119715	0.0557946	-3.09087
KEGG_GLYCINE_SERINE_AND_THREONINE_METABOLISM	-0.156102	0.00762491	-2.57964	0.0121576	0.0557946	-3.10421
KEGG_AUTOIMMUNE_THYROID_DISEASE	0.165431	-0.010795	2.57523	0.0122988	0.0557946	-3.11419
KEGG_RENIN_ANGIOTENSIN_SYSTEM	-0.181972	0.00384415	-2.52181	0.0141321	0.0610175	-3.23409
KEGG_RETINOL_METABOLISM	-0.160586	0.0030127	-2.51697	0.0143098	0.0610175	-3.24485
KEGG_FC_EPSILON_RI_SIGNALING_PATHWAY	0.129837	-0.00293455	2.51361	0.0144342	0.0610175	-3.2523
KEGG_TYPE_II_DIABETES_MELLITUS	0.11592	-0.00247209	2.45242	0.0168807	0.0697734	-3.38676
KEGG_PATHOGENIC_ESCHERICHIA_COLI_INFECTION	0.15496	-0.00388279	2.44098	0.017377	0.0702635	-3.41158
KEGG_FC_GAMMA_R_MEDIATED_PHAGOCYTOSIS	0.16436	-0.0112963	2.41336	0.0186308	0.0737305	-3.47116
KEGG_ABC_TRANSPORTERS	-0.141266	0.0135017	-2.40026	0.019253	0.0746053	-3.4992
KEGG_INSULIN_SIGNALING_PATHWAY	0.108357	-0.00169009	2.36551	0.020995	0.0796951	-3.57301
KEGG_VASOPRESSIN_REGULATED_WATER_REABSORPTION	0.117536	-0.000667823	2.34206	0.0222483	0.0827638	-3.6223
KEGG_HYPERTROPHIC_CARDIOMYOPATHY_HCM	-0.123267	0.00506534	-2.29406	0.0250237	0.0912629	-3.72192
KEGG_PRION_DISEASES	0.117633	-0.00202779	2.25882	0.0272525	0.0949556	-3.79396
KEGG_REGULATION_OF_AUTOPHAGY	0.135983	-0.00619997	2.2575	0.0273389	0.0949556	-3.79662
KEGG_VIBRIO_CHOLERAE_INFECTION	0.12646	-0.0187197	2.25404	0.0275678	0.0949556	-3.80365
KEGG_OOCYTE_MEIOSIS	0.091166	-0.0157505	2.21081	0.0305693	0.10338	-3.89055
KEGG_VIRAL_MYOCARDITIS	0.121245	0.00122161	2.17267	0.0334523	0.110428	-3.96602
KEGG_PEROXISOME	-0.102564	-0.00381155	-2.16776	0.0338409	0.110428	-3.97567
KEGG_RENAL_CELL_CARCINOMA	0.119435	0.00673519	2.1331	0.0366924	0.116901	-4.04314
KEGG_PANCREATIC_CANCER	0.122419	0.00259641	2.12856	0.0370816	0.116901	-4.05192
KEGG_ACUTE_MYELOID_LEUKEMIA	0.142887	-0.0104833	2.10315	0.0393236	0.121109	-4.10069
KEGG_COLORECTAL_CANCER	0.104058	-0.00228191	2.09881	0.0397185	0.121109	-4.10898
KEGG_NON_SMALL_CELL_LUNG_CANCER	0.126324	-0.0103909	2.03176	0.0462652	0.138796	-4.23504
KEGG_ALDOSTERONE_REGULATED_SODIUM_REABSORPTION	0.111185	-0.00436801	2.02406	0.0470734	0.138979	-4.24928
KEGG_MAPK_SIGNALING_PATHWAY	0.0694812	-0.0059629	2.01151	0.0484161	0.140709	-4.27239
KEGG_ARACHIDONIC_ACID_METABOLISM	-0.100038	-0.00921766	-1.99643	0.0500741	0.142597	-4.30001
KEGG_RNA_DEGRADATION	0.178813	-7.64989e-05	1.97599	0.0523988	0.142597	-4.33715
KEGG_PROXIMAL_TUBULE_BICARBONATE_RECLAMATION	0.100193	-0.00208993	1.97303	0.0527423	0.142597	-4.34249
KEGG_NON_HOMOLOGOUS_END_JOINING	0.177691	-0.0245824	1.97147	0.0529241	0.142597	-4.3453
KEGG_LEUKOCYTE_TRANSENDOTHELIAL_MIGRATION	0.110238	-0.000139246	1.97033	0.053058	0.142597	-4.34736
KEGG_ERBB_SIGNALING_PATHWAY	0.0892398	0.000979645	1.96456	0.0537381	0.142597	-4.35776
KEGG_LONG_TERM_DEPRESSION	0.0791424	0.01181	1.95873	0.0544321	0.142597	-4.36823
KEGG_DILATED_CARDIOMYOPATHY	-0.116858	-0.000444966	-1.9372	0.0570642	0.147416	-4.40669
KEGG_BUTANOATE_METABOLISM	-0.108716	-0.00936006	-1.92338	0.058809	0.147663	-4.43116
KEGG_NEUROACTIVE_LIGAND_RECEPTOR_INTERACTION	-0.13381	0.0148125	-1.92296	0.0588633	0.147663	-4.43191
KEGG_ASTHMA	0.161096	-0.00676042	1.91769	0.0595415	0.147663	-4.44121
KEGG_CHRONIC_MYELOID_LEUKEMIA	0.120721	-0.0122693	1.90511	0.0611862	0.14784	-4.46329
KEGG_CYSTEINE_AND_METHIONINE_METABOLISM	0.100881	-0.0137588	1.90499	0.0612026	0.14784	-4.46351
KEGG_TASTE_TRANSDUCTION	-0.13397	0.00337183	-1.88705	0.063615	0.151697	-4.49478
KEGG_RIG_I_LIKE_RECEPTOR_SIGNALING_PATHWAY	0.0928865	-0.00622259	1.87487	0.0652991	0.152054	-4.51586
KEGG_SMALL_CELL_LUNG_CANCER	0.0691025	-0.00995254	1.87415	0.0653995	0.152054	-4.5171
KEGG_TYROSINE_METABOLISM	-0.0967713	0.00494747	-1.81431	0.0742403	0.170478	-4.61889
KEGG_TERPENOID_BACKBONE_BIOSYNTHESIS	0.132388	-0.0132961	1.79661	0.0770388	0.174746	-4.64843
KEGG_LYSINE_DEGRADATION	-0.090926	-0.00239345	-1.73072	0.0882412	0.197745	-4.75607
KEGG_DORSO_VENTRAL_AXIS_FORMATION	0.12092	0.00868533	1.7247	0.0893287	0.197799	-4.76573
KEGG_PRIMARY_BILE_ACID_BIOSYNTHESIS	-0.107858	0.0121817	-1.71379	0.0913283	0.199848	-4.78315
KEGG_GLYCOSPHINGOLIPID_BIOSYNTHESIS_GANGLIO_SERIES	-0.11139	-0.0253325	-1.70143	0.0936369	0.202517	-4.80276
KEGG_TOLL_LIKE_RECEPTOR_SIGNALING_PATHWAY	0.0938666	-0.00774464	1.68151	0.0974566	0.208356	-4.83408
KEGG_N_GLYCAN_BIOSYNTHESIS	0.116623	-0.00789228	1.65247	0.103255	0.218244	-4.87916
KEGG_TRYPTOPHAN_METABOLISM	-0.0826827	0.0120541	-1.64661	0.10446	0.218309	-4.88817
KEGG_HISTIDINE_METABOLISM	-0.0920273	0.0183507	-1.63658	0.106547	0.220196	-4.90353
KEGG_ARGININE_AND_PROLINE_METABOLISM	-0.0718014	0.00332597	-1.62885	0.108176	0.220205	-4.91529
KEGG_GLYCEROLIPID_METABOLISM	-0.0866574	-0.000908963	-1.62537	0.108919	0.220205	-4.92059
KEGG_HEDGEHOG_SIGNALING_PATHWAY	-0.101328	0.01016	-1.57363	0.120423	0.240846	-4.9979
KEGG_PROTEASOME	0.158774	-0.0078205	1.55853	0.123957	0.243274	-5.02002
KEGG_LINOLEIC_ACID_METABOLISM	-0.129144	-0.00311297	-1.55675	0.124381	0.243274	-5.02262
KEGG_ENDOMETRIAL_CANCER	0.090077	-0.00585792	1.54462	0.127288	0.243274	-5.04024
KEGG_O_GLYCAN_BIOSYNTHESIS	0.0818053	-0.0229336	1.54393	0.127455	0.243274	-5.04124
KEGG_GLYCOSYLPHOSPHATIDYLINOSITOL_GPI_ANCHOR_BIOSYNTHESIS	0.114945	-0.00696645	1.54096	0.128176	0.243274	-5.04553
KEGG_CALCIUM_SIGNALING_PATHWAY	-0.0709856	0.00405746	-1.49031	0.140973	0.263269	-5.11753
KEGG_GLYCOSAMINOGLYCAN_BIOSYNTHESIS_HEPARAN_SULFATE	-0.084729	-0.00185638	-1.48588	0.142138	0.263269	-5.12372
KEGG_EPITHELIAL_CELL_SIGNALING_IN_HELICOBACTER_PYLORI_INFECTION	0.0874837	-0.0177834	1.48279	0.142958	0.263269	-5.12804
KEGG_PHENYLALANINE_METABOLISM	-0.0887143	0.00920243	-1.47622	0.144707	0.263878	-5.13717
KEGG_JAK_STAT_SIGNALING_PATHWAY	0.0585434	0.00147931	1.46229	0.148475	0.268119	-5.15641
KEGG_ARRHYTHMOGENIC_RIGHT_VENTRICULAR_CARDIOMYOPATHY_ARVC	-0.0853369	-0.0015363	-1.45671	0.150004	0.268277	-5.16407
KEGG_AXON_GUIDANCE	-0.0766726	0.0106922	-1.44927	0.152064	0.269371	-5.17424
KEGG_HUNTINGTONS_DISEASE	0.0938238	0.00705485	1.43743	0.155387	0.272477	-5.19032
KEGG_ENDOCYTOSIS	0.0680892	-0.00757283	1.43264	0.156748	0.272477	-5.1968
KEGG_UBIQUITIN_MEDIATED_PROTEOLYSIS	0.0731072	-0.00699387	1.41967	0.160477	0.276377	-5.21422
KEGG_INTESTINAL_IMMUNE_NETWORK_FOR_IGA_PRODUCTION	0.0912723	-0.0122747	1.4103	0.163213	0.27851	-5.22671
KEGG_NOTCH_SIGNALING_PATHWAY	0.0814486	0.00025007	1.38901	0.169564	0.286717	-5.25481
KEGG_CELL_CYCLE	0.0727495	-0.00822947	1.36066	0.178316	0.2988	-5.29161
KEGG_BETA_ALANINE_METABOLISM	-0.0804187	-0.00367173	-1.31195	0.194146	0.322422	-5.35315
KEGG_PPAR_SIGNALING_PATHWAY	-0.0661765	0.0128574	-1.30656	0.195961	0.322555	-5.35983
KEGG_ONE_CARBON_POOL_BY_FOLATE	-0.0769481	0.00766983	-1.24292	0.218357	0.356267	-5.43673
KEGG_MELANOMA	-0.0603453	0.00684147	-1.23063	0.22289	0.360501	-5.45116
KEGG_CITRATE_CYCLE_TCA_CYCLE	0.128032	-0.0147284	1.21539	0.22861	0.366564	-5.46887
KEGG_LIMONENE_AND_PINENE_DEGRADATION	-0.102011	0.0195039	-1.19943	0.234708	0.373126	-5.48717
KEGG_STARCH_AND_SUCROSE_METABOLISM	-0.0745692	0.0112548	-1.17944	0.242516	0.382272	-5.50979
KEGG_RIBOSOME	0.145051	0.0379847	1.15581	0.251985	0.393858	-5.53605
KEGG_NUCLEOTIDE_EXCISION_REPAIR	0.0863454	-0.0100012	1.14291	0.257262	0.398755	-5.55017
KEGG_PARKINSONS_DISEASE	0.0892395	0.00941993	1.07439	0.286616	0.439332	-5.62263
KEGG_MATURITY_ONSET_DIABETES_OF_THE_YOUNG	-0.0879824	0.0272681	-1.07091	0.288164	0.439332	-5.62619
KEGG_PYRUVATE_METABOLISM	0.0699255	-0.0026664	1.02791	0.307797	0.465449	-5.66932
KEGG_GLIOMA	0.0502315	0.00126933	1.01251	0.315042	0.472563	-5.68435
KEGG_OXIDATIVE_PHOSPHORYLATION	0.0821789	0.00798826	1.00495	0.318643	0.47414	-5.69165
KEGG_MELANOGENESIS	-0.0473549	0.00694755	-0.999278	0.321361	0.474391	-5.69709
KEGG_BLADDER_CANCER	0.0513714	0.00764462	0.993263	0.324261	0.474902	-5.70283
KEGG_ECM_RECEPTOR_INTERACTION	-0.065009	0.0105007	-0.96341	0.338908	0.490662	-5.7308
KEGG_COMPLEMENT_AND_COAGULATION_CASCADES	-0.0651667	0.0172884	-0.960623	0.340298	0.490662	-5.73337
KEGG_RIBOFLAVIN_METABOLISM	-0.05713	0.00884796	-0.947346	0.346967	0.49643	-5.74552
KEGG_DNA_REPLICATION	-0.0777953	-0.00578352	-0.88501	0.379409	0.53789	-5.80032
KEGG_PROGESTERONE_MEDIATED_OOCYTE_MATURATION	0.0341399	-0.00491706	0.879836	0.382186	0.53789	-5.80471
KEGG_GLYCOSAMINOGLYCAN_BIOSYNTHESIS_CHONDROITIN_SULFATE	0.0698097	-0.0137892	0.875318	0.38462	0.53789	-5.80852
KEGG_INOSITOL_PHOSPHATE_METABOLISM	0.0468536	-0.00142377	0.867635	0.388783	0.539654	-5.81495
KEGG_BASAL_TRANSCRIPTION_FACTORS	0.0612746	-0.0196324	0.802086	0.425423	0.586138	-5.86759
KEGG_GLYCOSAMINOGLYCAN_BIOSYNTHESIS_KERATAN_SULFATE	-0.0512487	0.00591841	-0.75515	0.452883	0.619384	-5.90279
KEGG_GALACTOSE_METABOLISM	0.0505825	0.0168716	0.734689	0.465168	0.631118	-5.91749
KEGG_LYSOSOME	0.059902	-0.0039452	0.729607	0.468249	0.631118	-5.92107
KEGG_PURINE_METABOLISM	-0.0327478	-0.00488242	-0.69418	0.49004	0.655737	-5.94541
KEGG_SULFUR_METABOLISM	0.0452496	0.00489632	0.645409	0.520932	0.6906	-5.97695
KEGG_CYTOSOLIC_DNA_SENSING_PATHWAY	0.0354521	-0.00606912	0.641394	0.523519	0.6906	-5.97945
KEGG_OTHER_GLYCAN_DEGRADATION	-0.0614669	-0.0114075	-0.629213	0.531412	0.694147	-5.98693
KEGG_GLYCEROPHOSPHOLIPID_METABOLISM	-0.0323631	-0.00562362	-0.624309	0.534607	0.694147	-5.9899
KEGG_GNRH_SIGNALING_PATHWAY	0.0271871	-0.00923902	0.620029	0.537404	0.694147	-5.99247
KEGG_AMINOACYL_TRNA_BIOSYNTHESIS	-0.0560163	-0.0293532	-0.611061	0.543288	0.694863	-5.99781
KEGG_TAURINE_AND_HYPOTAURINE_METABOLISM	-0.0526228	0.0150131	-0.606957	0.545991	0.694863	-6.00022
KEGG_GLYCOSAMINOGLYCAN_DEGRADATION	-0.0441297	-0.0107435	-0.602152	0.549166	0.694863	-6.00303
KEGG_GAP_JUNCTION	0.0242602	0.000814622	0.586254	0.559733	0.702325	-6.01217
KEGG_VASCULAR_SMOOTH_MUSCLE_CONTRACTION	0.0241837	0.0018583	0.581944	0.562615	0.702325	-6.0146
KEGG_GLYCOLYSIS_GLUCONEOGENESIS	0.035108	-0.00309232	0.562381	0.575789	0.710757	-6.02543
KEGG_TIGHT_JUNCTION	-0.0229436	-0.00405341	-0.560574	0.577013	0.710757	-6.02641
KEGG_PHOSPHATIDYLINOSITOL_SIGNALING_SYSTEM	0.0292174	-0.00448357	0.548306	0.585358	0.714191	-6.033
KEGG_SNARE_INTERACTIONS_IN_VESICULAR_TRANSPORT	0.0354239	-0.0135412	0.5452	0.58748	0.714191	-6.03464
KEGG_ETHER_LIPID_METABOLISM	-0.0292462	0.00859108	-0.5208	0.604274	0.729837	-6.04723
KEGG_CYTOKINE_CYTOKINE_RECEPTOR_INTERACTION	0.0202812	-0.00623636	0.493364	0.623416	0.741172	-6.06071
KEGG_VALINE_LEUCINE_AND_ISOLEUCINE_BIOSYNTHESIS	0.0544203	-0.0370036	0.491948	0.624412	0.741172	-6.06139
KEGG_REGULATION_OF_ACTIN_CYTOSKELETON	0.025053	0.00678781	0.49024	0.625613	0.741172	-6.0622
KEGG_HOMOLOGOUS_RECOMBINATION	-0.0281447	-0.0126698	-0.473174	0.637672	0.750677	-6.07016
KEGG_PYRIMIDINE_METABOLISM	-0.0275978	-0.00481143	-0.43978	0.661553	0.773893	-6.08494
KEGG_NICOTINATE_AND_NICOTINAMIDE_METABOLISM	-0.0257159	0.00110449	-0.426029	0.671493	0.78061	-6.09071
KEGG_PATHWAYS_IN_CANCER	0.0139159	0.00238083	0.397821	0.692064	0.798373	-6.10198
KEGG_PRIMARY_IMMUNODEFICIENCY	0.0330045	-0.0420618	0.393336	0.695357	0.798373	-6.10371
KEGG_AMYOTROPHIC_LATERAL_SCLEROSIS_ALS	0.0157398	-0.00169478	0.37848	0.706306	0.805968	-6.10927
KEGG_PROPANOATE_METABOLISM	0.0239206	-0.00840933	0.291405	0.771669	0.873228	-6.13758
KEGG_PANTOTHENATE_AND_COA_BIOSYNTHESIS	-0.0207399	-0.0137169	-0.287507	0.774638	0.873228	-6.13868
KEGG_BASE_EXCISION_REPAIR	-0.0155538	-0.00904256	-0.217943	0.828155	0.920941	-6.15576
KEGG_BIOSYNTHESIS_OF_UNSATURATED_FATTY_ACIDS	-0.0123984	-0.0132316	-0.207509	0.83626	0.920941	-6.15792
KEGG_WNT_SIGNALING_PATHWAY	-0.00737493	0.000918172	-0.204515	0.83859	0.920941	-6.15852
KEGG_NITROGEN_METABOLISM	-0.0125902	0.0131177	-0.200523	0.841697	0.920941	-6.1593
KEGG_RNA_POLYMERASE	-0.0176895	-0.00492581	-0.200493	0.84172	0.920941	-6.15931
KEGG_ADHERENS_JUNCTION	-0.0104727	0.00284631	-0.191861	0.848448	0.922874	-6.16095
KEGG_CARDIAC_MUSCLE_CONTRACTION	-0.00886285	-0.000719396	-0.185417	0.853478	0.922948	-6.16214
KEGG_SELENOAMINO_ACID_METABOLISM	0.01007	-0.00653109	0.157036	0.875702	0.938866	-6.16686
KEGG_FRUCTOSE_AND_MANNOSE_METABOLISM	0.0106265	-0.000620847	0.153736	0.878294	0.938866	-6.16736
KEGG_SPHINGOLIPID_METABOLISM	-0.00951336	0.00915151	-0.137315	0.891206	0.947225	-6.16968
KEGG_GLYOXYLATE_AND_DICARBOXYLATE_METABOLISM	-0.0096562	-0.00560319	-0.120461	0.904489	0.953739	-6.17179
KEGG_VALINE_LEUCINE_AND_ISOLEUCINE_DEGRADATION	-0.00831996	-0.00920768	-0.111942	0.911214	0.953739	-6.17276
KEGG_ALPHA_LINOLENIC_ACID_METABOLISM	-0.00704289	0.00149683	-0.108091	0.914256	0.953739	-6.17317
KEGG_FATTY_ACID_METABOLISM	0.00568983	0.00380176	0.103549	0.917845	0.953739	-6.17364
KEGG_PENTOSE_PHOSPHATE_PATHWAY	-0.00722911	-0.00309705	-0.0938123	0.925547	0.95561	-6.17457
KEGG_GLUTATHIONE_METABOLISM	-0.00568409	-0.00382987	-0.0882846	0.929922	0.95561	-6.17506
KEGG_FOCAL_ADHESION	0.00330741	0.00493872	0.0701355	0.944301	0.963392	-6.17646
KEGG_CELL_ADHESION_MOLECULES_CAMS	-0.00306186	-0.0107827	-0.065655	0.947854	0.963392	-6.17675
KEGG_MISMATCH_REPAIR	-0.00320764	-7.58912e-05	-0.0410728	0.967364	0.977878	-6.17803
KEGG_AMINO_SUGAR_AND_NUCLEOTIDE_SUGAR_METABOLISM	0.00161118	-0.0151339	0.0223196	0.982261	0.987571	-6.17861
KEGG_GLYCOSPHINGOLIPID_BIOSYNTHESIS_LACTO_AND_NEOLACTO_SERIES	-0.000575562	0.00234246	-0.00894839	0.992888	0.992888	-6.17881

## Sheet: 亚型3中差异富集功能
	logFC	AveExpr	t	P.Value	adj.P.Val	B
KEGG_MTOR_SIGNALING_PATHWAY	-0.119555	-0.0134831	-2.24581	0.0282852	0.988491	-3.45422
KEGG_CIRCADIAN_RHYTHM_MAMMAL	-0.185028	-0.0532177	-2.10477	0.0393652	0.988491	-3.67028
KEGG_TGF_BETA_SIGNALING_PATHWAY	-0.0869812	0.00760338	-1.98479	0.0515913	0.988491	-3.84487
KEGG_ALDOSTERONE_REGULATED_SODIUM_REABSORPTION	-0.102556	-0.07527	-1.92194	0.0592051	0.988491	-3.93284
KEGG_TYPE_II_DIABETES_MELLITUS	-0.0924103	-0.0551583	-1.89015	0.0634076	0.988491	-3.97642
KEGG_PORPHYRIN_AND_CHLOROPHYLL_METABOLISM	0.106832	0.0386649	1.85168	0.0688286	0.988491	-4.02831
KEGG_FOLATE_BIOSYNTHESIS	-0.156916	0.0654407	-1.84887	0.0692392	0.988491	-4.03206
KEGG_VEGF_SIGNALING_PATHWAY	-0.0809351	-0.0251988	-1.80736	0.0755509	0.988491	-4.08693
KEGG_GLYCOSPHINGOLIPID_BIOSYNTHESIS_GANGLIO_SERIES	0.114152	0.0623896	1.75314	0.0845134	0.988491	-4.15695
KEGG_PENTOSE_AND_GLUCURONATE_INTERCONVERSIONS	0.104913	0.0242612	1.7365	0.0874357	0.988491	-4.17808
KEGG_ALANINE_ASPARTATE_AND_GLUTAMATE_METABOLISM	0.0875408	-0.00115403	1.68985	0.0960715	0.988491	-4.23631
KEGG_PEROXISOME	0.0773905	0.0364073	1.66116	0.101724	0.988491	-4.27143
KEGG_THYROID_CANCER	-0.0934644	-0.0206445	-1.65721	0.102523	0.988491	-4.27623
KEGG_DORSO_VENTRAL_AXIS_FORMATION	-0.105987	-0.0603058	-1.57301	0.1208	0.988491	-4.37596
KEGG_LONG_TERM_POTENTIATION	-0.0618756	0.00627666	-1.52345	0.132724	0.988491	-4.43246
KEGG_PROSTATE_CANCER	-0.0706829	-0.0135231	-1.52314	0.1328	0.988491	-4.4328
KEGG_P53_SIGNALING_PATHWAY	-0.0707899	-0.00180616	-1.47786	0.144501	0.988491	-4.48298
KEGG_FC_EPSILON_RI_SIGNALING_PATHWAY	-0.0747407	-0.0198617	-1.41745	0.161352	0.988491	-4.54775
KEGG_REGULATION_OF_AUTOPHAGY	-0.0848607	-0.0335582	-1.38246	0.171784	0.988491	-4.58412
KEGG_DRUG_METABOLISM_OTHER_ENZYMES	0.0716482	-0.00731208	1.3795	0.17269	0.988491	-4.58716
KEGG_ASCORBATE_AND_ALDARATE_METABOLISM	0.0894966	-0.00926682	1.36343	0.177671	0.988491	-4.60356
KEGG_CHEMOKINE_SIGNALING_PATHWAY	-0.0664368	-0.0142729	-1.34511	0.183482	0.988491	-4.62202
KEGG_NOD_LIKE_RECEPTOR_SIGNALING_PATHWAY	-0.0939192	0.0297786	-1.32343	0.190545	0.988491	-4.64358
KEGG_DNA_REPLICATION	0.101259	0.0869894	1.3137	0.193782	0.988491	-4.65315
KEGG_LONG_TERM_DEPRESSION	-0.0460757	0.000735265	-1.2107	0.2306	0.988491	-4.75039
KEGG_DRUG_METABOLISM_CYTOCHROME_P450	0.0715633	-0.0457104	1.20094	0.234338	0.988491	-4.75922
KEGG_NEUROTROPHIN_SIGNALING_PATHWAY	-0.0631092	0.00143596	-1.18382	0.240997	0.988491	-4.77453
KEGG_T_CELL_RECEPTOR_SIGNALING_PATHWAY	-0.0732228	0.0262618	-1.18165	0.24185	0.988491	-4.77646
KEGG_B_CELL_RECEPTOR_SIGNALING_PATHWAY	-0.0852633	0.0165503	-1.18025	0.242404	0.988491	-4.7777
KEGG_RENAL_CELL_CARCINOMA	-0.0670699	-0.00637316	-1.1594	0.250732	0.988491	-4.79602
KEGG_GRAFT_VERSUS_HOST_DISEASE	-0.11508	0.0927445	-1.154	0.252922	0.988491	-4.80072
KEGG_RIBOFLAVIN_METABOLISM	0.0677209	0.0672617	1.14718	0.255709	0.988491	-4.80662
KEGG_ONE_CARBON_POOL_BY_FOLATE	0.068958	0.0537858	1.12379	0.265428	0.988491	-4.8266
KEGG_LYSINE_DEGRADATION	0.0547413	0.0129716	1.11107	0.270822	0.988491	-4.83731
KEGG_PURINE_METABOLISM	0.0449241	0.0375342	1.11009	0.271241	0.988491	-4.83813
KEGG_BASE_EXCISION_REPAIR	0.0666341	0.0773777	1.1047	0.273553	0.988491	-4.84263
KEGG_APOPTOSIS	-0.0607954	0.0117172	-1.1046	0.273594	0.988491	-4.8427
KEGG_LEUKOCYTE_TRANSENDOTHELIAL_MIGRATION	-0.0607452	-0.0105411	-1.09762	0.276608	0.988491	-4.8485
KEGG_LEISHMANIA_INFECTION	-0.08723	0.0742721	-1.07519	0.28645	0.988491	-4.86687
KEGG_NATURAL_KILLER_CELL_MEDIATED_CYTOTOXICITY	-0.0635546	0.0146152	-1.07453	0.286744	0.988491	-4.86741
KEGG_FC_GAMMA_R_MEDIATED_PHAGOCYTOSIS	-0.0676124	0.00678209	-1.06023	0.293148	0.988491	-4.87893
KEGG_JAK_STAT_SIGNALING_PATHWAY	-0.0446162	-0.0221237	-1.05557	0.295254	0.988491	-4.88265
KEGG_PYRIMIDINE_METABOLISM	0.0586776	0.061394	1.05092	0.29737	0.988491	-4.88635
KEGG_GLYCOSPHINGOLIPID_BIOSYNTHESIS_GLOBO_SERIES	0.0693978	-0.0116361	1.04795	0.298725	0.988491	-4.8887
KEGG_TYPE_I_DIABETES_MELLITUS	-0.0821526	0.0573058	-1.0391	0.302789	0.988491	-4.89568
KEGG_INSULIN_SIGNALING_PATHWAY	-0.0450358	0.0095532	-1.03526	0.304563	0.988491	-4.89869
KEGG_O_GLYCAN_BIOSYNTHESIS	-0.0552946	-0.045601	-1.0318	0.306167	0.988491	-4.90139
KEGG_COLORECTAL_CANCER	-0.0543971	-0.00779487	-1.02927	0.307344	0.988491	-4.90335
KEGG_ARGININE_AND_PROLINE_METABOLISM	0.0488506	0.0236865	1.02609	0.308831	0.988491	-4.90583
KEGG_BASAL_CELL_CARCINOMA	0.0637071	-0.0485384	1.02155	0.310956	0.988491	-4.90934
KEGG_MAPK_SIGNALING_PATHWAY	-0.036052	-0.00924947	-1.01297	0.315006	0.988491	-4.91594
KEGG_METABOLISM_OF_XENOBIOTICS_BY_CYTOCHROME_P450	0.055319	-0.0312561	1.00402	0.319267	0.988491	-4.92277
KEGG_BUTANOATE_METABOLISM	0.0576704	-0.00237352	0.984658	0.328614	0.988491	-4.93734
KEGG_STEROID_BIOSYNTHESIS	-0.0740199	-0.000848094	-0.982155	0.329835	0.988491	-4.93921
KEGG_SMALL_CELL_LUNG_CANCER	-0.0345869	-0.0113652	-0.974524	0.333578	0.988491	-4.94486
KEGG_GLYCEROLIPID_METABOLISM	0.0550957	0.0180133	0.971617	0.335011	0.988491	-4.947
KEGG_GLUTATHIONE_METABOLISM	0.0582442	0.077341	0.940391	0.350661	0.988491	-4.96963
KEGG_NON_SMALL_CELL_LUNG_CANCER	-0.0582191	-0.00564587	-0.935955	0.352923	0.988491	-4.97279
KEGG_RNA_POLYMERASE	0.0703336	0.0853869	0.923457	0.359344	0.988491	-4.9816
KEGG_ERBB_SIGNALING_PATHWAY	-0.0438581	0.000337471	-0.919138	0.361581	0.988491	-4.98462
KEGG_STEROID_HORMONE_BIOSYNTHESIS	0.0577241	-0.0544441	0.915074	0.363693	0.988491	-4.98745
KEGG_AMINOACYL_TRNA_BIOSYNTHESIS	0.0770857	0.043555	0.909279	0.366719	0.988491	-4.99147
KEGG_ACUTE_MYELOID_LEUKEMIA	-0.0593408	0.00441124	-0.896417	0.373493	0.988491	-5.00029
KEGG_PANCREATIC_CANCER	-0.0544787	0.010034	-0.894399	0.374562	0.988491	-5.00166
KEGG_BETA_ALANINE_METABOLISM	0.0590292	0.0254468	0.871827	0.386662	0.988491	-5.01681
KEGG_OTHER_GLYCAN_DEGRADATION	0.0879816	0.0735625	0.863427	0.391226	0.988491	-5.02235
KEGG_VALINE_LEUCINE_AND_ISOLEUCINE_DEGRADATION	0.0603676	0.0731935	0.862344	0.391817	0.988491	-5.02306
KEGG_ADIPOCYTOKINE_SIGNALING_PATHWAY	-0.0375025	0.0168251	-0.85888	0.39371	0.988491	-5.02533
KEGG_ALLOGRAFT_REJECTION	-0.0724334	0.102422	-0.850744	0.398181	0.988491	-5.03062
KEGG_CYTOKINE_CYTOKINE_RECEPTOR_INTERACTION	-0.0338844	-0.0413752	-0.845744	0.400943	0.988491	-5.03385
KEGG_VIBRIO_CHOLERAE_INFECTION	-0.0453766	0.00491218	-0.816408	0.417389	0.988491	-5.05241
KEGG_PRION_DISEASES	-0.0395835	0.0237962	-0.767541	0.445669	0.988491	-5.08191
KEGG_PROTEIN_EXPORT	-0.0810849	0.0753958	-0.753238	0.454154	0.988491	-5.09021
KEGG_GLYCOSPHINGOLIPID_BIOSYNTHESIS_LACTO_AND_NEOLACTO_SERIES	-0.0478445	-0.0680687	-0.74706	0.457847	0.988491	-5.09375
KEGG_ALPHA_LINOLENIC_ACID_METABOLISM	-0.0446402	-0.06883	-0.744824	0.459188	0.988491	-5.09502
KEGG_ENDOMETRIAL_CANCER	-0.0423542	-0.00370376	-0.742079	0.460838	0.988491	-5.09658
KEGG_HYPERTROPHIC_CARDIOMYOPATHY_HCM	0.0395019	-0.0248888	0.70801	0.481589	0.988491	-5.11545
KEGG_EPITHELIAL_CELL_SIGNALING_IN_HELICOBACTER_PYLORI_INFECTION	-0.0420877	-0.0170854	-0.706186	0.482714	0.988491	-5.11643
KEGG_GLYOXYLATE_AND_DICARBOXYLATE_METABOLISM	0.0520651	0.0636994	0.692856	0.490984	0.988491	-5.12356
KEGG_HOMOLOGOUS_RECOMBINATION	0.0368307	0.0211821	0.691243	0.49199	0.988491	-5.12441
KEGG_VASOPRESSIN_REGULATED_WATER_REABSORPTION	-0.0334523	0.0340575	-0.686225	0.495126	0.988491	-5.12706
KEGG_OLFACTORY_TRANSDUCTION	0.0507989	-0.0692337	0.68559	0.495524	0.988491	-5.12739
KEGG_BLADDER_CANCER	-0.0332122	-0.00437879	-0.679874	0.499111	0.988491	-5.13037
KEGG_MISMATCH_REPAIR	0.0462759	0.065347	0.672654	0.503663	0.988491	-5.13411
KEGG_HEMATOPOIETIC_CELL_LINEAGE	-0.0336562	0.0358348	-0.654101	0.515463	0.988491	-5.14353
KEGG_ANTIGEN_PROCESSING_AND_PRESENTATION	-0.0419539	0.0599381	-0.632116	0.529632	0.988491	-5.15435
KEGG_GNRH_SIGNALING_PATHWAY	-0.0265103	-0.0286727	-0.631773	0.529855	0.988491	-5.15452
KEGG_CHRONIC_MYELOID_LEUKEMIA	-0.0413782	0.0131274	-0.63067	0.530571	0.988491	-5.15505
KEGG_AUTOIMMUNE_THYROID_DISEASE	-0.0384138	0.0507665	-0.629622	0.531252	0.988491	-5.15556
KEGG_PATHWAYS_IN_CANCER	-0.0219648	-0.0198497	-0.619087	0.538124	0.988491	-5.16059
KEGG_PROXIMAL_TUBULE_BICARBONATE_RECLAMATION	-0.0318879	0.0225786	-0.617293	0.539299	0.988491	-5.16144
KEGG_SELENOAMINO_ACID_METABOLISM	0.0348301	0.0515974	0.614677	0.541014	0.988491	-5.16268
KEGG_LIMONENE_AND_PINENE_DEGRADATION	0.0539248	0.0257836	0.603834	0.548154	0.988491	-5.16774
KEGG_PROPANOATE_METABOLISM	0.0439421	0.0729107	0.595259	0.553834	0.988491	-5.17168
KEGG_NOTCH_SIGNALING_PATHWAY	-0.0326467	0.010465	-0.590794	0.556803	0.988491	-5.17371
KEGG_GLYCINE_SERINE_AND_THREONINE_METABOLISM	0.0360022	-0.0508234	0.590753	0.55683	0.988491	-5.17373
KEGG_VALINE_LEUCINE_AND_ISOLEUCINE_BIOSYNTHESIS	0.0549144	0.0820816	0.58996	0.557358	0.988491	-5.17409
KEGG_VIRAL_MYOCARDITIS	-0.0346927	0.0367726	-0.582884	0.562083	0.988491	-5.17727
KEGG_DILATED_CARDIOMYOPATHY	0.0347921	-0.0327274	0.580738	0.563519	0.988491	-5.17822
KEGG_TOLL_LIKE_RECEPTOR_SIGNALING_PATHWAY	-0.034217	0.00901275	-0.577638	0.565597	0.988491	-5.1796
KEGG_SNARE_INTERACTIONS_IN_VESICULAR_TRANSPORT	0.0342037	0.0617193	0.576212	0.566555	0.988491	-5.18023
KEGG_PHENYLALANINE_METABOLISM	0.0354526	-0.00207933	0.573007	0.568709	0.988491	-5.18164
KEGG_PATHOGENIC_ESCHERICHIA_COLI_INFECTION	-0.034586	0.0558249	-0.561717	0.576331	0.988491	-5.18656
KEGG_STARCH_AND_SUCROSE_METABOLISM	0.0333296	0.00693622	0.543641	0.588635	0.988491	-5.19422
KEGG_GLYCOSAMINOGLYCAN_BIOSYNTHESIS_HEPARAN_SULFATE	0.0292943	-0.0193115	0.542475	0.589433	0.988491	-5.19471
KEGG_RIG_I_LIKE_RECEPTOR_SIGNALING_PATHWAY	-0.0273731	0.0198504	-0.541175	0.590324	0.988491	-5.19525
KEGG_GLIOMA	-0.0272559	-0.00285085	-0.540396	0.590858	0.988491	-5.19557
KEGG_OOCYTE_MEIOSIS	-0.02323	0.0151594	-0.532059	0.596584	0.988491	-5.199
KEGG_FOCAL_ADHESION	-0.0229245	-0.0262478	-0.519679	0.605135	0.988491	-5.204
KEGG_NON_HOMOLOGOUS_END_JOINING	-0.0438885	0.0376959	-0.518372	0.606042	0.988491	-5.20452
KEGG_RETINOL_METABOLISM	0.0296653	-0.0678994	0.516488	0.607349	0.988491	-5.20527
KEGG_AMINO_SUGAR_AND_NUCLEOTIDE_SUGAR_METABOLISM	0.0382778	0.0420174	0.49983	0.618962	0.988491	-5.21177
KEGG_REGULATION_OF_ACTIN_CYTOSKELETON	-0.0245567	-0.0113068	-0.498631	0.619801	0.988491	-5.21223
KEGG_ALZHEIMERS_DISEASE	-0.027997	0.066613	-0.495971	0.621666	0.988491	-5.21325
KEGG_SPLICEOSOME	-0.0403212	0.123122	-0.494692	0.622564	0.988491	-5.21373
KEGG_ARACHIDONIC_ACID_METABOLISM	0.0240709	-0.0452129	0.484117	0.630006	0.988491	-5.21771
KEGG_PROGESTERONE_MEDIATED_OOCYTE_MATURATION	-0.0199722	-0.00983549	-0.468287	0.641219	0.988491	-5.2235
KEGG_CALCIUM_SIGNALING_PATHWAY	0.0209483	-0.0158251	0.462441	0.645382	0.988491	-5.22559
KEGG_SYSTEMIC_LUPUS_ERYTHEMATOSUS	-0.0292169	0.0820751	-0.447091	0.656365	0.988491	-5.23096
KEGG_TRYPTOPHAN_METABOLISM	0.0225574	-0.013801	0.446456	0.656821	0.988491	-5.23117
KEGG_PENTOSE_PHOSPHATE_PATHWAY	0.0326279	0.0394947	0.444044	0.658554	0.988491	-5.232
KEGG_ETHER_LIPID_METABOLISM	0.0242929	0.0233148	0.408915	0.684009	0.988491	-5.24352
KEGG_ENDOCYTOSIS	-0.0177341	0.0149507	-0.400697	0.690019	0.988491	-5.24608
KEGG_GLYCOSAMINOGLYCAN_DEGRADATION	0.0306229	0.00264651	0.399329	0.691021	0.988491	-5.2465
KEGG_NUCLEOTIDE_EXCISION_REPAIR	0.0253589	0.0885676	0.396057	0.693421	0.988491	-5.2475
KEGG_HISTIDINE_METABOLISM	0.0216869	-0.0154302	0.374445	0.709349	0.988491	-5.25391
KEGG_PRIMARY_IMMUNODEFICIENCY	0.0317836	0.0279355	0.371577	0.711473	0.988491	-5.25474
KEGG_GLYCOLYSIS_GLUCONEOGENESIS	0.0211875	0.0528993	0.364622	0.716633	0.988491	-5.25671
KEGG_BASAL_TRANSCRIPTION_FACTORS	0.0250408	0.060624	0.359853	0.720178	0.988491	-5.25804
KEGG_FRUCTOSE_AND_MANNOSE_METABOLISM	0.0239723	0.0420177	0.34966	0.727777	0.988491	-5.26082
KEGG_ARRHYTHMOGENIC_RIGHT_VENTRICULAR_CARDIOMYOPATHY_ARVC	0.0188599	-0.0346907	0.341862	0.733609	0.988491	-5.2629
KEGG_TAURINE_AND_HYPOTAURINE_METABOLISM	-0.0290509	-0.0649516	-0.338125	0.73641	0.988491	-5.26388
KEGG_ABC_TRANSPORTERS	0.0188986	-0.0594097	0.332338	0.740754	0.988491	-5.26537
KEGG_COMPLEMENT_AND_COAGULATION_CASCADES	-0.0205939	-0.0592324	-0.322913	0.747846	0.988491	-5.26775
KEGG_GLYCEROPHOSPHOLIPID_METABOLISM	0.0157601	-0.0056032	0.322664	0.748034	0.988491	-5.26781
KEGG_CITRATE_CYCLE_TCA_CYCLE	0.0315844	0.122624	0.318735	0.750997	0.988491	-5.26878
KEGG_PARKINSONS_DISEASE	0.0240269	0.1081	0.316403	0.752758	0.988491	-5.26935
KEGG_NICOTINATE_AND_NICOTINAMIDE_METABOLISM	0.0183976	0.00971577	0.309535	0.757951	0.988491	-5.27101
KEGG_TERPENOID_BACKBONE_BIOSYNTHESIS	-0.0218656	0.0489543	-0.301102	0.764343	0.988491	-5.27299
KEGG_CYSTEINE_AND_METHIONINE_METABOLISM	-0.0154475	0.0354539	-0.29883	0.766068	0.988491	-5.27352
KEGG_NITROGEN_METABOLISM	0.0185142	0.0312434	0.290902	0.772096	0.988491	-5.27532
KEGG_GAP_JUNCTION	-0.0118508	0.000745695	-0.287863	0.77441	0.988491	-5.27599
KEGG_INTESTINAL_IMMUNE_NETWORK_FOR_IGA_PRODUCTION	0.016048	0.0761786	0.284894	0.776674	0.988491	-5.27665
KEGG_LYSOSOME	0.0222514	0.0712529	0.27397	0.785017	0.988491	-5.279
KEGG_TYROSINE_METABOLISM	0.013106	-0.0447652	0.269958	0.788088	0.988491	-5.27984
KEGG_INOSITOL_PHOSPHATE_METABOLISM	-0.0137559	0.0118034	-0.256762	0.798212	0.988491	-5.28252
KEGG_TASTE_TRANSDUCTION	0.0157934	-0.0688895	0.248813	0.804327	0.988491	-5.28407
KEGG_GLYCOSAMINOGLYCAN_BIOSYNTHESIS_KERATAN_SULFATE	-0.01647	-0.0546609	-0.248416	0.804632	0.988491	-5.28415
KEGG_VASCULAR_SMOOTH_MUSCLE_CONTRACTION	-0.00999462	0.00445066	-0.24717	0.805592	0.988491	-5.28439
KEGG_OXIDATIVE_PHOSPHORYLATION	0.0191877	0.0945621	0.244497	0.807652	0.988491	-5.28489
KEGG_SULFUR_METABOLISM	-0.0169744	0.0122726	-0.235713	0.814432	0.988491	-5.28652
KEGG_CELL_ADHESION_MOLECULES_CAMS	0.0105074	0.00241101	0.216828	0.829053	0.988491	-5.28981
KEGG_RENIN_ANGIOTENSIN_SYSTEM	0.0142819	-0.104799	0.216086	0.829629	0.988491	-5.28994
KEGG_TIGHT_JUNCTION	-0.00757452	-0.0314684	-0.212625	0.832316	0.988491	-5.29051
KEGG_WNT_SIGNALING_PATHWAY	-0.00779356	-0.0157345	-0.211175	0.833442	0.988491	-5.29075
KEGG_UBIQUITIN_MEDIATED_PROTEOLYSIS	-0.00927829	0.0314735	-0.190169	0.849797	0.988491	-5.294
KEGG_RNA_DEGRADATION	-0.015656	0.104308	-0.184894	0.853915	0.988491	-5.29476
KEGG_PHOSPHATIDYLINOSITOL_SIGNALING_SYSTEM	-0.00946397	0.00246847	-0.176845	0.860206	0.988491	-5.29588
KEGG_NEUROACTIVE_LIGAND_RECEPTOR_INTERACTION	0.0108622	-0.06455	0.173526	0.862802	0.988491	-5.29633
KEGG_AXON_GUIDANCE	-0.00778755	-0.0552823	-0.172665	0.863477	0.988491	-5.29645
KEGG_BIOSYNTHESIS_OF_UNSATURATED_FATTY_ACIDS	-0.0107026	-0.0377166	-0.168836	0.866474	0.988491	-5.29695
KEGG_MATURITY_ONSET_DIABETES_OF_THE_YOUNG	-0.0121311	-0.0531124	-0.160302	0.873164	0.988491	-5.29803
KEGG_GALACTOSE_METABOLISM	0.00925086	0.0664144	0.144971	0.885203	0.988491	-5.29984
KEGG_PYRUVATE_METABOLISM	0.00787091	0.058627	0.143306	0.886513	0.988491	-5.30002
KEGG_HUNTINGTONS_DISEASE	0.00822206	0.0858744	0.137018	0.89146	0.988491	-5.3007
KEGG_LINOLEIC_ACID_METABOLISM	-0.00961636	-0.109116	-0.13488	0.893143	0.988491	-5.30093
KEGG_ADHERENS_JUNCTION	0.00589502	0.0040162	0.112804	0.91055	0.988491	-5.30304
KEGG_CARDIAC_MUSCLE_CONTRACTION	0.00600725	0.00176066	0.112466	0.910816	0.988491	-5.30307
KEGG_PROTEASOME	-0.0105971	0.0897005	-0.109599	0.913081	0.988491	-5.30331
KEGG_PRIMARY_BILE_ACID_BIOSYNTHESIS	-0.00558447	-0.072769	-0.104997	0.916717	0.988491	-5.30369
KEGG_GLYCOSYLPHOSPHATIDYLINOSITOL_GPI_ANCHOR_BIOSYNTHESIS	0.00648184	0.0843422	0.0976359	0.922536	0.988491	-5.30427
KEGG_SPHINGOLIPID_METABOLISM	0.00651528	0.0119118	0.0944141	0.925084	0.988491	-5.30451
KEGG_GLYCOSAMINOGLYCAN_BIOSYNTHESIS_CHONDROITIN_SULFATE	0.00651213	0.0454338	0.089978	0.928594	0.988491	-5.30482
KEGG_MELANOGENESIS	-0.00382923	-0.0323653	-0.0838503	0.933445	0.988491	-5.30524
KEGG_HEDGEHOG_SIGNALING_PATHWAY	-0.00445686	-0.0684926	-0.0737829	0.94142	0.988491	-5.30585
KEGG_ECM_RECEPTOR_INTERACTION	-0.00427242	-0.0420279	-0.0678095	0.946155	0.988491	-5.30617
KEGG_PPAR_SIGNALING_PATHWAY	-0.00304053	-0.0386999	-0.0621313	0.950658	0.988491	-5.30646
KEGG_N_GLYCAN_BIOSYNTHESIS	-0.00405511	0.0691946	-0.0606469	0.951835	0.988491	-5.30653
KEGG_RIBOSOME	0.00639155	0.150592	0.0593575	0.952858	0.988491	-5.30659
KEGG_CELL_CYCLE	-0.00226805	0.0402399	-0.0429928	0.965845	0.988491	-5.30724
KEGG_MELANOMA	0.00186732	-0.0333841	0.0401017	0.968141	0.988491	-5.30733
KEGG_CYTOSOLIC_DNA_SENSING_PATHWAY	0.00215474	0.0223206	0.0400834	0.968155	0.988491	-5.30733
KEGG_FATTY_ACID_METABOLISM	0.00191068	0.0106477	0.0345528	0.972547	0.988491	-5.30749
KEGG_PANTOTHENATE_AND_COA_BIOSYNTHESIS	-0.00132338	-0.0304171	-0.0203289	0.983846	0.990088	-5.30779
KEGG_ASTHMA	-0.00137897	0.105901	-0.0191726	0.984765	0.990088	-5.30781
KEGG_AMYOTROPHIC_LATERAL_SCLEROSIS_ALS	0.000365424	0.0100445	0.00819085	0.993491	0.993491	-5.30792
