# Supplementary material for: N6-methyladenosine modulation classes and immune microenvironment regulation in ischemic stroke
Source: Front Mol Neurosci. 2022 Dec 23;15:1013076. doi: 10.3389/fnmol.2022.1013076 (PMC9907088; doi:10.3389/fnmol.2022.1013076)
Supplement: Supplementary file 16 [file Data_Sheet_9.XLSX]

## Sheet: overlap差异基因
ZSCAN2
ERCC4
ARL6
ZNF649
MRC1
TNNI3K
FBXO22
CEP76
ZNF347
ZNF74
ZC3H13
ELK3
ZNF225
MESDC2
MAS1
RGS3
FAM98B
MMACHC
EFNA3
THAP10
ZNF718
AURKA
OR8B2
NUDCD1
VPS13D
NUP155
RPE
ZNF781
ACSL1
TDRKH
TNPO1
SPRR1B
DCP1B
SNAPC3
DNTTIP2
DUSP7
BBS12
MGC70870
ATP7B
ANAPC7
KIAA1432
ZBTB41
CUL3
PKIB
TIRAP
SMAD2
SLC17A5
TRIM14
SLC27A2
CCDC34
SGOL2
ALG10
ACTR3B
DHX57
NDUFAF1
WDR3
SMC2
ZNF202
ESM1
CTTNBP2NL
PSKH2
NUDT6
PHF6
PAPOLG
FAM126A
REEP3
ZNF678
TMOD2
USP31
CLCN5
TOM1L1
CA10
CBFA2T3
ACTR8
ZNF174
PSAT1
PLS1
STEAP3
E2F6
NBPF1
SALL2
METTL7B
SNX21
TIGD6
KIN
HSD17B1
GALR1
CD200R1
ING1
CEP170
SLC18A1
NBR1
PARG
KIF20A
GABRA3
SLC39A2
IMPDH1
C8orf34
C12orf60
LSM11
ZMYM3
NHLRC2
CDC6
ASCL3
C10orf99
TIGD2
HTN1
DOK1
ZNF44
ACVR1B
CARD6
ZNF576
ITGA10
OR51I1
ZNF441
PKDREJ
DDI2
VEGFC
B3GALNT2
ZNF418
PSRC1
NMNAT1
ZNF423
DDX4
MRGPRX1
COL5A3
FZD3
KIF18A
TMTC4
KBTBD3
GAS8
C14orf39
ZNF2
HESX1
HIST1H2AM
CTBP2
BCAS2
DEFB127
CADPS2
THAP8
GPHN
MYO1A
PPIL4
MBTPS2
HTR2C
SPECC1
ARHGAP29
RAD54B
SATB2
ZNF510
GPR133
DDX31
TSFM
AMACR
TMTC2
ENPP3
RAB23
ABHD11
BACE1
ASZ1
PDE3A
PXMP4
ENPP2
PPP1R9A
DNMBP
FER
GPSM2
TMEM87B
OR10H3
CASC5
CAMKK1
ZNF215
VCY
MS4A5
ZNF629
SCCPDH
ZNF117
ATXN3
NHS
BRCA2
CLCN3
ARHGEF10L
HOXB4
EXOC8
ZNF490
KIAA1522
TMEM38A
WDR7
CD3EAP
LRRC31
PKHD1L1
GCNT2
PPP1R1C
MUM1L1
GDPD3
ZNF287
EXPH5
VN1R1
GOSR1
RPA4
CRIP3
TNFRSF8
SMURF2
TINAGL1
NOL3
ZNF607
CINP
PGGT1B
FBXW11
DCTN6
NMU
ALG14
KDELC1
RAC1
BIRC5
OR51E1
FGD4
APOL1
DNAH7
HIST1H2AK
CHM
ASTN2
DKK2
PPAP2A
FMR1
SLC5A7
OR7E37P
TAS2R14
PCDH15
SLC16A2
KIAA0368
RNF111
BOLA1
EPC2
LGALS4
ZNF473
KCTD11
RPP25
DNMT3A
TMLHE
ZNF566
NUP43
CLCC1
RUFY2
TRIM69
TAS2R39
ZNF19
TAS2R43
ITSN1
RARA
MON1A
LONRF2
NRP1
KCNE3
OR12D2
CLUAP1
OIP5
MST4
PEX11A
FLG
NCKAP1
DYNC2LI1
PAK7
ZNF197
SYT13
MAPK14
SPINT1
AATK
BTBD7
CD180
PIWIL1
PRRG1
MTIF2
UBE2V2
FAM81B
THUMPD1
PON3
ZNF550
DDX3Y
ZNF41
KIAA1841
ARMCX3
MMAA
ZNF623
DDX42
MKRN3
MCTP1
AMDHD1
CLEC4M
ARHGEF12
ZNF189
C16orf54
AQP11
HUNK
RANBP1
PTK6
DMD
DHX35
HECW1
VDR
CSNK2A1
WDR64
NID2
PGM3
WDR35
CORO2B
NAIP
TRPC1
MBOAT1
THSD7B
OR8G1
TNFRSF10D
PLCB4
EXOC6
GLDC
UBE2T
NLN
NUP50
SPG20
RAD51C
TM2D2
KRIT1
RANBP9
CMKLR1
ACSL3
CDCA8
MRE11A
PPP1R14C
NCOA2
CXorf40B
IRF2BP1
PDLIM5
LECT2
KCNV1
UBR1
CAPN3
CUL1
RNF34
MOXD1
GPC6
PPP1R3A
SEL1L
SLC35E2
ASB9
N4BP2
PIK3C2A
TEP1
ANXA8
C7orf31
MAN1A2
CAMTA1
RASA1
ELF5
FMO5
MED12L
FIGNL1
GPR111
ZNF595
UBL4A
ARL11
ZFP64
LYZL6
SLC5A5
NUDT9
TCF12
SH3GL3
TK1
SMC3
FRRS1
LBR
MTDH
OPHN1
FGD2
HDDC3
RBMXL1
GHRL
EPS15L1
NFIL3
GGCX
TTPA
REL
HPS4
ABHD13
VDAC2
SETD3
WIPF1
B4GALT4
DONSON
GTPBP3
GLCCI1
GIMAP6
COPS2
GCC1
MON1B
C1D
PEX11B
FAM89A
C1orf35
IDS
CD55
PHF3
PRDM1
CORO1B
MRPL46
ANKRD6
RBM4B
PPIG
RPS4Y1
CXCL1
SH2B1
SPCS2
ING3
KRT9
CISH
WDR36
APEX2
DYNLT3
IFRD1
ARHGAP12
PHKB
ZCCHC17
MRPS5
PROSC
NUDT15
MYNN
RGMA
ALKBH7
MRPS11
FSCN1
TMEM101
KLF5
ALKBH3
HBP1
POLR3A
ZNF622
PTDSS1
SLC27A1
BZW1
FAM126B
EIF1AY
C8orf37
RAD51
PSG9
DDHD1
UBN1
SRP68
BANF1
MAT2A
SARM1
ZNRD1
SNHG8
DNAH5
MME
ZNF14
ICAM2
MARCKS
IL18
PRKY
ZFYVE19
MCL1
ARPC5
NKRF
ZFP3
GEMIN6
GKAP1
SRPK2
COPZ1
C21orf33
TUBB2A
RPS15
YTHDC1
KIFAP3
DNAJB14
SGSH
SKAP2
CREM
IL1RAP
FBXO5
ZFYVE16
TMEM19
LMNB2
GORASP2
NDUFA11
TMEM39B
EIF2B1
RANBP6
HIBCH

## Sheet: GO_BP
ID	Description	GeneRatio	BgRatio	pvalue	p.adjust	qvalue	geneID	Count
GO:0048285	organelle fission	29/428	486/18862	2.37664e-06	0.00824457	0.00819566	2072/6790/11022/51434/8452/10592/221035/10040/990/84722/54514/81930/317761/25788/136991/5139/675/8800/5902/5889/55143/63979/9126/8799/25970/5888/80821/8815/26271	29
GO:0000280	nuclear division	26/428	436/18862	8.04007e-06	0.0101474	0.0100872	2072/6790/11022/51434/8452/10592/221035/10040/990/84722/54514/81930/317761/25788/136991/5139/675/5902/5889/55143/63979/9126/25970/5888/8815/26271	26
GO:0140013	meiotic nuclear division	15/428	174/18862	1.06224e-05	0.0101474	0.0100872	2072/6790/11022/10592/54514/81930/317761/25788/136991/5139/675/5889/63979/5888/26271	15
GO:0006312	mitotic recombination	6/428	24/18862	1.25398e-05	0.0101474	0.0100872	2072/25788/675/5889/7011/5888	6
GO:0000722	telomere maintenance via recombination	5/428	15/18862	1.46258e-05	0.0101474	0.0100872	2072/675/5889/7011/5888	5
GO:1903046	meiotic cell cycle process	15/428	190/18862	3.01738e-05	0.0174455	0.017342	2072/6790/11022/10592/54514/81930/317761/25788/136991/5139/675/5889/63979/5888/26271	15
GO:0051321	meiotic cell cycle	17/428	250/18862	6.10936e-05	0.0302763	0.0300966	2072/6790/11022/10592/54514/81930/317761/25788/136991/5139/675/9271/5889/63979/9126/5888/26271	17
GO:0007140	male meiotic nuclear division	7/428	46/18862	7.3493e-05	0.0318684	0.0316794	11022/54514/81930/136991/675/5889/63979	7
GO:0044539	long-chain fatty acid import into cell	4/428	17/18862	0.000492053	0.189659	0.188534	2180/11001/2181/376497	4
GO:0034587	piRNA metabolic process	4/428	18/18862	0.000621369	0.215553	0.214274	11022/54514/136991/9271	4
GO:0043046	DNA methylation involved in gamete generation	4/428	19/18862	0.000773057	0.243794	0.242348	11022/54514/136991/1788	4
GO:0097581	lamellipodium organization	8/428	89/18862	0.000935071	0.270313	0.26871	5168/2241/5879/10787/57175/25970/6624/10092	8
GO:0042073	intraciliary transport	6/428	53/18862	0.00122828	0.304349	0.302544	3842/166379/23059/51626/57539/22920	6
GO:1902743	regulation of lamellipodium organization	6/428	53/18862	0.00122828	0.304349	0.302544	5168/2241/5879/10787/57175/6624	6
GO:1902745	positive regulation of lamellipodium organization	5/428	37/18862	0.001408	0.325624	0.323692	5168/5879/10787/57175/6624	5
GO:0007127	meiosis I	9/428	121/18862	0.00176663	0.345512	0.343462	2072/6790/54514/317761/25788/675/5889/5888/26271	9
GO:0007059	chromosome segregation	17/428	337/18862	0.00189173	0.345512	0.343462	2072/51434/8452/10592/990/84722/81930/317761/332/348995/11339/1457/5889/55143/9126/8815/26271	17
GO:0001556	oocyte maturation	4/428	24/18862	0.0019377	0.345512	0.343462	6790/5139/675/26271	4
GO:0032528	microvillus organization	4/428	24/18862	0.0019377	0.345512	0.343462	5357/4640/6624/688	4
GO:0035735	intraciliary transport involved in cilium assembly	5/428	40/18862	0.00201049	0.345512	0.343462	3842/23059/51626/57539/22920	5
GO:0031503	protein-containing complex localization	15/428	283/18862	0.00214033	0.345512	0.343462	9631/3842/166379/10243/332/348995/23059/51626/57539/10762/10082/4983/6209/91746/22920	15
GO:0072711	cellular response to hydroxyurea	3/428	12/18862	0.0021912	0.345512	0.343462	84301/2332/5888	3
GO:0061982	meiosis I cell cycle process	9/428	126/18862	0.0023331	0.351892	0.349805	2072/6790/54514/317761/25788/675/5889/5888/26271	9
GO:0051017	actin filament bundle assembly	10/428	154/18862	0.00275363	0.373705	0.371488	8452/5357/55607/55160/5879/8829/10391/57175/6624/4082	10
GO:0032530	regulation of microvillus organization	3/428	13/18862	0.0028009	0.373705	0.371488	5357/6624/688	3
GO:0072710	response to hydroxyurea	3/428	13/18862	0.0028009	0.373705	0.371488	84301/2332/5888	3
GO:0046847	filopodium assembly	6/428	63/18862	0.0030073	0.386382	0.38409	55607/121512/2332/8829/221472/6624	6
GO:0140014	mitotic nuclear division	15/428	296/18862	0.0032766	0.396212	0.393862	6790/51434/8452/10592/221035/10040/990/84722/81930/5902/55143/9126/25970/8815/26271	15
GO:0061572	actin filament bundle organization	10/428	158/18862	0.00331224	0.396212	0.393862	8452/5357/55607/55160/5879/8829/10391/57175/6624/4082	10
GO:0010498	proteasomal protein catabolic process	21/428	483/18862	0.00357796	0.413732	0.411277	26263/6790/51434/8452/863/84301/4287/64750/23291/2332/7336/282679/23072/197131/8454/80196/6400/4983/55270/79982/26271	21
GO:0098840	protein transport along microtubule	6/428	68/18862	0.0044077	0.477822	0.474988	3842/166379/23059/51626/57539/22920	6
GO:0099118	microtubule-based protein transport	6/428	68/18862	0.0044077	0.477822	0.474988	3842/166379/23059/51626/57539/22920	6
GO:0007015	actin filament organization	19/428	435/18862	0.00519315	0.516802	0.513736	8452/29767/5357/4640/55607/2241/55160/5879/8829/10787/10391/5921/51738/7456/57175/94134/6624/4082/10092	19
GO:0030033	microvillus assembly	3/428	16/18862	0.0052142	0.516802	0.513736	4640/6624/688	3
GO:0048012	hepatocyte growth factor receptor signaling pathway	3/428	16/18862	0.0052142	0.516802	0.513736	11082/5879/8829	3
GO:0071071	regulation of phospholipid biosynthetic process	3/428	17/18862	0.00622609	0.583738	0.580275	3358/2181/376497	3
GO:2000104	negative regulation of DNA-dependent DNA replication	3/428	17/18862	0.00622609	0.583738	0.580275	675/29980/26271	3
GO:0008156	negative regulation of DNA replication	4/428	34/18862	0.00707715	0.629504	0.625769	990/675/29980/26271	4
GO:0140354	lipid import into cell	4/428	34/18862	0.00707715	0.629504	0.625769	2180/11001/2181/376497	4
GO:1990830	cellular response to leukemia inhibitory factor	6/428	79/18862	0.00910016	0.757917	0.753421	7424/1488/57539/55892/688/4144	6
GO:0075733	intracellular transport of virus	5/428	57/18862	0.00935359	0.757917	0.753421	9631/2332/348995/10332/10762	5
GO:1990823	response to leukemia inhibitory factor	6/428	80/18862	0.00965511	0.757917	0.753421	7424/1488/57539/55892/688/4144	6
GO:0032616	interleukin-13 production	3/428	20/18862	0.00992622	0.757917	0.753421	5914/3606/3556	3
GO:0007131	reciprocal meiotic recombination	5/428	58/18862	0.0100502	0.757917	0.753421	2072/317761/25788/5889/5888	5
GO:0031663	lipopolysaccharide-mediated signaling pathway	5/428	58/18862	0.0100502	0.757917	0.753421	1432/4064/92140/1604/3606	5
GO:0140527	reciprocal homologous recombination	5/428	58/18862	0.0100502	0.757917	0.753421	2072/317761/25788/5889/5888	5
GO:0000209	protein polyubiquitination	15/428	337/18862	0.010436	0.770267	0.765697	26263/51434/8452/9830/64750/23291/54778/140691/7336/7681/23072/29089/26145/8454/80196	15
GO:0006275	regulation of DNA replication	7/428	107/18862	0.0110334	0.797395	0.792664	4142/990/675/5879/9126/29980/26271	7
GO:0035825	homologous recombination	5/428	60/18862	0.0115485	0.817589	0.812739	2072/317761/25788/5889/5888	5
GO:0006623	protein targeting to vacuole	4/428	40/18862	0.0125418	0.870153	0.864991	55187/84315/22879/9765	4
GO:0071218	cellular response to misfolded protein	3/428	22/18862	0.0129686	0.877577	0.872371	8452/4287/79982	3
GO:0010591	regulation of lamellipodium assembly	4/428	41/18862	0.0136547	0.877577	0.872371	2241/5879/10787/6624	4
GO:0007141	male meiosis I	3/428	23/18862	0.0146673	0.877577	0.872371	54514/675/5889	3
GO:0046794	transport of virus	5/428	64/18862	0.0149864	0.877577	0.872371	9631/2332/348995/10332/10762	5
GO:0000819	sister chromatid segregation	10/428	199/18862	0.015735	0.877577	0.872371	51434/8452/10592/990/84722/81930/5889/55143/9126/26271	10
GO:0045840	positive regulation of mitotic nuclear division	4/428	43/18862	0.0160639	0.877577	0.872371	6790/51434/8452/25970	4
GO:0048599	oocyte development	4/428	43/18862	0.0160639	0.877577	0.872371	6790/5139/675/26271	4
GO:0006929	substrate-dependent cell migration	3/428	24/18862	0.0164858	0.877577	0.872371	7424/8829/4983	3
GO:0051788	response to misfolded protein	3/428	24/18862	0.0164858	0.877577	0.872371	8452/4287/79982	3
GO:0032465	regulation of cytokinesis	6/428	90/18862	0.0165907	0.877577	0.872371	6790/8452/10112/990/675/84936	6
GO:0046470	phosphatidylcholine metabolic process	6/428	90/18862	0.0165907	0.877577	0.872371	5168/79153/1457/154141/2181/376497	6
GO:0022412	cellular process involved in reproduction in multicellular organism	15/428	357/18862	0.0168434	0.877577	0.872371	6790/11022/54514/81930/317761/136991/5139/675/23291/1788/9271/5889/63979/57151/26271	15
GO:0044766	multi-organism transport	5/428	66/18862	0.0169372	0.877577	0.872371	9631/2332/348995/10332/10762	5
GO:1902579	multi-organism localization	5/428	66/18862	0.0169372	0.877577	0.872371	9631/2332/348995/10332/10762	5
GO:0051258	protein polymerization	13/428	294/18862	0.0172597	0.877577	0.872371	84100/29767/84722/55607/2241/5879/10787/10048/5921/7417/57175/10092/26271	13
GO:1901992	positive regulation of mitotic cell cycle phase transition	6/428	91/18862	0.0174334	0.877577	0.872371	51434/8452/134353/990/5889/26271	6
GO:0045931	positive regulation of mitotic cell cycle	7/428	118/18862	0.0180959	0.877577	0.872371	51434/8452/134353/990/675/5889/26271	7
GO:0099560	synaptic membrane adhesion	3/428	25/18862	0.0184248	0.877577	0.872371	1432/10082/3556	3
GO:0051208	sequestering of calcium ion	7/428	119/18862	0.0188655	0.877577	0.872371	540/3358/79041/8996/1756/7220/825	7
GO:0045787	positive regulation of cell cycle	16/428	395/18862	0.0188864	0.877577	0.872371	6790/51434/8452/134353/990/84722/29899/675/5229/5914/5902/5753/5889/25970/6733/26271	16
GO:0051489	regulation of filopodium assembly	4/428	46/18862	0.0201502	0.877577	0.872371	55607/2332/8829/6624	4
GO:0007084	mitotic nuclear envelope reassembly	2/428	10/18862	0.0204911	0.877577	0.872371	221035/8815	2
GO:0015911	long-chain fatty acid import across plasma membrane	2/428	10/18862	0.0204911	0.877577	0.872371	2180/376497	2
GO:0016559	peroxisome fission	2/428	10/18862	0.0204911	0.877577	0.872371	8800/8799	2
GO:0031652	positive regulation of heat generation	2/428	10/18862	0.0204911	0.877577	0.872371	10874/376497	2
GO:0032754	positive regulation of interleukin-5 production	2/428	10/18862	0.0204911	0.877577	0.872371	5914/3556	2
GO:0035933	glucocorticoid secretion	2/428	10/18862	0.0204911	0.877577	0.872371	2587/51738	2
GO:0070391	response to lipoteichoic acid	2/428	10/18862	0.0204911	0.877577	0.872371	114609/1432	2
GO:0071073	positive regulation of phospholipid biosynthetic process	2/428	10/18862	0.0204911	0.877577	0.872371	3358/2181	2
GO:0071223	cellular response to lipoteichoic acid	2/428	10/18862	0.0204911	0.877577	0.872371	114609/1432	2
GO:0101024	mitotic nuclear membrane organization	2/428	10/18862	0.0204911	0.877577	0.872371	221035/8815	2
GO:0051304	chromosome separation	6/428	95/18862	0.0210982	0.881803	0.876572	2072/51434/8452/990/1457/26271	6
GO:0051963	regulation of synapse assembly	6/428	95/18862	0.0210982	0.881803	0.876572	55607/7336/10611/10082/51738/3556	6
GO:0009994	oocyte differentiation	4/428	47/18862	0.0216415	0.89158	0.886291	6790/5139/675/26271	4
GO:0098813	nuclear chromosome segregation	12/428	273/18862	0.0225278	0.89158	0.886291	2072/51434/8452/10592/990/84722/81930/317761/5889/55143/9126/26271	12
GO:1905818	regulation of chromosome separation	5/428	71/18862	0.0225307	0.89158	0.886291	51434/8452/990/1457/26271	5
GO:0007143	female meiotic nuclear division	3/428	27/18862	0.0226664	0.89158	0.886291	6790/5889/26271	3
GO:0061136	regulation of proteasomal protein catabolic process	9/428	182/18862	0.0233935	0.89158	0.886291	26263/6790/863/4287/2332/7336/282679/4983/55270	9
GO:0030032	lamellipodium assembly	5/428	72/18862	0.0237766	0.89158	0.886291	2241/5879/10787/25970/6624	5
GO:0018342	protein prenylation	2/428	11/18862	0.0246733	0.89158	0.886291	5229/1121	2
GO:0032736	positive regulation of interleukin-13 production	2/428	11/18862	0.0246733	0.89158	0.886291	5914/3556	2
GO:0045628	regulation of T-helper 2 cell differentiation	2/428	11/18862	0.0246733	0.89158	0.886291	5914/3606	2
GO:0046929	negative regulation of neurotransmitter secretion	2/428	11/18862	0.0246733	0.89158	0.886291	55607/2332	2
GO:0060123	regulation of growth hormone secretion	2/428	11/18862	0.0246733	0.89158	0.886291	6453/51738	2
GO:0097354	prenylation	2/428	11/18862	0.0246733	0.89158	0.886291	5229/1121	2
GO:2000392	regulation of lamellipodium morphogenesis	2/428	11/18862	0.0246733	0.89158	0.886291	5168/57175	2
GO:0008154	actin polymerization or depolymerization	10/428	215/18862	0.0253554	0.892332	0.887038	29767/55607/2241/5879/10787/5921/51738/7456/57175/10092	10
GO:1903050	regulation of proteolysis involved in cellular protein catabolic process	10/428	215/18862	0.0253554	0.892332	0.887038	26263/6790/863/4287/2332/7336/282679/1457/4983/55270	10
GO:0010970	transport along microtubule	8/428	156/18862	0.0261726	0.892332	0.887038	3842/166379/23291/23059/51626/51566/57539/22920	8
GO:0120032	regulation of plasma membrane bounded cell projection assembly	9/428	186/18862	0.0264424	0.892332	0.887038	55607/2241/5879/2332/8829/10787/51626/6624/688	9
GO:0007080	mitotic metaphase plate congression	4/428	50/18862	0.0265126	0.892332	0.887038	8452/84722/81930/55143	4
GO:0006260	DNA replication	12/428	280/18862	0.0267347	0.892332	0.887038	4142/22944/990/675/29935/51550/5879/9126/29980/5888/6733/26271	12
GO:0010592	positive regulation of lamellipodium assembly	3/428	29/18862	0.0273932	0.892332	0.887038	5879/10787/6624	3
GO:0060491	regulation of cell projection assembly	9/428	188/18862	0.0280678	0.892332	0.887038	55607/2241/5879/2332/8829/10787/51626/6624/688	9
GO:0099111	microtubule-based transport	9/428	188/18862	0.0280678	0.892332	0.887038	3842/166379/23291/23059/51626/51566/57539/1767/22920	9
GO:0000212	meiotic spindle organization	2/428	12/18862	0.0291697	0.892332	0.887038	6790/26271	2
GO:0014831	gastro-intestinal system smooth muscle contraction	2/428	12/18862	0.0291697	0.892332	0.887038	10874/51738	2
GO:0033004	negative regulation of mast cell activation	2/428	12/18862	0.0291697	0.892332	0.887038	5169/2241	2
GO:0036005	response to macrophage colony-stimulating factor	2/428	12/18862	0.0291697	0.892332	0.887038	1796/2241	2
GO:0036006	cellular response to macrophage colony-stimulating factor stimulus	2/428	12/18862	0.0291697	0.892332	0.887038	1796/2241	2
GO:0042178	xenobiotic catabolic process	2/428	12/18862	0.0291697	0.892332	0.887038	2180/5446	2
GO:0051639	actin filament network formation	2/428	12/18862	0.0291697	0.892332	0.887038	5357/10092	2
GO:0071679	commissural neuron axon guidance	2/428	12/18862	0.0291697	0.892332	0.887038	7976/8829	2
GO:0042755	eating behavior	3/428	30/18862	0.029938	0.892332	0.887038	166379/10874/51738	3
GO:0051491	positive regulation of filopodium assembly	3/428	30/18862	0.029938	0.892332	0.887038	2332/8829/6624	3
GO:0061842	microtubule organizing center localization	3/428	30/18862	0.029938	0.892332	0.887038	6790/29899/10092	3
GO:0072666	establishment of protein localization to vacuole	4/428	52/18862	0.0300959	0.892332	0.887038	55187/84315/22879/9765	4
GO:0030038	contractile actin filament bundle assembly	6/428	104/18862	0.0311671	0.898338	0.893009	8452/55607/55160/5879/8829/10391	6
GO:0043149	stress fiber assembly	6/428	104/18862	0.0311671	0.898338	0.893009	8452/55607/55160/5879/8829/10391	6
GO:0030431	sleep	3/428	31/18862	0.032603	0.898338	0.893009	10874/51738/3606	3
GO:0032271	regulation of protein polymerization	10/428	225/18862	0.0331799	0.898338	0.893009	29767/84722/55607/2241/5879/10787/5921/7417/57175/10092	10
GO:0045732	positive regulation of protein catabolic process	10/428	225/18862	0.0331799	0.898338	0.893009	26263/6790/863/4287/64750/2332/7336/23072/1457/140462	10
GO:0000070	mitotic sister chromatid segregation	8/428	164/18862	0.033811	0.898338	0.893009	51434/8452/10592/990/84722/81930/55143/26271	8
GO:0001833	inner cell mass cell proliferation	2/428	13/18862	0.033964	0.898338	0.893009	675/9318	2
GO:0002551	mast cell chemotaxis	2/428	13/18862	0.033964	0.898338	0.893009	7424/5879	2
GO:0031650	regulation of heat generation	2/428	13/18862	0.033964	0.898338	0.893009	10874/376497	2
GO:1900452	regulation of long-term synaptic depression	2/428	13/18862	0.033964	0.898338	0.893009	55607/2332	2
GO:0043161	proteasome-mediated ubiquitin-dependent protein catabolic process	16/428	425/18862	0.0339981	0.898338	0.893009	26263/6790/51434/8452/863/4287/64750/23291/7336/23072/197131/8454/80196/6400/79982/26271	16
GO:0030705	cytoskeleton-dependent intracellular transport	9/428	195/18862	0.0343083	0.898338	0.893009	3842/166379/4640/23291/23059/51626/51566/57539/22920	9
GO:0051783	regulation of nuclear division	7/428	135/18862	0.0344544	0.898338	0.893009	6790/51434/8452/10040/5139/25970/26271	7
GO:1901989	positive regulation of cell cycle phase transition	6/428	107/18862	0.0351165	0.898338	0.893009	51434/8452/134353/990/5889/26271	6
GO:0048384	retinoic acid receptor signaling pathway	3/428	32/18862	0.0353876	0.898338	0.893009	1488/5914/1390	3
GO:0006289	nucleotide-excision repair	6/428	108/18862	0.0365013	0.898338	0.893009	2072/4287/675/29935/54778/9318	6
GO:0007088	regulation of mitotic nuclear division	6/428	109/18862	0.0379206	0.898338	0.893009	6790/51434/8452/10040/25970/26271	6
GO:1901800	positive regulation of proteasomal protein catabolic process	6/428	109/18862	0.0379206	0.898338	0.893009	26263/6790/863/4287/2332/7336	6
GO:0000724	double-strand break repair via homologous recombination	7/428	138/18862	0.0381121	0.898338	0.893009	2072/25788/675/29935/5889/63979/5888	7
GO:0014808	release of sequestered calcium ion into cytosol by sarcoplasmic reticulum	3/428	33/18862	0.0382907	0.898338	0.893009	79041/8996/1756	3
GO:0030851	granulocyte differentiation	3/428	33/18862	0.0382907	0.898338	0.893009	863/5914/3930	3
GO:2000177	regulation of neural precursor cell proliferation	5/428	82/18862	0.0386994	0.898338	0.893009	7424/23090/7976/6567/6692	5
GO:0007100	mitotic centrosome separation	2/428	14/18862	0.0390405	0.898338	0.893009	6790/5902	2
GO:0009143	nucleoside triphosphate catabolic process	2/428	14/18862	0.0390405	0.898338	0.893009	5169/55270	2
GO:0030252	growth hormone secretion	2/428	14/18862	0.0390405	0.898338	0.893009	6453/51738	2
GO:0035721	intraciliary retrograde transport	2/428	14/18862	0.0390405	0.898338	0.893009	51626/57539	2
GO:0045842	positive regulation of mitotic metaphase/anaphase transition	2/428	14/18862	0.0390405	0.898338	0.893009	51434/8452	2
GO:0051589	negative regulation of neurotransmitter transport	2/428	14/18862	0.0390405	0.898338	0.893009	55607/2332	2
GO:0097531	mast cell migration	2/428	14/18862	0.0390405	0.898338	0.893009	7424/5879	2
GO:1901970	positive regulation of mitotic sister chromatid separation	2/428	14/18862	0.0390405	0.898338	0.893009	51434/8452	2
GO:1903727	positive regulation of phospholipid metabolic process	2/428	14/18862	0.0390405	0.898338	0.893009	3358/2181	2
GO:0046854	phosphatidylinositol phosphorylation	4/428	57/18862	0.0402497	0.898338	0.893009	84668/5286/1154/285172	4
GO:0051785	positive regulation of nuclear division	4/428	57/18862	0.0402497	0.898338	0.893009	6790/51434/8452/25970	4
GO:0000725	recombinational repair	7/428	140/18862	0.040687	0.898338	0.893009	2072/25788/675/29935/5889/63979/5888	7
GO:0006310	DNA recombination	12/428	299/18862	0.0409997	0.898338	0.893009	2072/93973/22944/317761/25788/675/29935/5889/7011/63979/27301/5888	12
GO:0006409	tRNA export from nucleus	3/428	34/18862	0.0413113	0.898338	0.893009	9631/348995/10762	3
GO:0071431	tRNA-containing ribonucleoprotein complex export from nucleus	3/428	34/18862	0.0413113	0.898338	0.893009	9631/348995/10762	3
GO:1901385	regulation of voltage-gated calcium channel activity	3/428	34/18862	0.0413113	0.898338	0.893009	2332/10008/1756	3
GO:1903514	release of sequestered calcium ion into cytosol by endoplasmic reticulum	3/428	34/18862	0.0413113	0.898338	0.893009	79041/8996/1756	3
GO:0051302	regulation of cell division	8/428	171/18862	0.0416316	0.898338	0.893009	6790/8452/10112/990/387695/7424/675/84936	8
GO:0051209	release of sequestered calcium ion into cytosol	6/428	112/18862	0.0423879	0.898338	0.893009	3358/79041/8996/1756/7220/825	6
GO:0007018	microtubule-based movement	14/428	370/18862	0.0437835	0.898338	0.893009	3842/166379/10112/54514/81930/2622/23291/56171/23059/51626/51566/57539/1767/22920	14
GO:0032535	regulation of cellular component size	14/428	370/18862	0.0437835	0.898338	0.893009	29767/5357/55607/2241/1182/5879/8829/8800/10787/282679/5921/8799/57175/10092	14
GO:0051283	negative regulation of sequestering of calcium ion	6/428	113/18862	0.0439474	0.898338	0.893009	3358/79041/8996/1756/7220/825	6
GO:0048477	oogenesis	5/428	85/18862	0.0440783	0.898338	0.893009	6790/317761/5139/675/26271	5
GO:0034638	phosphatidylcholine catabolic process	2/428	15/18862	0.0443839	0.898338	0.893009	5168/79153	2
GO:0045064	T-helper 2 cell differentiation	2/428	15/18862	0.0443839	0.898338	0.893009	5914/3606	2
GO:0051299	centrosome separation	2/428	15/18862	0.0443839	0.898338	0.893009	6790/5902	2
GO:0051969	regulation of transmission of nerve impulse	2/428	15/18862	0.0443839	0.898338	0.893009	2332/51738	2
GO:1901163	regulation of trophoblast cell migration	2/428	15/18862	0.0443839	0.898338	0.893009	91/64750	2
GO:1902101	positive regulation of metaphase/anaphase transition of cell cycle	2/428	15/18862	0.0443839	0.898338	0.893009	51434/8452	2
GO:2000846	regulation of corticosteroid hormone secretion	2/428	15/18862	0.0443839	0.898338	0.893009	2587/51738	2
GO:0000083	regulation of transcription involved in G1/S transition of mitotic cell cycle	3/428	35/18862	0.0444484	0.898338	0.893009	1876/990/26271	3
GO:0048854	brain morphogenesis	3/428	35/18862	0.0444484	0.898338	0.893009	7976/8820/23291	3
GO:0030071	regulation of mitotic metaphase/anaphase transition	4/428	59/18862	0.0447925	0.898338	0.893009	51434/8452/990/26271	4
GO:0048013	ephrin receptor signaling pathway	5/428	86/18862	0.0459658	0.898338	0.893009	1944/5879/6453/5921/10092	5
GO:0001738	morphogenesis of a polarized epithelium	7/428	144/18862	0.0461704	0.898338	0.893009	7976/64750/5879/23245/10082/4983/22881	7
GO:0034404	nucleobase-containing small molecule biosynthetic process	6/428	115/18862	0.047173	0.898338	0.893009	3614/5169/53343/7083/55270/23098	6
GO:0051282	regulation of sequestering of calcium ion	6/428	115/18862	0.047173	0.898338	0.893009	3358/79041/8996/1756/7220/825	6
GO:0001580	detection of chemical stimulus involved in sensory perception of bitter taste	3/428	36/18862	0.0477004	0.898338	0.893009	50840/259285/259289	3
GO:1903725	regulation of phospholipid metabolic process	3/428	36/18862	0.0477004	0.898338	0.893009	3358/2181/376497	3
GO:0110053	regulation of actin filament organization	11/428	273/18862	0.0478872	0.898338	0.893009	29767/55607/2241/55160/5879/8829/10787/10391/5921/57175/10092	11
GO:0099504	synaptic vesicle cycle	8/428	177/18862	0.0492219	0.898338	0.893009	6570/1488/93664/23621/1182/2332/6453/4983	8
GO:0051651	maintenance of location in cell	9/428	209/18862	0.0495237	0.898338	0.893009	55187/540/3358/29899/79041/8996/1756/7220/825	9
GO:0007091	metaphase/anaphase transition of mitotic cell cycle	4/428	61/18862	0.0496103	0.898338	0.893009	51434/8452/990/26271	4
GO:0061512	protein localization to cilium	4/428	61/18862	0.0496103	0.898338	0.893009	84100/23090/2622/57539	4
GO:0002830	positive regulation of type 2 immune response	2/428	16/18862	0.0499796	0.898338	0.893009	5914/3606	2
GO:0006825	copper ion transport	2/428	16/18862	0.0499796	0.898338	0.893009	540/55240	2
GO:0031649	heat generation	2/428	16/18862	0.0499796	0.898338	0.893009	10874/376497	2
GO:0035930	corticosteroid hormone secretion	2/428	16/18862	0.0499796	0.898338	0.893009	2587/51738	2
GO:0048521	negative regulation of behavior	2/428	16/18862	0.0499796	0.898338	0.893009	10874/51738	2
GO:0061450	trophoblast cell migration	2/428	16/18862	0.0499796	0.898338	0.893009	91/64750	2
GO:0061548	ganglion development	2/428	16/18862	0.0499796	0.898338	0.893009	7976/8829	2
GO:0072673	lamellipodium morphogenesis	2/428	16/18862	0.0499796	0.898338	0.893009	5168/57175	2
GO:0099558	maintenance of synapse structure	2/428	16/18862	0.0499796	0.898338	0.893009	1488/4983	2
GO:1902969	mitotic DNA replication	2/428	16/18862	0.0499796	0.898338	0.893009	675/5888	2
GO:0006658	phosphatidylserine metabolic process	3/428	37/18862	0.051066	0.908451	0.903061	154141/9791/376497	3
GO:0051031	tRNA transport	3/428	37/18862	0.051066	0.908451	0.903061	9631/348995/10762	3
GO:0051492	regulation of stress fiber assembly	5/428	89/18862	0.0519136	0.908597	0.903207	55607/55160/5879/8829/10391	5
GO:0051983	regulation of chromosome segregation	5/428	89/18862	0.0519136	0.908597	0.903207	51434/8452/990/1457/26271	5
GO:0001505	regulation of neurotransmitter levels	9/428	211/18862	0.0520099	0.908597	0.903207	6570/1488/93664/23621/55607/2332/60482/79772/26002	9
GO:1902099	regulation of metaphase/anaphase transition of cell cycle	4/428	62/18862	0.0521219	0.908597	0.903207	51434/8452/990/26271	4
GO:0006650	glycerophospholipid metabolic process	13/428	346/18862	0.0531043	0.914319	0.908895	84668/3358/5168/79153/1457/154141/2181/5286/1154/9791/376497/285172/80821	13
GO:0097064	ncRNA export from nucleus	3/428	38/18862	0.0545436	0.914319	0.908895	9631/348995/10762	3
GO:0019058	viral life cycle	13/428	348/18862	0.0550904	0.914319	0.908895	4360/9631/9830/1488/2332/348995/8829/10332/10762/1604/8815/6733/55116	13
GO:0001696	gastric acid secretion	2/428	17/18862	0.0558134	0.914319	0.908895	10874/51738	2
GO:0042753	positive regulation of circadian rhythm	2/428	17/18862	0.0558134	0.914319	0.908895	23291/51738	2
GO:0045187	regulation of circadian sleep/wake cycle, sleep	2/428	17/18862	0.0558134	0.914319	0.908895	10874/51738	2
GO:0051782	negative regulation of cell division	2/428	17/18862	0.0558134	0.914319	0.908895	387695/84936	2
GO:0071763	nuclear membrane organization	2/428	17/18862	0.0558134	0.914319	0.908895	221035/8815	2
GO:1905820	positive regulation of chromosome separation	2/428	17/18862	0.0558134	0.914319	0.908895	51434/8452	2
GO:0098661	inorganic anion transmembrane transport	6/428	120/18862	0.0558642	0.914319	0.908895	1184/2556/1182/8542/23155/6528	6
GO:0010965	regulation of mitotic sister chromatid separation	4/428	64/18862	0.0573493	0.914319	0.908895	51434/8452/990/26271	4
GO:0044784	metaphase/anaphase transition of cell cycle	4/428	64/18862	0.0573493	0.914319	0.908895	51434/8452/990/26271	4
GO:0044786	cell cycle DNA replication	4/428	64/18862	0.0573493	0.914319	0.908895	675/29980/5888/26271	4
GO:0051310	metaphase plate congression	4/428	64/18862	0.0573493	0.914319	0.908895	8452/84722/81930/55143	4
GO:0006656	phosphatidylcholine biosynthetic process	3/428	39/18862	0.0581315	0.914319	0.908895	1457/2181/376497	3
GO:0034314	Arp2/3 complex-mediated actin nucleation	3/428	39/18862	0.0581315	0.914319	0.908895	10787/57175/10092	3
GO:2000516	positive regulation of CD4-positive, alpha-beta T cell activation	3/428	39/18862	0.0581315	0.914319	0.908895	5914/1604/3606	3
GO:0006486	protein glycosylation	10/428	250/18862	0.059778	0.914319	0.908895	84920/148789/84899/160335/2651/199857/282679/5238/10905/8702	10
GO:0043413	macromolecule glycosylation	10/428	250/18862	0.059778	0.914319	0.908895	84920/148789/84899/160335/2651/199857/282679/5238/10905/8702	10
GO:1903362	regulation of cellular protein catabolic process	10/428	251/18862	0.0610661	0.914319	0.908895	26263/6790/863/4287/2332/7336/282679/1457/4983/55270	10
GO:0001736	establishment of planar polarity	6/428	123/18862	0.0615124	0.914319	0.908895	7976/64750/5879/23245/10082/22881	6
GO:0007164	establishment of tissue polarity	6/428	123/18862	0.0615124	0.914319	0.908895	7976/64750/5879/23245/10082/22881	6
GO:0070296	sarcoplasmic reticulum calcium ion transport	3/428	40/18862	0.0618279	0.914319	0.908895	79041/8996/1756	3
GO:0007250	activation of NF-kappaB-inducing kinase activity	2/428	18/18862	0.0618717	0.914319	0.908895	4142/114609	2
GO:0031468	nuclear envelope reassembly	2/428	18/18862	0.0618717	0.914319	0.908895	221035/8815	2
GO:0032656	regulation of interleukin-13 production	2/428	18/18862	0.0618717	0.914319	0.908895	5914/3556	2
GO:0035269	protein O-linked mannosylation	2/428	18/18862	0.0618717	0.914319	0.908895	84899/160335	2
GO:0035743	CD4-positive, alpha-beta T cell cytokine production	2/428	18/18862	0.0618717	0.914319	0.908895	1604/3606	2
GO:0042136	neurotransmitter biosynthetic process	2/428	18/18862	0.0618717	0.914319	0.908895	60482/26002	2
GO:2000831	regulation of steroid hormone secretion	2/428	18/18862	0.0618717	0.914319	0.908895	2587/51738	2
GO:0045600	positive regulation of fat cell differentiation	4/428	66/18862	0.062847	0.914319	0.908895	3358/1432/1240/688	4
GO:0051306	mitotic sister chromatid separation	4/428	66/18862	0.062847	0.914319	0.908895	51434/8452/990/26271	4
GO:0070192	chromosome organization involved in meiotic cell cycle	4/428	66/18862	0.062847	0.914319	0.908895	10592/317761/5889/5888	4
GO:0007269	neurotransmitter secretion	7/428	155/18862	0.0636011	0.914319	0.908895	1488/93664/23621/55607/2332/60482/79772	7
GO:0099643	signal release from synapse	7/428	155/18862	0.0636011	0.914319	0.908895	1488/93664/23621/55607/2332/60482/79772	7
GO:0051495	positive regulation of cytoskeleton organization	9/428	220/18862	0.064202	0.914319	0.908895	84722/2241/29899/55160/5879/8829/10787/57175/10092	9
GO:0030041	actin filament polymerization	8/428	188/18862	0.0653483	0.914319	0.908895	29767/55607/2241/5879/10787/5921/57175/10092	8
GO:0050913	sensory perception of bitter taste	3/428	41/18862	0.0656311	0.914319	0.908895	50840/259285/259289	3
GO:0072524	pyridine-containing compound metabolic process	3/428	41/18862	0.0656311	0.914319	0.908895	29968/64802/23098	3
GO:0031330	negative regulation of cellular catabolic process	10/428	255/18862	0.0663983	0.914319	0.908895	114609/64802/2332/1432/282679/1457/4983/51538/4170/55116	10
GO:0006261	DNA-dependent DNA replication	7/428	157/18862	0.067147	0.914319	0.908895	990/675/29935/29980/5888/6733/26271	7
GO:0048010	vascular endothelial growth factor receptor signaling pathway	5/428	96/18862	0.0674573	0.914319	0.908895	7424/5879/8829/10787/1432	5
GO:1901890	positive regulation of cell junction assembly	5/428	96/18862	0.0674573	0.914319	0.908895	5879/8829/7336/51738/3556	5
GO:1902476	chloride transmembrane transport	5/428	96/18862	0.0674573	0.914319	0.908895	1184/2556/1182/8542/23155	5
GO:0001832	blastocyst growth	2/428	19/18862	0.0681414	0.914319	0.908895	675/9318	2
GO:0032634	interleukin-5 production	2/428	19/18862	0.0681414	0.914319	0.908895	5914/3556	2
GO:0032674	regulation of interleukin-5 production	2/428	19/18862	0.0681414	0.914319	0.908895	5914/3556	2
GO:0035338	long-chain fatty-acyl-CoA biosynthetic process	2/428	19/18862	0.0681414	0.914319	0.908895	2180/2181	2
GO:0038092	nodal signaling pathway	2/428	19/18862	0.0681414	0.914319	0.908895	4087/91	2
GO:0043902	positive regulation of multi-organism process	2/428	19/18862	0.0681414	0.914319	0.908895	2332/4064	2
GO:1904292	regulation of ERAD pathway	2/428	19/18862	0.0681414	0.914319	0.908895	4287/282679	2
GO:0050912	detection of chemical stimulus involved in sensory perception of taste	3/428	42/18862	0.069539	0.914319	0.908895	50840/259285/259289	3
GO:0060999	positive regulation of dendritic spine development	3/428	42/18862	0.069539	0.914319	0.908895	55607/2332/6453	3
GO:1903052	positive regulation of proteolysis involved in cellular protein catabolic process	6/428	127/18862	0.0695509	0.914319	0.908895	26263/6790/863/4287/2332/7336	6
GO:0046486	glycerolipid metabolic process	15/428	433/18862	0.0700375	0.914319	0.908895	2180/84668/3358/5168/79153/1457/154141/2181/6400/5286/1154/9791/376497/285172/80821	15
GO:0031032	actomyosin structure organization	8/428	191/18862	0.0702534	0.914319	0.908895	8452/29767/55607/55160/5879/8829/10391/825	8
GO:0051092	positive regulation of NF-kappaB transcription factor activity	7/428	159/18862	0.0708097	0.914319	0.908895	114609/9830/2241/825/92140/3606/3556	7
GO:0110020	regulation of actomyosin structure organization	5/428	98/18862	0.0723243	0.914319	0.908895	55607/55160/5879/8829/10391	5
GO:0010830	regulation of myotube differentiation	3/428	43/18862	0.0735496	0.914319	0.908895	26263/1432/57486	3
GO:0019079	viral genome replication	6/428	129/18862	0.0737874	0.914319	0.908895	1488/2332/10332/8815/6733/55116	6
GO:0006488	dolichol-linked oligosaccharide biosynthetic process	2/428	20/18862	0.0746097	0.914319	0.908895	84920/199857	2
GO:0035089	establishment of apical/basal cell polarity	2/428	20/18862	0.0746097	0.914319	0.908895	4983/6624	2
GO:0046697	decidualization	2/428	20/18862	0.0746097	0.914319	0.908895	7421/51738	2
GO:0046716	muscle cell cellular homeostasis	2/428	20/18862	0.0746097	0.914319	0.908895	1756/825	2
GO:0050802	circadian sleep/wake cycle, sleep	2/428	20/18862	0.0746097	0.914319	0.908895	10874/51738	2
GO:2000178	negative regulation of neural precursor cell proliferation	2/428	20/18862	0.0746097	0.914319	0.908895	6567/6692	2
GO:1902369	negative regulation of RNA catabolic process	4/428	70/18862	0.0746391	0.914319	0.908895	114609/2332/1432/51538	4
GO:0044728	DNA methylation or demethylation	5/428	99/18862	0.0748282	0.914319	0.908895	11022/54514/136991/1788/221120	5
GO:0099003	vesicle-mediated transport in synapse	8/428	194/18862	0.0753779	0.914319	0.908895	6570/1488/93664/23621/1182/2332/6453/4983	8
GO:1901888	regulation of cell junction assembly	8/428	195/18862	0.0771349	0.914319	0.908895	55607/5879/8829/7336/10611/10082/51738/3556	8
GO:0010972	negative regulation of G2/M transition of mitotic cell cycle	5/428	100/18862	0.0773786	0.914319	0.908895	6790/990/8454/29980/84936	5
GO:0008631	intrinsic apoptotic signaling pathway in response to oxidative stress	3/428	44/18862	0.0776609	0.914319	0.908895	8996/90441/4170	3
GO:0045494	photoreceptor cell maintenance	3/428	44/18862	0.0776609	0.914319	0.908895	166379/1182/65217	3
GO:0033045	regulation of sister chromatid segregation	4/428	71/18862	0.07775	0.914319	0.908895	51434/8452/990/26271	4
GO:0072665	protein localization to vacuole	4/428	71/18862	0.07775	0.914319	0.908895	55187/84315/22879/9765	4
GO:0070085	glycosylation	10/428	263/18862	0.0779328	0.914319	0.908895	84920/148789/84899/160335/2651/199857/282679/5238/10905/8702	10
GO:0007292	female gamete generation	6/428	131/18862	0.0781682	0.914319	0.908895	6790/317761/5139/675/5889/26271	6
GO:0051170	import into nucleus	7/428	163/18862	0.0784856	0.914319	0.908895	9631/3842/51715/1432/10762/79833/26953	7
GO:0032273	positive regulation of protein polymerization	6/428	132/18862	0.0804126	0.914319	0.908895	84722/2241/5879/10787/57175/10092	6
GO:0015909	long-chain fatty acid transport	4/428	72/18862	0.0809249	0.914319	0.908895	2180/11001/2181/376497	4
GO:0043154	negative regulation of cysteine-type endopeptidase activity involved in apoptotic process	4/428	72/18862	0.0809249	0.914319	0.908895	8996/1457/4671/80196	4
GO:0046834	lipid phosphorylation	4/428	72/18862	0.0809249	0.914319	0.908895	84668/5286/1154/285172	4
GO:0000028	ribosomal small subunit assembly	2/428	21/18862	0.0812646	0.914319	0.908895	64963/6209	2
GO:0002052	positive regulation of neuroblast proliferation	2/428	21/18862	0.0812646	0.914319	0.908895	7424/7976	2
GO:0006490	oligosaccharide-lipid intermediate biosynthetic process	2/428	21/18862	0.0812646	0.914319	0.908895	84920/199857	2
GO:0034315	regulation of Arp2/3 complex-mediated actin nucleation	2/428	21/18862	0.0812646	0.914319	0.908895	10787/57175	2
GO:0035929	steroid hormone secretion	2/428	21/18862	0.0812646	0.914319	0.908895	2587/51738	2
GO:0036119	response to platelet-derived growth factor	2/428	21/18862	0.0812646	0.914319	0.908895	2241/57175	2
GO:0036507	protein demannosylation	2/428	21/18862	0.0812646	0.914319	0.908895	6400/10905	2
GO:0036508	protein alpha-1,2-demannosylation	2/428	21/18862	0.0812646	0.914319	0.908895	6400/10905	2
GO:0042749	regulation of circadian sleep/wake cycle	2/428	21/18862	0.0812646	0.914319	0.908895	10874/51738	2
GO:0046641	positive regulation of alpha-beta T cell proliferation	2/428	21/18862	0.0812646	0.914319	0.908895	1604/3606	2
GO:0048485	sympathetic nervous system development	2/428	21/18862	0.0812646	0.914319	0.908895	7976/8829	2
GO:0099633	protein localization to postsynaptic specialization membrane	2/428	21/18862	0.0812646	0.914319	0.908895	10243/10082	2
GO:0099645	neurotransmitter receptor localization to postsynaptic specialization membrane	2/428	21/18862	0.0812646	0.914319	0.908895	10243/10082	2
GO:1900118	negative regulation of execution phase of apoptosis	2/428	21/18862	0.0812646	0.914319	0.908895	7976/80196	2
GO:0048512	circadian behavior	3/428	45/18862	0.0818706	0.914319	0.908895	10874/10499/51738	3
GO:0032231	regulation of actin filament bundle assembly	5/428	102/18862	0.0826184	0.914319	0.908895	55607/55160/5879/8829/10391	5
GO:0007266	Rho protein signal transduction	6/428	134/18862	0.0850085	0.914319	0.908895	8452/9411/5879/8829/23365/4983	6
GO:0097553	calcium ion transmembrane import into cytosol	6/428	134/18862	0.0850085	0.914319	0.908895	3358/79041/8996/1756/7220/825	6
GO:0006302	double-strand break repair	10/428	268/18862	0.0857361	0.914319	0.908895	2072/93973/317761/25788/675/29935/7336/5889/63979/5888	10
GO:0007622	rhythmic behavior	3/428	46/18862	0.0861767	0.914319	0.908895	10874/10499/51738	3
GO:0031648	protein destabilization	3/428	46/18862	0.0861767	0.914319	0.908895	8452/23291/825	3
GO:0009235	cobalamin metabolic process	2/428	22/18862	0.0880942	0.914319	0.908895	25974/166785	2
GO:0010288	response to lead ion	2/428	22/18862	0.0880942	0.914319	0.908895	23621/1788	2
GO:0010881	regulation of cardiac muscle contraction by regulation of the release of sequestered calcium ion	2/428	22/18862	0.0880942	0.914319	0.908895	79041/1756	2
GO:0035994	response to muscle stretch	2/428	22/18862	0.0880942	0.914319	0.908895	1432/1756	2
GO:0045624	positive regulation of T-helper cell differentiation	2/428	22/18862	0.0880942	0.914319	0.908895	5914/3606	2
GO:0051131	chaperone-mediated protein complex assembly	2/428	22/18862	0.0880942	0.914319	0.908895	166379/51103	2
GO:0060575	intestinal epithelial cell differentiation	2/428	22/18862	0.0880942	0.914319	0.908895	5753/688	2
GO:0061162	establishment of monopolar cell polarity	2/428	22/18862	0.0880942	0.914319	0.908895	4983/6624	2
GO:0090329	regulation of DNA-dependent DNA replication	3/428	47/18862	0.0905768	0.914319	0.908895	675/29980/26271	3
GO:0006305	DNA alkylation	4/428	75/18862	0.0908265	0.914319	0.908895	11022/54514/136991/1788	4
GO:0006306	DNA methylation	4/428	75/18862	0.0908265	0.914319	0.908895	11022/54514/136991/1788	4
GO:0030833	regulation of actin filament polymerization	7/428	169/18862	0.090872	0.914319	0.908895	29767/55607/2241/10787/5921/57175/10092	7
GO:0010389	regulation of G2/M transition of mitotic cell cycle	8/428	203/18862	0.0920685	0.914319	0.908895	79959/6790/990/5889/8454/29980/84936/26271	8
GO:1902905	positive regulation of supramolecular fiber organization	8/428	203/18862	0.0920685	0.914319	0.908895	84722/2241/55160/5879/8829/10787/57175/10092	8
GO:0120034	positive regulation of plasma membrane bounded cell projection assembly	5/428	106/18862	0.0936456	0.914319	0.908895	5879/2332/8829/10787/6624	5
GO:0050807	regulation of synapse organization	8/428	204/18862	0.0940445	0.914319	0.908895	55607/6453/1432/7336/10611/10082/51738/3556	8
GO:0051279	regulation of release of sequestered calcium ion into cytosol	4/428	76/18862	0.0942501	0.914319	0.908895	79041/1756/7220/825	4
GO:0042398	cellular modified amino acid biosynthetic process	3/428	48/18862	0.0950687	0.914319	0.908895	55217/9791/376497	3
GO:0022410	circadian sleep/wake cycle process	2/428	23/18862	0.0950872	0.914319	0.908895	10874/51738	2
GO:0032098	regulation of appetite	2/428	23/18862	0.0950872	0.914319	0.908895	3358/51738	2
GO:0035268	protein mannosylation	2/428	23/18862	0.0950872	0.914319	0.908895	84899/160335	2
GO:0061339	establishment or maintenance of monopolar cell polarity	2/428	23/18862	0.0950872	0.914319	0.908895	4983/6624	2
GO:1904385	cellular response to angiotensin	2/428	23/18862	0.0950872	0.914319	0.908895	4142/990	2
GO:0000910	cytokinesis	7/428	171/18862	0.0952316	0.914319	0.908895	6790/8452/10112/990/675/5921/84936	7
GO:0001659	temperature homeostasis	7/428	171/18862	0.0952316	0.914319	0.908895	2180/23090/10874/1240/51738/376497/3606	7
GO:0015698	inorganic anion transport	7/428	171/18862	0.0952316	0.914319	0.908895	1184/2556/1182/8542/23155/6528/7417	7
GO:0001578	microtubule bundle formation	5/428	107/18862	0.0965147	0.914319	0.908895	10112/84722/2622/56171/1767	5
GO:0090100	positive regulation of transmembrane receptor protein serine/threonine kinase signaling pathway	5/428	107/18862	0.0965147	0.914319	0.908895	4087/91/23090/54778/25970	5
GO:0007204	positive regulation of cytosolic calcium ion concentration	11/428	310/18862	0.0967454	0.914319	0.908895	2587/3358/79041/8996/10874/1756/7220/1240/825/51738/1604	11
GO:0046785	microtubule polymerization	4/428	77/18862	0.097734	0.914319	0.908895	84722/5879/10048/26271	4
GO:0006109	regulation of carbohydrate metabolic process	8/428	206/18862	0.098069	0.914319	0.908895	4142/9631/863/348995/57486/10762/10499/5506	8
GO:0030100	regulation of endocytosis	8/428	206/18862	0.098069	0.914319	0.908895	5879/2332/55680/6453/79772/6457/4983/9765	8
GO:0042176	regulation of protein catabolic process	13/428	383/18862	0.0982042	0.914319	0.908895	26263/6790/863/4287/64750/2332/7336/282679/23072/1457/140462/4983/55270	13
GO:0060071	Wnt signaling pathway, planar cell polarity pathway	5/428	108/18862	0.099428	0.914319	0.908895	7976/64750/5879/10082/22881	5
GO:0045005	DNA-dependent DNA replication maintenance of fidelity	3/428	49/18862	0.09965	0.914319	0.908895	675/29980/5888	3
GO:0045661	regulation of myoblast differentiation	3/428	49/18862	0.09965	0.914319	0.908895	1432/825/3606	3
GO:0071622	regulation of granulocyte chemotaxis	3/428	49/18862	0.09965	0.914319	0.908895	114609/5879/1240	3
GO:0009895	negative regulation of catabolic process	11/428	312/18862	0.100016	0.914319	0.908895	114609/863/64802/2332/1432/282679/1457/4983/51538/4170/55116	11
GO:0008334	histone mRNA metabolic process	2/428	24/18862	0.102233	0.914319	0.908895	134353/25888	2
GO:0032925	regulation of activin receptor signaling pathway	2/428	24/18862	0.102233	0.914319	0.908895	4087/91	2
GO:0034698	response to gonadotropin	2/428	24/18862	0.102233	0.914319	0.908895	4142/6528	2
GO:0046039	GTP metabolic process	2/428	24/18862	0.102233	0.914319	0.908895	3614/51715	2
GO:0070935	3'-UTR-mediated mRNA stabilization	2/428	24/18862	0.102233	0.914319	0.908895	114609/1432	2
GO:0090023	positive regulation of neutrophil chemotaxis	2/428	24/18862	0.102233	0.914319	0.908895	114609/5879	2
GO:0006821	chloride transport	5/428	109/18862	0.102385	0.914319	0.908895	1184/2556/1182/8542/23155	5
GO:0006836	neurotransmitter transport	8/428	209/18862	0.104286	0.914319	0.908895	6570/1488/93664/23621/55607/2332/60482/79772	8
GO:0071219	cellular response to molecule of bacterial origin	8/428	209/18862	0.104286	0.914319	0.908895	4360/114609/1432/4064/92140/1604/2919/3606	8
GO:0032648	regulation of interferon-beta production	3/428	50/18862	0.104318	0.914319	0.908895	114609/5966/11128	3
GO:2000179	positive regulation of neural precursor cell proliferation	3/428	50/18862	0.104318	0.914319	0.908895	7424/23090/7976	3
GO:0010212	response to ionizing radiation	6/428	142/18862	0.104801	0.914319	0.908895	25788/675/1788/1432/63979/5888	6
GO:0006110	regulation of glycolytic process	4/428	79/18862	0.104879	0.914319	0.908895	9631/863/348995/10762	4
GO:0051303	establishment of chromosome localization	4/428	79/18862	0.104879	0.914319	0.908895	8452/84722/81930/55143	4
GO:0032956	regulation of actin cytoskeleton organization	12/428	352/18862	0.106476	0.914319	0.908895	29767/55607/2241/55160/5879/8829/10787/10391/5921/57175/6624/10092	12
GO:0006606	protein import into nucleus	6/428	143/18862	0.107431	0.914319	0.908895	9631/3842/51715/1432/10762/26953	6
GO:1902850	microtubule cytoskeleton organization involved in mitosis	6/428	143/18862	0.107431	0.914319	0.908895	6790/84722/29899/23291/10671/9126	6
GO:1902750	negative regulation of cell cycle G2/M phase transition	5/428	111/18862	0.108429	0.914319	0.908895	6790/990/8454/29980/84936	5
GO:0000245	spliceosomal complex assembly	4/428	80/18862	0.108539	0.914319	0.908895	8996/79833/6733/91746	4
GO:0007032	endosome organization	4/428	80/18862	0.108539	0.914319	0.908895	1182/149371/282679/653145	4
GO:0045445	myoblast differentiation	4/428	80/18862	0.108539	0.914319	0.908895	1432/825/3475/3606	4
GO:2000117	negative regulation of cysteine-type endopeptidase activity	4/428	80/18862	0.108539	0.914319	0.908895	8996/1457/4671/80196	4
GO:2000243	positive regulation of reproductive process	4/428	80/18862	0.108539	0.914319	0.908895	6790/91/5139/64750	4
GO:0043900	regulation of multi-organism process	3/428	51/18862	0.109071	0.914319	0.908895	2332/4064/1604	3
GO:0000729	DNA double-strand break processing	2/428	25/18862	0.10952	0.914319	0.908895	317761/7336	2
GO:0017145	stem cell division	2/428	25/18862	0.10952	0.914319	0.908895	8452/3214	2
GO:0031664	regulation of lipopolysaccharide-mediated signaling pathway	2/428	25/18862	0.10952	0.914319	0.908895	4064/1604	2
GO:0035336	long-chain fatty-acyl-CoA metabolic process	2/428	25/18862	0.10952	0.914319	0.908895	2180/2181	2
GO:0051894	positive regulation of focal adhesion assembly	2/428	25/18862	0.10952	0.914319	0.908895	5879/8829	2
GO:0060259	regulation of feeding behavior	2/428	25/18862	0.10952	0.914319	0.908895	10874/51738	2
GO:1902993	positive regulation of amyloid precursor protein catabolic process	2/428	25/18862	0.10952	0.914319	0.908895	1944/10048	2
GO:1990776	response to angiotensin	2/428	25/18862	0.10952	0.914319	0.908895	4142/990	2
GO:0090175	regulation of establishment of planar polarity	5/428	112/18862	0.111515	0.914319	0.908895	7976/64750/5879/10082/22881	5
GO:0051056	regulation of small GTPase mediated signal transduction	11/428	319/18862	0.111976	0.914319	0.908895	8452/9411/5879/121512/6453/8829/23365/5921/4983/221472/94134	11
GO:0016925	protein sumoylation	4/428	81/18862	0.112255	0.914319	0.908895	9631/348995/10762/825	4
GO:0050000	chromosome localization	4/428	81/18862	0.112255	0.914319	0.908895	8452/84722/81930/55143	4
GO:0001764	neuron migration	6/428	145/18862	0.112792	0.914319	0.908895	7976/23314/5879/23245/8829/7280	6
GO:1903169	regulation of calcium ion transmembrane transport	6/428	145/18862	0.112792	0.914319	0.908895	79041/2332/10008/1756/7220/825	6
GO:0006998	nuclear envelope organization	3/428	52/18862	0.113907	0.914319	0.908895	9631/221035/8815	3
GO:0032608	interferon-beta production	3/428	52/18862	0.113907	0.914319	0.908895	114609/5966/11128	3
GO:0045010	actin nucleation	3/428	52/18862	0.113907	0.914319	0.908895	10787/57175/10092	3
GO:0051496	positive regulation of stress fiber assembly	3/428	52/18862	0.113907	0.914319	0.908895	55160/5879/8829	3
GO:0050803	regulation of synapse structure or activity	8/428	214/18862	0.115122	0.914319	0.908895	55607/6453/1432/7336/10611/10082/51738/3556	8
GO:0032410	negative regulation of transporter activity	4/428	82/18862	0.116027	0.914319	0.908895	55917/2332/10008/23072	4
GO:0019083	viral transcription	7/428	180/18862	0.11625	0.914319	0.908895	9631/9830/348995/10762/22879/6192/6209	7
GO:0000188	inactivation of MAPK activity	2/428	26/18862	0.11694	0.914319	0.908895	5998/1849	2
GO:0010528	regulation of transposition	2/428	26/18862	0.11694	0.914319	0.908895	54514/9271	2
GO:0010529	negative regulation of transposition	2/428	26/18862	0.11694	0.914319	0.908895	54514/9271	2
GO:0042403	thyroid hormone metabolic process	2/428	26/18862	0.11694	0.914319	0.908895	6567/6528	2
GO:0042745	circadian sleep/wake cycle	2/428	26/18862	0.11694	0.914319	0.908895	10874/51738	2
GO:0070911	global genome nucleotide-excision repair	2/428	26/18862	0.11694	0.914319	0.908895	2072/54778	2
GO:1904353	regulation of telomere capping	2/428	26/18862	0.11694	0.914319	0.908895	2072/5570	2
GO:0031109	microtubule polymerization or depolymerization	5/428	114/18862	0.117813	0.914319	0.908895	84722/81930/5879/10048/26271	5
GO:0045806	negative regulation of endocytosis	3/428	53/18862	0.118822	0.914319	0.908895	5879/79772/6457	3
GO:1901617	organic hydroxy compound biosynthetic process	9/428	251/18862	0.119078	0.914319	0.908895	4142/11001/29968/3292/51360/23600/7220/26002/3930	9
GO:0031145	anaphase-promoting complex-dependent catabolic process	4/428	83/18862	0.119854	0.914319	0.908895	6790/51434/8452/26271	4
GO:1901292	nucleoside phosphate catabolic process	4/428	83/18862	0.119854	0.914319	0.908895	5169/53343/55270/23098	4
GO:0007031	peroxisome organization	4/428	84/18862	0.123735	0.914319	0.908895	11001/23600/8800/8799	4
GO:0035023	regulation of Rho protein signal transduction	4/428	84/18862	0.123735	0.914319	0.908895	8452/5879/8829/4983	4
GO:0043525	positive regulation of neuron apoptotic process	3/428	54/18862	0.123814	0.914319	0.908895	23621/4170/6733	3
GO:0010882	regulation of cardiac muscle contraction by calcium ion signaling	2/428	27/18862	0.124482	0.914319	0.908895	79041/1756	2
GO:0010971	positive regulation of G2/M transition of mitotic cell cycle	2/428	27/18862	0.124482	0.914319	0.908895	5889/26271	2
GO:0031954	positive regulation of protein autophosphorylation	2/428	27/18862	0.124482	0.914319	0.908895	10040/7424	2
GO:0045987	positive regulation of smooth muscle contraction	2/428	27/18862	0.124482	0.914319	0.908895	10874/51738	2
GO:0071624	positive regulation of granulocyte chemotaxis	2/428	27/18862	0.124482	0.914319	0.908895	114609/5879	2
GO:0023061	signal release	15/428	475/18862	0.124965	0.914319	0.908895	4087/2587/1488/93664/3358/23621/55607/10874/5879/2332/60482/6453/57586/79772/51738	15
GO:0031334	positive regulation of protein-containing complex assembly	9/428	254/18862	0.125439	0.914319	0.908895	2072/114609/84722/2241/5879/10787/57175/6624/10092	9
GO:1902749	regulation of cell cycle G2/M phase transition	8/428	219/18862	0.126541	0.914319	0.908895	79959/6790/990/5889/8454/29980/84936/26271	8
GO:1903364	positive regulation of cellular protein catabolic process	6/428	150/18862	0.126772	0.914319	0.908895	26263/6790/863/4287/2332/7336	6
GO:0046928	regulation of neurotransmitter secretion	4/428	85/18862	0.127668	0.914319	0.908895	23621/55607/2332/79772	4
GO:0051452	intracellular pH reduction	3/428	55/18862	0.128881	0.914319	0.908895	1182/282679/7274	3
GO:0008064	regulation of actin polymerization or depolymerization	7/428	185/18862	0.12889	0.914319	0.908895	29767/55607/2241/10787/5921/57175/10092	7
GO:0038061	NIK/NF-kappaB signaling	7/428	185/18862	0.12889	0.914319	0.908895	4142/114609/8996/23291/8454/5966/3606	7
GO:0002793	positive regulation of peptide secretion	6/428	151/18862	0.129665	0.914319	0.908895	7424/23086/10874/5879/6453/51738	6
GO:0007052	mitotic spindle organization	5/428	118/18862	0.130898	0.914319	0.908895	6790/84722/29899/10671/9126	5
GO:0042752	regulation of circadian rhythm	5/428	118/18862	0.130898	0.914319	0.908895	23291/10874/51738/83759/1390	5
GO:0006605	protein targeting	14/428	441/18862	0.130908	0.914319	0.908895	84100/55187/11001/23600/1121/84315/282679/89781/22879/6192/9789/6730/6209/9765	14
GO:2001020	regulation of response to DNA damage stimulus	8/428	221/18862	0.131268	0.914319	0.908895	2072/8505/2332/7336/63979/5888/4170/26271	8
GO:0030832	regulation of actin filament length	7/428	186/18862	0.131498	0.914319	0.908895	29767/55607/2241/10787/5921/57175/10092	7
GO:0000132	establishment of mitotic spindle orientation	2/428	28/18862	0.132137	0.914319	0.908895	29899/23291	2
GO:0001893	maternal placenta development	2/428	28/18862	0.132137	0.914319	0.908895	7421/51738	2
GO:0006515	protein quality control for misfolded or incompletely synthesized proteins	2/428	28/18862	0.132137	0.914319	0.908895	8452/4287	2
GO:1902175	regulation of oxidative stress-induced intrinsic apoptotic signaling pathway	2/428	28/18862	0.132137	0.914319	0.908895	8996/4170	2
GO:0060402	calcium ion transport into cytosol	6/428	152/18862	0.132589	0.914319	0.908895	3358/79041/8996/1756/7220/825	6
GO:0051058	negative regulation of small GTPase mediated signal transduction	3/428	56/18862	0.134021	0.914319	0.908895	8452/5921/94134	3
GO:0000086	G2/M transition of mitotic cell cycle	9/428	258/18862	0.134197	0.914319	0.908895	79959/6790/990/23291/5889/8454/29980/84936/26271	9
GO:0099175	regulation of postsynapse organization	4/428	87/18862	0.13569	0.914319	0.908895	55607/10611/51738/3556	4
GO:1902903	regulation of supramolecular fiber organization	12/428	370/18862	0.137947	0.914319	0.908895	29767/84722/55607/2241/55160/5879/8829/10787/10391/5921/57175/10092	12
GO:0046434	organophosphate catabolic process	6/428	154/18862	0.138532	0.914319	0.908895	5169/5168/79153/53343/55270/23098	6
GO:0036297	interstrand cross-link repair	3/428	57/18862	0.13923	0.914319	0.908895	2072/29089/5888	3
GO:0048008	platelet-derived growth factor receptor signaling pathway	3/428	57/18862	0.13923	0.914319	0.908895	2241/8829/5286	3
GO:0032436	positive regulation of proteasomal ubiquitin-dependent protein catabolic process	4/428	88/18862	0.139776	0.914319	0.908895	26263/6790/863/7336	4
GO:0070125	mitochondrial translational elongation	4/428	88/18862	0.139776	0.914319	0.908895	10102/26589/64969/64963	4
GO:0006517	protein deglycosylation	2/428	29/18862	0.139896	0.914319	0.908895	6400/10905	2
GO:0006884	cell volume homeostasis	2/428	29/18862	0.139896	0.914319	0.908895	1182/282679	2
GO:0010880	regulation of release of sequestered calcium ion into cytosol by sarcoplasmic reticulum	2/428	29/18862	0.139896	0.914319	0.908895	79041/1756	2
GO:0031116	positive regulation of microtubule polymerization	2/428	29/18862	0.139896	0.914319	0.908895	84722/5879	2
GO:0040018	positive regulation of multicellular organism growth	2/428	29/18862	0.139896	0.914319	0.908895	5357/51738	2
GO:0042133	neurotransmitter metabolic process	2/428	29/18862	0.139896	0.914319	0.908895	60482/26002	2
GO:0051642	centrosome localization	2/428	29/18862	0.139896	0.914319	0.908895	6790/29899	2
GO:0070979	protein K11-linked ubiquitination	2/428	29/18862	0.139896	0.914319	0.908895	51434/29089	2
GO:0097106	postsynaptic density organization	2/428	29/18862	0.139896	0.914319	0.908895	4983/3556	2
GO:1900117	regulation of execution phase of apoptosis	2/428	29/18862	0.139896	0.914319	0.908895	7976/80196	2
GO:1902624	positive regulation of neutrophil migration	2/428	29/18862	0.139896	0.914319	0.908895	114609/5879	2
GO:0044782	cilium organization	13/428	409/18862	0.140713	0.914319	0.908895	84100/79959/3842/166379/23090/2622/51715/56171/23059/51626/57539/1767/22920	13
GO:0006304	DNA modification	5/428	121/18862	0.141125	0.914319	0.908895	11022/54514/136991/1788/221120	5
GO:0044843	cell cycle G1/S phase transition	10/428	298/18862	0.142078	0.914319	0.908895	6790/8452/1876/134353/990/387695/91/29935/8454/26271	10
GO:0042058	regulation of epidermal growth factor receptor signaling pathway	4/428	89/18862	0.143911	0.914319	0.908895	1796/2241/5753/58513	4
GO:0045132	meiotic chromosome segregation	4/428	89/18862	0.143911	0.914319	0.908895	2072/10592/317761/5889	4
GO:0030865	cortical cytoskeleton organization	3/428	58/18862	0.144507	0.914319	0.908895	5357/5879/10787	3
GO:0045851	pH reduction	3/428	58/18862	0.144507	0.914319	0.908895	1182/282679/7274	3
GO:0051965	positive regulation of synapse assembly	3/428	58/18862	0.144507	0.914319	0.908895	7336/51738/3556	3
GO:0046031	ADP metabolic process	5/428	122/18862	0.144609	0.914319	0.908895	9631/863/348995/10762/53343	5
GO:0009896	positive regulation of catabolic process	14/428	450/18862	0.146277	0.914319	0.908895	26263/6790/55187/9830/863/4287/64750/2332/7336/23072/1457/140462/5286/92140	14
GO:0002828	regulation of type 2 immune response	2/428	30/18862	0.14775	0.914319	0.908895	5914/3606	2
GO:0019934	cGMP-mediated signaling	2/428	30/18862	0.14775	0.914319	0.908895	3358/5139	2
GO:0033006	regulation of mast cell activation involved in immune response	2/428	30/18862	0.14775	0.914319	0.908895	5169/2241	2
GO:0045737	positive regulation of cyclin-dependent protein serine/threonine kinase activity	2/428	30/18862	0.14775	0.914319	0.908895	990/84722	2
GO:0051125	regulation of actin nucleation	2/428	30/18862	0.14775	0.914319	0.908895	10787/57175	2
GO:0060292	long-term synaptic depression	2/428	30/18862	0.14775	0.914319	0.908895	55607/2332	2
GO:0150117	positive regulation of cell-substrate junction organization	2/428	30/18862	0.14775	0.914319	0.908895	5879/8829	2
GO:1902751	positive regulation of cell cycle G2/M phase transition	2/428	30/18862	0.14775	0.914319	0.908895	5889/26271	2
GO:0043470	regulation of carbohydrate catabolic process	4/428	90/18862	0.148093	0.914319	0.908895	9631/863/348995/10762	4
GO:0007173	epidermal growth factor receptor signaling pathway	5/428	123/18862	0.14813	0.914319	0.908895	1796/2241/5753/5286/58513	5
GO:0007265	Ras protein signal transduction	11/428	338/18862	0.148359	0.914319	0.908895	8452/1796/9411/29899/5879/8829/10787/1432/23365/5921/4983	11
GO:0006893	Golgi to plasma membrane transport	3/428	59/18862	0.149849	0.914319	0.908895	149371/54536/2181	3
GO:0006940	regulation of smooth muscle contraction	3/428	59/18862	0.149849	0.914319	0.908895	10874/51738/84193	3
GO:0033260	nuclear DNA replication	3/428	59/18862	0.149849	0.914319	0.908895	675/29980/5888	3
GO:1902373	negative regulation of mRNA catabolic process	3/428	59/18862	0.149849	0.914319	0.908895	114609/2332/1432	3
GO:1901214	regulation of neuron death	10/428	302/18862	0.150782	0.914319	0.908895	131450/64802/23621/7336/4671/5921/5966/23098/4170/6733	10
GO:0006997	nucleus organization	5/428	124/18862	0.151687	0.914319	0.908895	9631/221035/9271/8815/6733	5
GO:0046887	positive regulation of hormone secretion	5/428	124/18862	0.151687	0.914319	0.908895	2587/10874/5879/6453/51738	5
GO:0002690	positive regulation of leukocyte chemotaxis	4/428	91/18862	0.152322	0.914319	0.908895	114609/7424/5879/1240	4
GO:0090068	positive regulation of cell cycle process	10/428	303/18862	0.152999	0.914319	0.908895	6790/51434/8452/134353/990/29899/5902/5889/25970/26271	10
GO:0055074	calcium ion homeostasis	14/428	454/18862	0.15341	0.914319	0.908895	540/2587/84899/3358/160335/79041/8996/10874/1756/7220/1240/825/51738/1604	14
GO:0051402	neuron apoptotic process	8/428	230/18862	0.153633	0.914319	0.908895	64802/84899/23621/7336/4671/5921/4170/6733	8
GO:0090066	regulation of anatomical structure size	15/428	493/18862	0.154525	0.914319	0.908895	29767/5357/55607/2241/1182/5879/8829/8800/10787/282679/5286/5921/8799/57175/10092	15
GO:0032615	interleukin-12 production	3/428	60/18862	0.155253	0.914319	0.908895	114609/1432/1240	3
GO:0032655	regulation of interleukin-12 production	3/428	60/18862	0.155253	0.914319	0.908895	114609/1432/1240	3
GO:0043489	RNA stabilization	3/428	60/18862	0.155253	0.914319	0.908895	114609/1432/51538	3
GO:0060998	regulation of dendritic spine development	3/428	60/18862	0.155253	0.914319	0.908895	55607/2332/6453	3
GO:0099072	regulation of postsynaptic membrane neurotransmitter receptor levels	3/428	60/18862	0.155253	0.914319	0.908895	10243/10082/4983	3
GO:0019835	cytolysis	2/428	31/18862	0.155691	0.914319	0.908895	8542/57151	2
GO:0032196	transposition	2/428	31/18862	0.155691	0.914319	0.908895	54514/9271	2
GO:0040020	regulation of meiotic nuclear division	2/428	31/18862	0.155691	0.914319	0.908895	5139/26271	2
GO:0045070	positive regulation of viral genome replication	2/428	31/18862	0.155691	0.914319	0.908895	6733/55116	2
GO:0046949	fatty-acyl-CoA biosynthetic process	2/428	31/18862	0.155691	0.914319	0.908895	2180/2181	2
GO:0051497	negative regulation of stress fiber assembly	2/428	31/18862	0.155691	0.914319	0.908895	55607/10391	2
GO:0097421	liver regeneration	2/428	31/18862	0.155691	0.914319	0.908895	6790/57539	2
GO:0099084	postsynaptic specialization organization	2/428	31/18862	0.155691	0.914319	0.908895	4983/3556	2
GO:0099174	regulation of presynapse organization	2/428	31/18862	0.155691	0.914319	0.908895	10082/3556	2
GO:1902692	regulation of neuroblast proliferation	2/428	31/18862	0.155691	0.914319	0.908895	7424/7976	2
GO:1905606	regulation of presynapse assembly	2/428	31/18862	0.155691	0.914319	0.908895	10082/3556	2
GO:1901216	positive regulation of neuron death	4/428	92/18862	0.156596	0.914319	0.908895	23621/23098/4170/6733	4
GO:0070997	neuron death	11/428	342/18862	0.156723	0.914319	0.908895	131450/64802/84899/23621/7336/4671/5921/5966/23098/4170/6733	11
GO:0051169	nuclear transport	11/428	343/18862	0.158851	0.914319	0.908895	9631/3842/51715/348995/1432/10762/8815/79833/6209/91746/26953	11
GO:0006644	phospholipid metabolic process	13/428	419/18862	0.159379	0.914319	0.908895	84668/3358/5168/79153/1457/154141/2181/5286/1154/9791/376497/285172/80821	13
GO:0000723	telomere maintenance	6/428	161/18862	0.160276	0.914319	0.908895	2072/5570/675/5889/7011/5888	6
GO:0006937	regulation of muscle contraction	6/428	161/18862	0.160276	0.914319	0.908895	51086/79041/10874/1756/51738/84193	6
GO:0099173	postsynapse organization	6/428	161/18862	0.160276	0.914319	0.908895	10243/55607/10611/4983/51738/3556	6
GO:0070936	protein K48-linked ubiquitination	3/428	61/18862	0.160718	0.914319	0.908895	29089/8454/80196	3
GO:0007631	feeding behavior	4/428	93/18862	0.160915	0.914319	0.908895	166379/3358/10874/51738	4
GO:0051480	regulation of cytosolic calcium ion concentration	11/428	344/18862	0.160993	0.914319	0.908895	2587/3358/79041/8996/10874/1756/7220/1240/825/51738/1604	11
GO:0071216	cellular response to biotic stimulus	8/428	233/18862	0.161471	0.914319	0.908895	4360/114609/1432/4064/92140/1604/2919/3606	8
GO:0043523	regulation of neuron apoptotic process	7/428	197/18862	0.161864	0.914319	0.908895	64802/23621/7336/4671/5921/4170/6733	7
GO:0071222	cellular response to lipopolysaccharide	7/428	197/18862	0.161864	0.914319	0.908895	4360/1432/4064/92140/1604/2919/3606	7
GO:0009100	glycoprotein metabolic process	13/428	421/18862	0.163259	0.914319	0.908895	84920/148789/84899/160335/2651/199857/282679/5238/6400/10905/8702/3423/6448	13
GO:0010165	response to X-ray	2/428	32/18862	0.163711	0.914319	0.908895	675/5888	2
GO:0034331	cell junction maintenance	2/428	32/18862	0.163711	0.914319	0.908895	1488/4983	2
GO:0035767	endothelial cell chemotaxis	2/428	32/18862	0.163711	0.914319	0.908895	8829/57175	2
GO:0043372	positive regulation of CD4-positive, alpha-beta T cell differentiation	2/428	32/18862	0.163711	0.914319	0.908895	5914/3606	2
GO:0045648	positive regulation of erythrocyte differentiation	2/428	32/18862	0.163711	0.914319	0.908895	91/1432	2
GO:0046475	glycerophospholipid catabolic process	2/428	32/18862	0.163711	0.914319	0.908895	5168/79153	2
GO:0071312	cellular response to alkaloid	2/428	32/18862	0.163711	0.914319	0.908895	79041/5888	2
GO:0071353	cellular response to interleukin-4	2/428	32/18862	0.163711	0.914319	0.908895	4360/4783	2
GO:0090022	regulation of neutrophil chemotaxis	2/428	32/18862	0.163711	0.914319	0.908895	114609/5879	2
GO:0016358	dendrite development	8/428	234/18862	0.164125	0.914319	0.908895	55607/2332/6453/8829/23072/10611/51738/23098	8
GO:0006575	cellular modified amino acid metabolic process	7/428	198/18862	0.164771	0.914319	0.908895	25974/6567/55217/154141/6528/9791/376497	7
GO:0019080	viral gene expression	7/428	198/18862	0.164771	0.914319	0.908895	9631/9830/348995/10762/22879/6192/6209	7
GO:0006027	glycosaminoglycan catabolic process	3/428	62/18862	0.166239	0.914319	0.908895	10082/3423/6448	3
GO:0032233	positive regulation of actin filament bundle assembly	3/428	62/18862	0.166239	0.914319	0.908895	55160/5879/8829	3
GO:0010522	regulation of calcium ion transport into cytosol	4/428	95/18862	0.16968	0.914319	0.908895	79041/1756/7220/825	4
GO:0090277	positive regulation of peptide hormone secretion	4/428	95/18862	0.16968	0.914319	0.908895	10874/5879/6453/51738	4
GO:2001243	negative regulation of intrinsic apoptotic signaling pathway	4/428	95/18862	0.16968	0.914319	0.908895	8996/63979/7417/4170	4
GO:0050714	positive regulation of protein secretion	5/428	129/18862	0.169995	0.914319	0.908895	7424/23086/10874/5879/51738	5
GO:0009648	photoperiodism	2/428	33/18862	0.171803	0.914319	0.908895	10874/83759	2
GO:0031112	positive regulation of microtubule polymerization or depolymerization	2/428	33/18862	0.171803	0.914319	0.908895	84722/5879	2
GO:0032814	regulation of natural killer cell activation	2/428	33/18862	0.171803	0.914319	0.908895	639/3606	2
GO:0040001	establishment of mitotic spindle localization	2/428	33/18862	0.171803	0.914319	0.908895	29899/23291	2
GO:0006766	vitamin metabolic process	5/428	130/18862	0.173756	0.914319	0.908895	25974/29968/166785/7421/7274	5
GO:0071426	ribonucleoprotein complex export from nucleus	5/428	130/18862	0.173756	0.914319	0.908895	9631/348995/10762/6209/91746	5
GO:0060271	cilium assembly	12/428	388/18862	0.173917	0.914319	0.908895	84100/79959/3842/23090/2622/51715/56171/23059/51626/57539/1767/22920	12
GO:1901184	regulation of ERBB signaling pathway	4/428	96/18862	0.174124	0.914319	0.908895	1796/2241/5753/58513	4
GO:0000082	G1/S transition of mitotic cell cycle	9/428	275/18862	0.174791	0.914319	0.908895	6790/8452/1876/134353/990/91/29935/8454/26271	9
GO:0032970	regulation of actin filament-based process	12/428	389/18862	0.17604	0.914319	0.908895	29767/55607/2241/55160/5879/8829/10787/10391/5921/57175/6624/10092	12
GO:0046034	ATP metabolic process	10/428	313/18862	0.176058	0.914319	0.908895	9631/51103/863/8505/64802/5169/348995/10762/63979/126328	10
GO:0044839	cell cycle G2/M phase transition	9/428	276/18862	0.17734	0.914319	0.908895	79959/6790/990/23291/5889/8454/29980/84936/26271	9
GO:0035914	skeletal muscle cell differentiation	3/428	64/18862	0.177446	0.914319	0.908895	57486/9318/688	3
GO:0071166	ribonucleoprotein complex localization	5/428	131/18862	0.177549	0.914319	0.908895	9631/348995/10762/6209/91746	5
GO:0038093	Fc receptor signaling pathway	8/428	239/18862	0.177691	0.914319	0.908895	131450/2241/23291/5879/10787/8454/7456/10092	8
GO:0002027	regulation of heart rate	4/428	97/18862	0.178609	0.914319	0.908895	51086/10874/10008/1756	4
GO:0030838	positive regulation of actin filament polymerization	4/428	97/18862	0.178609	0.914319	0.908895	2241/10787/57175/10092	4
GO:0120162	positive regulation of cold-induced thermogenesis	4/428	97/18862	0.178609	0.914319	0.908895	2180/1240/51738/3606	4
GO:0000038	very long-chain fatty acid metabolic process	2/428	34/18862	0.179958	0.914319	0.908895	2180/11001	2
GO:0006891	intra-Golgi vesicle-mediated transport	2/428	34/18862	0.179958	0.914319	0.908895	9527/22818	2
GO:0030513	positive regulation of BMP signaling pathway	2/428	34/18862	0.179958	0.914319	0.908895	4087/23090	2
GO:0032232	negative regulation of actin filament bundle assembly	2/428	34/18862	0.179958	0.914319	0.908895	55607/10391	2
GO:0044060	regulation of endocrine process	2/428	34/18862	0.179958	0.914319	0.908895	2587/51738	2
GO:0046640	regulation of alpha-beta T cell proliferation	2/428	34/18862	0.179958	0.914319	0.908895	1604/3606	2
GO:0048261	negative regulation of receptor-mediated endocytosis	2/428	34/18862	0.179958	0.914319	0.908895	5879/6457	2
GO:0051294	establishment of spindle orientation	2/428	34/18862	0.179958	0.914319	0.908895	29899/23291	2
GO:0098664	G protein-coupled serotonin receptor signaling pathway	2/428	34/18862	0.179958	0.914319	0.908895	3358/26532	2
GO:1904031	positive regulation of cyclin-dependent protein kinase activity	2/428	34/18862	0.179958	0.914319	0.908895	990/84722	2
GO:0050954	sensory perception of mechanical stimulus	6/428	167/18862	0.180009	0.914319	0.908895	84899/4640/23621/93035/332/65217	6
GO:0071772	response to BMP	6/428	167/18862	0.180009	0.914319	0.908895	4087/23090/64750/6692/56963/9765	6
GO:0071773	cellular response to BMP stimulus	6/428	167/18862	0.180009	0.914319	0.908895	4087/23090/64750/6692/56963/9765	6
GO:0071479	cellular response to ionizing radiation	3/428	65/18862	0.183126	0.914319	0.908895	1432/63979/5888	3
GO:1903051	negative regulation of proteolysis involved in cellular protein catabolic process	3/428	65/18862	0.183126	0.914319	0.908895	282679/1457/4983	3
GO:0060996	dendritic spine development	4/428	98/18862	0.183131	0.914319	0.908895	55607/2332/6453/10611	4
GO:0051656	establishment of organelle localization	13/428	431/18862	0.183373	0.914319	0.908895	84100/8452/84722/81930/4640/2241/29899/9527/23291/51566/55143/6209/22920	13
GO:0051588	regulation of neurotransmitter transport	4/428	99/18862	0.187691	0.914319	0.908895	23621/55607/2332/79772	4
GO:0006369	termination of RNA polymerase II transcription	2/428	35/18862	0.188171	0.914319	0.908895	134353/25888	2
GO:0006739	NADP metabolic process	2/428	35/18862	0.188171	0.914319	0.908895	6120/2330	2
GO:0010762	regulation of fibroblast migration	2/428	35/18862	0.188171	0.914319	0.908895	2241/5879	2
GO:0018149	peptide cross-linking	2/428	35/18862	0.188171	0.914319	0.908895	6699/2312	2
GO:0019362	pyridine nucleotide metabolic process	2/428	35/18862	0.188171	0.914319	0.908895	64802/23098	2
GO:0035774	positive regulation of insulin secretion involved in cellular response to glucose stimulus	2/428	35/18862	0.188171	0.914319	0.908895	5879/51738	2
GO:0046496	nicotinamide nucleotide metabolic process	2/428	35/18862	0.188171	0.914319	0.908895	64802/23098	2
GO:0060236	regulation of mitotic spindle organization	2/428	35/18862	0.188171	0.914319	0.908895	84722/29899	2
GO:0070286	axonemal dynein complex assembly	2/428	35/18862	0.188171	0.914319	0.908895	56171/1767	2
GO:0070670	response to interleukin-4	2/428	35/18862	0.188171	0.914319	0.908895	4360/4783	2
GO:0072525	pyridine-containing compound biosynthetic process	2/428	35/18862	0.188171	0.914319	0.908895	29968/64802	2
GO:0006513	protein monoubiquitination	3/428	66/18862	0.188853	0.914319	0.908895	8452/29089/8454	3
GO:0046635	positive regulation of alpha-beta T cell activation	3/428	66/18862	0.188853	0.914319	0.908895	5914/1604/3606	3
GO:0050909	sensory perception of taste	3/428	66/18862	0.188853	0.914319	0.908895	50840/259285/259289	3
GO:0032543	mitochondrial translation	5/428	134/18862	0.189113	0.914319	0.908895	10102/4528/26589/64969/64963	5
GO:0051235	maintenance of location	10/428	319/18862	0.190631	0.914319	0.908895	55187/540/3358/29899/79041/8996/1756/7220/825/84266	10
GO:0006939	smooth muscle contraction	4/428	100/18862	0.192288	0.914319	0.908895	10874/5286/51738/84193	4
GO:0048024	regulation of mRNA splicing, via spliceosome	4/428	100/18862	0.192288	0.914319	0.908895	2332/494115/6733/91746	4
GO:0001890	placenta development	5/428	135/18862	0.193026	0.914319	0.908895	1432/6692/7421/51738/4311	5
GO:0009135	purine nucleoside diphosphate metabolic process	5/428	135/18862	0.193026	0.914319	0.908895	9631/863/348995/10762/53343	5
GO:0009179	purine ribonucleoside diphosphate metabolic process	5/428	135/18862	0.193026	0.914319	0.908895	9631/863/348995/10762/53343	5
GO:0060048	cardiac muscle contraction	5/428	135/18862	0.193026	0.914319	0.908895	51086/9631/79041/10008/1756	5
GO:0010812	negative regulation of cell-substrate adhesion	3/428	67/18862	0.194626	0.914319	0.908895	2651/10391/5921	3
GO:0042987	amyloid precursor protein catabolic process	3/428	67/18862	0.194626	0.914319	0.908895	1944/23621/10048	3
GO:0046637	regulation of alpha-beta T cell differentiation	3/428	67/18862	0.194626	0.914319	0.908895	5914/639/3606	3
GO:1904377	positive regulation of protein localization to cell periphery	3/428	67/18862	0.194626	0.914319	0.908895	5357/29899/2181	3
GO:2000514	regulation of CD4-positive, alpha-beta T cell activation	3/428	67/18862	0.194626	0.914319	0.908895	5914/1604/3606	3
GO:0032259	methylation	11/428	359/18862	0.194807	0.914319	0.908895	23091/283742/11022/196410/54514/136991/1788/84193/84705/639/4144	11
GO:0042493	response to drug	11/428	359/18862	0.194807	0.914319	0.908895	4142/2180/7424/7976/3358/25788/5139/1788/55270/5888/6730	11
GO:0002369	T cell cytokine production	2/428	36/18862	0.196434	0.914319	0.908895	1604/3606	2
GO:0042092	type 2 immune response	2/428	36/18862	0.196434	0.914319	0.908895	5914/3606	2
GO:0045730	respiratory burst	2/428	36/18862	0.196434	0.914319	0.908895	5879/1604	2
GO:0097502	mannosylation	2/428	36/18862	0.196434	0.914319	0.908895	84899/160335	2
GO:0046634	regulation of alpha-beta T cell activation	4/428	101/18862	0.196919	0.914319	0.908895	5914/1604/639/3606	4
GO:0045598	regulation of fat cell differentiation	5/428	136/18862	0.196968	0.914319	0.908895	166379/3358/1432/1240/688	5
GO:0006026	aminoglycan catabolic process	3/428	68/18862	0.200442	0.914319	0.908895	10082/3423/6448	3
GO:0007416	synapse assembly	6/428	173/18862	0.200658	0.914319	0.908895	55607/7336/10611/10082/51738/3556	6
GO:0060401	cytosolic calcium ion transport	6/428	173/18862	0.200658	0.914319	0.908895	3358/79041/8996/1756/7220/825	6
GO:0030010	establishment of cell polarity	5/428	137/18862	0.200938	0.914319	0.908895	29899/23291/889/4983/6624	5
GO:0036503	ERAD pathway	4/428	102/18862	0.201585	0.914319	0.908895	4287/282679/6400/79982	4
GO:0032200	telomere organization	6/428	174/18862	0.204182	0.914319	0.908895	2072/5570/675/5889/7011/5888	6
GO:0009225	nucleotide-sugar metabolic process	2/428	37/18862	0.204741	0.914319	0.908895	8505/5238	2
GO:0043403	skeletal muscle tissue regeneration	2/428	37/18862	0.204741	0.914319	0.908895	825/688	2
GO:0044818	mitotic G2/M transition checkpoint	2/428	37/18862	0.204741	0.914319	0.908895	990/29980	2
GO:0045740	positive regulation of DNA replication	2/428	37/18862	0.204741	0.914319	0.908895	4142/5879	2
GO:0046633	alpha-beta T cell proliferation	2/428	37/18862	0.204741	0.914319	0.908895	1604/3606	2
GO:0009185	ribonucleoside diphosphate metabolic process	5/428	138/18862	0.204935	0.914319	0.908895	9631/863/348995/10762/53343	5
GO:0061351	neural precursor cell proliferation	5/428	138/18862	0.204935	0.914319	0.908895	7424/23090/7976/6567/6692	5
GO:0000290	deadenylation-dependent decapping of nuclear-transcribed mRNA	1/428	10/18862	0.205133	0.914319	0.908895	196513	1
GO:0000338	protein deneddylation	1/428	10/18862	0.205133	0.914319	0.908895	9318	1
GO:0002084	protein depalmitoylation	1/428	10/18862	0.205133	0.914319	0.908895	84945	1
GO:0003093	regulation of glomerular filtration	1/428	10/18862	0.205133	0.914319	0.908895	10391	1
GO:0003334	keratinocyte development	1/428	10/18862	0.205133	0.914319	0.908895	23086	1
GO:0006307	DNA dealkylation involved in DNA repair	1/428	10/18862	0.205133	0.914319	0.908895	221120	1
GO:0006547	histidine metabolic process	1/428	10/18862	0.205133	0.914319	0.908895	144193	1
GO:0006655	phosphatidylglycerol biosynthetic process	1/428	10/18862	0.205133	0.914319	0.908895	376497	1
GO:0008343	adult feeding behavior	1/428	10/18862	0.205133	0.914319	0.908895	51738	1
GO:0014820	tonic smooth muscle contraction	1/428	10/18862	0.205133	0.914319	0.908895	10874	1
GO:0018026	peptidyl-lysine monomethylation	1/428	10/18862	0.205133	0.914319	0.908895	84193	1
GO:0019062	virion attachment to host cell	1/428	10/18862	0.205133	0.914319	0.908895	10332	1
GO:0019614	catechol-containing compound catabolic process	1/428	10/18862	0.205133	0.914319	0.908895	26002	1
GO:0031848	protection from non-homologous end joining at telomere	1/428	10/18862	0.205133	0.914319	0.908895	2072	1
GO:0032536	regulation of cell projection size	1/428	10/18862	0.205133	0.914319	0.908895	5357	1
GO:0032817	regulation of natural killer cell proliferation	1/428	10/18862	0.205133	0.914319	0.908895	3606	1
GO:0032823	regulation of natural killer cell differentiation	1/428	10/18862	0.205133	0.914319	0.908895	639	1
GO:0033314	mitotic DNA replication checkpoint	1/428	10/18862	0.205133	0.914319	0.908895	990	1
GO:0033483	gas homeostasis	1/428	10/18862	0.205133	0.914319	0.908895	282679	1
GO:0036500	ATF6-mediated unfolded protein response	1/428	10/18862	0.205133	0.914319	0.908895	51360	1
GO:0042424	catecholamine catabolic process	1/428	10/18862	0.205133	0.914319	0.908895	26002	1
GO:0048340	paraxial mesoderm morphogenesis	1/428	10/18862	0.205133	0.914319	0.908895	4087	1
GO:0048853	forebrain morphogenesis	1/428	10/18862	0.205133	0.914319	0.908895	8820	1
GO:0051657	maintenance of organelle location	1/428	10/18862	0.205133	0.914319	0.908895	29899	1
GO:0060453	regulation of gastric acid secretion	1/428	10/18862	0.205133	0.914319	0.908895	10874	1
GO:0070327	thyroid hormone transport	1/428	10/18862	0.205133	0.914319	0.908895	6567	1
GO:0070561	vitamin D receptor signaling pathway	1/428	10/18862	0.205133	0.914319	0.908895	7421	1
GO:0071233	cellular response to leucine	1/428	10/18862	0.205133	0.914319	0.908895	197131	1
GO:0071313	cellular response to caffeine	1/428	10/18862	0.205133	0.914319	0.908895	79041	1
GO:0071670	smooth muscle cell chemotaxis	1/428	10/18862	0.205133	0.914319	0.908895	57175	1
GO:0097278	complement-dependent cytotoxicity	1/428	10/18862	0.205133	0.914319	0.908895	1604	1
GO:0098903	regulation of membrane repolarization during action potential	1/428	10/18862	0.205133	0.914319	0.908895	10008	1
GO:0099149	regulation of postsynaptic neurotransmitter receptor internalization	1/428	10/18862	0.205133	0.914319	0.908895	4983	1
GO:0099151	regulation of postsynaptic density assembly	1/428	10/18862	0.205133	0.914319	0.908895	3556	1
GO:0099532	synaptic vesicle endosomal processing	1/428	10/18862	0.205133	0.914319	0.908895	6453	1
GO:0150172	regulation of phosphatidylcholine metabolic process	1/428	10/18862	0.205133	0.914319	0.908895	2181	1
GO:1900003	regulation of serine-type endopeptidase activity	1/428	10/18862	0.205133	0.914319	0.908895	653145	1
GO:1902510	regulation of apoptotic DNA fragmentation	1/428	10/18862	0.205133	0.914319	0.908895	64802	1
GO:1902571	regulation of serine-type peptidase activity	1/428	10/18862	0.205133	0.914319	0.908895	653145	1
GO:1902946	protein localization to early endosome	1/428	10/18862	0.205133	0.914319	0.908895	8829	1
GO:1902959	regulation of aspartic-type endopeptidase activity involved in amyloid precursor protein catabolic process	1/428	10/18862	0.205133	0.914319	0.908895	1944	1
GO:1904526	regulation of microtubule binding	1/428	10/18862	0.205133	0.914319	0.908895	2622	1
GO:1905522	negative regulation of macrophage migration	1/428	10/18862	0.205133	0.914319	0.908895	131450	1
GO:1905709	negative regulation of membrane permeability	1/428	10/18862	0.205133	0.914319	0.908895	8996	1
GO:2000169	regulation of peptidyl-cysteine S-nitrosylation	1/428	10/18862	0.205133	0.914319	0.908895	1756	1
GO:2000343	positive regulation of chemokine (C-X-C motif) ligand 2 production	1/428	10/18862	0.205133	0.914319	0.908895	114609	1
GO:2000480	negative regulation of cAMP-dependent protein kinase activity	1/428	10/18862	0.205133	0.914319	0.908895	5570	1
GO:2000601	positive regulation of Arp2/3 complex-mediated actin nucleation	1/428	10/18862	0.205133	0.914319	0.908895	10787	1
GO:0055002	striated muscle cell development	4/428	103/18862	0.206283	0.914319	0.908895	26263/29767/1756/825	4
GO:0006874	cellular calcium ion homeostasis	13/428	442/18862	0.206799	0.914319	0.908895	540/2587/84899/3358/79041/8996/10874/1756/7220/1240/825/51738/1604	13
GO:0007163	establishment or maintenance of cell polarity	7/428	212/18862	0.207769	0.914319	0.908895	29899/23291/5879/889/4983/6624/10092	7
GO:0007623	circadian rhythm	7/428	212/18862	0.207769	0.914319	0.908895	23291/10874/10499/51738/4783/83759/1390	7
GO:0032496	response to lipopolysaccharide	10/428	326/18862	0.208285	0.914319	0.908895	4360/114609/2241/1432/4064/57539/92140/1604/2919/3606	10
GO:0048813	dendrite morphogenesis	5/428	139/18862	0.208958	0.914319	0.908895	55607/8829/23072/10611/23098	5
GO:0050921	positive regulation of chemotaxis	5/428	139/18862	0.208958	0.914319	0.908895	114609/7424/5879/8829/1240	5
GO:0016079	synaptic vesicle exocytosis	4/428	104/18862	0.211012	0.914319	0.908895	1488/93664/23621/2332	4
GO:2000060	positive regulation of ubiquitin-dependent protein catabolic process	4/428	104/18862	0.211012	0.914319	0.908895	26263/6790/863/7336	4
GO:2000027	regulation of animal organ morphogenesis	6/428	176/18862	0.211297	0.914319	0.908895	7976/64750/5879/55727/10082/22881	6
GO:1904427	positive regulation of calcium ion transmembrane transport	3/428	70/18862	0.212194	0.914319	0.908895	10008/7220/825	3
GO:0031023	microtubule organizing center organization	5/428	140/18862	0.213006	0.914319	0.908895	79959/6790/675/23291/5902	5
GO:0046718	viral entry into host cell	5/428	140/18862	0.213006	0.914319	0.908895	4360/9830/8829/10332/1604	5
GO:0006699	bile acid biosynthetic process	2/428	38/18862	0.213085	0.914319	0.908895	11001/23600	2
GO:0009163	nucleoside biosynthetic process	2/428	38/18862	0.213085	0.914319	0.908895	3614/7083	2
GO:0030866	cortical actin cytoskeleton organization	2/428	38/18862	0.213085	0.914319	0.908895	5357/10787	2
GO:0043254	regulation of protein-containing complex assembly	13/428	446/18862	0.215635	0.914319	0.908895	2072/114609/29767/84722/55607/2241/5879/10787/5921/7417/57175/6624/10092	13
GO:0006493	protein O-linked glycosylation	4/428	105/18862	0.215772	0.914319	0.908895	148789/84899/160335/5238	4
GO:0018958	phenol-containing compound metabolic process	4/428	106/18862	0.220562	0.914319	0.908895	6567/7220/26002/6528	4
GO:0048259	regulation of receptor-mediated endocytosis	4/428	106/18862	0.220562	0.914319	0.908895	5879/2332/6457/4983	4
GO:0006405	RNA export from nucleus	5/428	142/18862	0.221178	0.914319	0.908895	9631/348995/10762/6209/91746	5
GO:0007210	serotonin receptor signaling pathway	2/428	39/18862	0.221461	0.914319	0.908895	3358/26532	2
GO:0016572	histone phosphorylation	2/428	39/18862	0.221461	0.914319	0.908895	6790/2332	2
GO:0016601	Rac protein signal transduction	2/428	39/18862	0.221461	0.914319	0.908895	5879/10787	2
GO:0044058	regulation of digestive system process	2/428	39/18862	0.221461	0.914319	0.908895	10874/51738	2
GO:0045622	regulation of T-helper cell differentiation	2/428	39/18862	0.221461	0.914319	0.908895	5914/3606	2
GO:0045742	positive regulation of epidermal growth factor receptor signaling pathway	2/428	39/18862	0.221461	0.914319	0.908895	1796/5753	2
GO:0045933	positive regulation of muscle contraction	2/428	39/18862	0.221461	0.914319	0.908895	10874/51738	2
GO:0050832	defense response to fungus	2/428	39/18862	0.221461	0.914319	0.908895	387695/3346	2
GO:0090224	regulation of spindle organization	2/428	39/18862	0.221461	0.914319	0.908895	84722/29899	2
GO:1903539	protein localization to postsynaptic membrane	2/428	39/18862	0.221461	0.914319	0.908895	10243/10082	2
GO:1905521	regulation of macrophage migration	2/428	39/18862	0.221461	0.914319	0.908895	131450/1240	2
GO:0001787	natural killer cell proliferation	1/428	11/18862	0.223179	0.914319	0.908895	3606	1
GO:0006048	UDP-N-acetylglucosamine biosynthetic process	1/428	11/18862	0.223179	0.914319	0.908895	5238	1
GO:0006183	GTP biosynthetic process	1/428	11/18862	0.223179	0.914319	0.908895	3614	1
GO:0008655	pyrimidine-containing compound salvage	1/428	11/18862	0.223179	0.914319	0.908895	7083	1
GO:0016081	synaptic vesicle docking	1/428	11/18862	0.223179	0.914319	0.908895	1488	1
GO:0019042	viral latency	1/428	11/18862	0.223179	0.914319	0.908895	8815	1
GO:0021670	lateral ventricle development	1/428	11/18862	0.223179	0.914319	0.908895	1767	1
GO:0021936	regulation of cerebellar granule cell precursor proliferation	1/428	11/18862	0.223179	0.914319	0.908895	23090	1
GO:0032493	response to bacterial lipoprotein	1/428	11/18862	0.223179	0.914319	0.908895	114609	1
GO:0033234	negative regulation of protein sumoylation	1/428	11/18862	0.223179	0.914319	0.908895	825	1
GO:0034145	positive regulation of toll-like receptor 4 signaling pathway	1/428	11/18862	0.223179	0.914319	0.908895	114609	1
GO:0035404	histone-serine phosphorylation	1/428	11/18862	0.223179	0.914319	0.908895	6790	1
GO:0043097	pyrimidine nucleoside salvage	1/428	11/18862	0.223179	0.914319	0.908895	7083	1
GO:0048742	regulation of skeletal muscle fiber development	1/428	11/18862	0.223179	0.914319	0.908895	26263	1
GO:0051132	NK T cell activation	1/428	11/18862	0.223179	0.914319	0.908895	3606	1
GO:0051610	serotonin uptake	1/428	11/18862	0.223179	0.914319	0.908895	6570	1
GO:0060837	blood vessel endothelial cell differentiation	1/428	11/18862	0.223179	0.914319	0.908895	8829	1
GO:0061299	retina vasculature morphogenesis in camera-type eye	1/428	11/18862	0.223179	0.914319	0.908895	8829	1
GO:0070673	response to interleukin-18	1/428	11/18862	0.223179	0.914319	0.908895	3606	1
GO:0071472	cellular response to salt stress	1/428	11/18862	0.223179	0.914319	0.908895	825	1
GO:0071492	cellular response to UV-A	1/428	11/18862	0.223179	0.914319	0.908895	4311	1
GO:0072697	protein localization to cell cortex	1/428	11/18862	0.223179	0.914319	0.908895	29899	1
GO:0098974	postsynaptic actin cytoskeleton organization	1/428	11/18862	0.223179	0.914319	0.908895	55607	1
GO:0099150	regulation of postsynaptic specialization assembly	1/428	11/18862	0.223179	0.914319	0.908895	3556	1
GO:1905214	regulation of RNA binding	1/428	11/18862	0.223179	0.914319	0.908895	2332	1
GO:1905244	regulation of modification of synaptic structure	1/428	11/18862	0.223179	0.914319	0.908895	6453	1
GO:1990440	positive regulation of transcription from RNA polymerase II promoter in response to endoplasmic reticulum stress	1/428	11/18862	0.223179	0.914319	0.908895	51360	1
GO:2000574	regulation of microtubule motor activity	1/428	11/18862	0.223179	0.914319	0.908895	23291	1
GO:0032413	negative regulation of ion transmembrane transporter activity	3/428	72/18862	0.224091	0.914319	0.908895	2332/10008/23072	3
GO:0035924	cellular response to vascular endothelial growth factor stimulus	3/428	72/18862	0.224091	0.914319	0.908895	7424/8829/1432	3
GO:0099518	vesicle cytoskeletal trafficking	3/428	72/18862	0.224091	0.914319	0.908895	4640/23291/22920	3
GO:0051047	positive regulation of secretion	9/428	295/18862	0.228775	0.914319	0.908895	2587/7424/93664/23086/10874/5879/6453/2181/51738	9
GO:0010675	regulation of cellular carbohydrate metabolic process	5/428	144/18862	0.229443	0.914319	0.908895	4142/863/57486/10499/5506	5
GO:0106106	cold-induced thermogenesis	5/428	144/18862	0.229443	0.914319	0.908895	2180/23090/1240/51738/3606	5
GO:0120161	regulation of cold-induced thermogenesis	5/428	144/18862	0.229443	0.914319	0.908895	2180/23090/1240/51738/3606	5
GO:0034660	ncRNA metabolic process	14/428	492/18862	0.229726	0.914319	0.908895	283742/11022/4087/10885/54514/136991/54913/9271/55623/84705/10438/134430/64963/6209	14
GO:0006270	DNA replication initiation	2/428	40/18862	0.229863	0.914319	0.908895	990/29935	2
GO:0006730	one-carbon metabolic process	2/428	40/18862	0.229863	0.914319	0.908895	56934/4144	2
GO:0031297	replication fork processing	2/428	40/18862	0.229863	0.914319	0.908895	675/5888	2
GO:0032467	positive regulation of cytokinesis	2/428	40/18862	0.229863	0.914319	0.908895	8452/990	2
GO:0032735	positive regulation of interleukin-12 production	2/428	40/18862	0.229863	0.914319	0.908895	114609/1432	2
GO:0046717	acid secretion	2/428	40/18862	0.229863	0.914319	0.908895	10874/51738	2
GO:0051281	positive regulation of release of sequestered calcium ion into cytosol	2/428	40/18862	0.229863	0.914319	0.908895	7220/825	2
GO:0071526	semaphorin-plexin signaling pathway	2/428	40/18862	0.229863	0.914319	0.908895	5879/8829	2
GO:0150077	regulation of neuroinflammatory response	2/428	40/18862	0.229863	0.914319	0.908895	131450/3606	2
GO:1901068	guanosine-containing compound metabolic process	2/428	40/18862	0.229863	0.914319	0.908895	3614/51715	2
GO:1903524	positive regulation of blood circulation	2/428	40/18862	0.229863	0.914319	0.908895	10874/51738	2
GO:0009166	nucleotide catabolic process	3/428	73/18862	0.230088	0.914319	0.908895	53343/55270/23098	3
GO:0007051	spindle organization	6/428	182/18862	0.233139	0.914319	0.908895	6790/84722/29899/10671/9126/26271	6
GO:0038127	ERBB signaling pathway	5/428	145/18862	0.233609	0.914319	0.908895	1796/2241/5753/5286/58513	5
GO:0009141	nucleoside triphosphate metabolic process	4/428	109/18862	0.235093	0.914319	0.908895	3614/5169/51715/55270	4
GO:0006487	protein N-linked glycosylation	3/428	74/18862	0.236114	0.914319	0.908895	84920/199857/5238	3
GO:0045444	fat cell differentiation	7/428	221/18862	0.237419	0.914319	0.908895	166379/1488/3358/8800/1432/1240/688	7
GO:0001709	cell fate determination	2/428	41/18862	0.238285	0.914319	0.908895	3475/4170	2
GO:0033003	regulation of mast cell activation	2/428	41/18862	0.238285	0.914319	0.908895	5169/2241	2
GO:0051180	vitamin transport	2/428	41/18862	0.238285	0.914319	0.908895	7274/376497	2
GO:0051602	response to electrical stimulus	2/428	41/18862	0.238285	0.914319	0.908895	7976/51738	2
GO:0070317	negative regulation of G0 to G1 transition	2/428	41/18862	0.238285	0.914319	0.908895	1876/5888	2
GO:1900026	positive regulation of substrate adhesion-dependent cell spreading	2/428	41/18862	0.238285	0.914319	0.908895	5879/8829	2
GO:1901186	positive regulation of ERBB signaling pathway	2/428	41/18862	0.238285	0.914319	0.908895	1796/5753	2
GO:0002002	regulation of angiotensin levels in blood	1/428	12/18862	0.240816	0.914319	0.908895	4311	1
GO:0002003	angiotensin maturation	1/428	12/18862	0.240816	0.914319	0.908895	4311	1
GO:0003084	positive regulation of systemic arterial blood pressure	1/428	12/18862	0.240816	0.914319	0.908895	10874	1
GO:0006465	signal peptide processing	1/428	12/18862	0.240816	0.914319	0.908895	9789	1
GO:0006563	L-serine metabolic process	1/428	12/18862	0.240816	0.914319	0.908895	29968	1
GO:0009134	nucleoside diphosphate catabolic process	1/428	12/18862	0.240816	0.914319	0.908895	53343	1
GO:0009650	UV protection	1/428	12/18862	0.240816	0.914319	0.908895	2072	1
GO:0015791	polyol transport	1/428	12/18862	0.240816	0.914319	0.908895	282679	1
GO:0016188	synaptic vesicle maturation	1/428	12/18862	0.240816	0.914319	0.908895	1182	1
GO:0021681	cerebellar granular layer development	1/428	12/18862	0.240816	0.914319	0.908895	4983	1
GO:0032429	regulation of phospholipase A2 activity	1/428	12/18862	0.240816	0.914319	0.908895	653145	1
GO:0034135	regulation of toll-like receptor 2 signaling pathway	1/428	12/18862	0.240816	0.914319	0.908895	114609	1
GO:0035092	sperm chromatin condensation	1/428	12/18862	0.240816	0.914319	0.908895	9271	1
GO:0035739	CD4-positive, alpha-beta T cell proliferation	1/428	12/18862	0.240816	0.914319	0.908895	1604	1
GO:0042308	negative regulation of protein import into nucleus	1/428	12/18862	0.240816	0.914319	0.908895	51715	1
GO:0044650	adhesion of symbiont to host cell	1/428	12/18862	0.240816	0.914319	0.908895	10332	1
GO:0051013	microtubule severing	1/428	12/18862	0.240816	0.914319	0.908895	63979	1
GO:0060134	prepulse inhibition	1/428	12/18862	0.240816	0.914319	0.908895	23621	1
GO:0060456	positive regulation of digestive system process	1/428	12/18862	0.240816	0.914319	0.908895	51738	1
GO:0060670	branching involved in labyrinthine layer morphogenesis	1/428	12/18862	0.240816	0.914319	0.908895	6692	1
GO:0070816	phosphorylation of RNA polymerase II C-terminal domain	1/428	12/18862	0.240816	0.914319	0.908895	85313	1
GO:0071801	regulation of podosome assembly	1/428	12/18862	0.240816	0.914319	0.908895	6624	1
GO:0072520	seminiferous tubule development	1/428	12/18862	0.240816	0.914319	0.908895	81930	1
GO:0072578	neurotransmitter-gated ion channel clustering	1/428	12/18862	0.240816	0.914319	0.908895	10243	1
GO:0072584	caveolin-mediated endocytosis	1/428	12/18862	0.240816	0.914319	0.908895	6453	1
GO:1900272	negative regulation of long-term synaptic potentiation	1/428	12/18862	0.240816	0.914319	0.908895	55607	1
GO:1901387	positive regulation of voltage-gated calcium channel activity	1/428	12/18862	0.240816	0.914319	0.908895	10008	1
GO:1903624	regulation of DNA catabolic process	1/428	12/18862	0.240816	0.914319	0.908895	64802	1
GO:1904590	negative regulation of protein import	1/428	12/18862	0.240816	0.914319	0.908895	51715	1
GO:1905245	regulation of aspartic-type peptidase activity	1/428	12/18862	0.240816	0.914319	0.908895	1944	1
GO:2000561	regulation of CD4-positive, alpha-beta T cell proliferation	1/428	12/18862	0.240816	0.914319	0.908895	1604	1
GO:2000650	negative regulation of sodium ion transmembrane transporter activity	1/428	12/18862	0.240816	0.914319	0.908895	23072	1
GO:0007519	skeletal muscle tissue development	5/428	147/18862	0.242005	0.914319	0.908895	26263/1432/57486/9318/688	5
GO:0007605	sensory perception of sound	5/428	147/18862	0.242005	0.914319	0.908895	84899/4640/93035/332/65217	5
GO:0042274	ribosomal small subunit biogenesis	3/428	75/18862	0.242168	0.914319	0.908895	10885/64963/6209	3
GO:0046902	regulation of mitochondrial membrane permeability	3/428	75/18862	0.242168	0.914319	0.908895	8996/7417/84266	3
GO:0055117	regulation of cardiac muscle contraction	3/428	75/18862	0.242168	0.914319	0.908895	51086/79041/1756	3
GO:0016050	vesicle organization	10/428	339/18862	0.242761	0.914319	0.908895	8452/1182/149371/9527/57586/282679/653145/89781/26271/9765	10
GO:0009749	response to glucose	6/428	185/18862	0.244317	0.914319	0.908895	4087/5879/57539/51738/23098/1967	6
GO:0014902	myotube differentiation	4/428	111/18862	0.244906	0.914319	0.908895	26263/1432/57486/688	4
GO:0072507	divalent inorganic cation homeostasis	14/428	499/18862	0.24529	0.914319	0.908895	540/2587/84899/3358/160335/79041/8996/10874/1756/7220/1240/825/51738/1604	14
GO:0006913	nucleocytoplasmic transport	10/428	340/18862	0.245496	0.914319	0.908895	9631/3842/51715/348995/1432/10762/79833/6209/91746/26953	10
GO:1903900	regulation of viral life cycle	5/428	148/18862	0.246233	0.914319	0.908895	9830/2332/8815/6733/55116	5
GO:0019432	triglyceride biosynthetic process	2/428	42/18862	0.246722	0.914319	0.908895	2180/376497	2
GO:0035337	fatty-acyl-CoA metabolic process	2/428	42/18862	0.246722	0.914319	0.908895	2180/2181	2
GO:0046688	response to copper ion	2/428	42/18862	0.246722	0.914319	0.908895	540/23621	2
GO:1901659	glycosyl compound biosynthetic process	2/428	42/18862	0.246722	0.914319	0.908895	3614/7083	2
GO:1902622	regulation of neutrophil migration	2/428	42/18862	0.246722	0.914319	0.908895	114609/5879	2
GO:0035082	axoneme assembly	3/428	76/18862	0.248247	0.914319	0.908895	2622/56171/1767	3
GO:0086001	cardiac muscle cell action potential	3/428	76/18862	0.248247	0.914319	0.908895	9631/10008/1756	3
GO:0051962	positive regulation of nervous system development	8/428	263/18862	0.24893	0.914319	0.908895	7424/7976/8829/6692/7336/51738/4311/3556	8
GO:0008643	carbohydrate transport	5/428	149/18862	0.25048	0.914319	0.908895	26503/5357/1432/282679/376497	5
GO:0046488	phosphatidylinositol metabolic process	6/428	187/18862	0.251854	0.914319	0.908895	84668/3358/5286/1154/376497/285172	6
GO:1902115	regulation of organelle assembly	6/428	187/18862	0.251854	0.914319	0.908895	79959/29899/51626/6624/3556/55116	6
GO:1903363	negative regulation of cellular protein catabolic process	3/428	77/18862	0.254348	0.914319	0.908895	282679/1457/4983	3
GO:0046777	protein autophosphorylation	7/428	226/18862	0.25446	0.914319	0.908895	6790/10040/91/7424/2241/9625/5753	7
GO:0030048	actin filament-based movement	5/428	150/18862	0.254746	0.914319	0.908895	9631/4640/10008/1756/7456	5
GO:0006406	mRNA export from nucleus	4/428	113/18862	0.254808	0.914319	0.908895	9631/348995/10762/91746	4
GO:0071427	mRNA-containing ribonucleoprotein complex export from nucleus	4/428	113/18862	0.254808	0.914319	0.908895	9631/348995/10762/91746	4
GO:0070588	calcium ion transmembrane transport	9/428	304/18862	0.254896	0.914319	0.908895	10343/3358/79041/8996/2332/10008/1756/7220/825	9
GO:0000413	protein peptidyl-prolyl isomerization	2/428	43/18862	0.25517	0.914319	0.908895	85313/9360	2
GO:0009069	serine family amino acid metabolic process	2/428	43/18862	0.25517	0.914319	0.908895	29968/2731	2
GO:0009124	nucleoside monophosphate biosynthetic process	2/428	43/18862	0.25517	0.914319	0.908895	3614/7083	2
GO:0046189	phenol-containing compound biosynthetic process	2/428	43/18862	0.25517	0.914319	0.908895	7220/26002	2
GO:2000404	regulation of T cell migration	2/428	43/18862	0.25517	0.914319	0.908895	131450/387695	2
GO:0031346	positive regulation of cell projection organization	10/428	344/18862	0.256543	0.914319	0.908895	5168/55607/5879/2332/8829/10787/7336/5753/57175/6624	10
GO:0022604	regulation of cell morphogenesis	9/428	305/18862	0.257858	0.914319	0.908895	9203/5168/23268/5879/121512/8829/5921/221472/57175	9
GO:0090305	nucleic acid phosphodiester bond hydrolysis	9/428	305/18862	0.257858	0.914319	0.908895	2072/196513/64802/5169/5168/54913/9271/55728/27301	9
GO:0046474	glycerophospholipid biosynthetic process	7/428	227/18862	0.257912	0.914319	0.908895	3358/1457/2181/5286/9791/376497/80821	7
GO:0001682	tRNA 5'-leader removal	1/428	13/18862	0.258054	0.914319	0.908895	54913	1
GO:0002430	complement receptor mediated signaling pathway	1/428	13/18862	0.258054	0.914319	0.908895	1240	1
GO:0002921	negative regulation of humoral immune response	1/428	13/18862	0.258054	0.914319	0.908895	1604	1
GO:0006703	estrogen biosynthetic process	1/428	13/18862	0.258054	0.914319	0.908895	3292	1
GO:0007183	SMAD protein complex assembly	1/428	13/18862	0.258054	0.914319	0.908895	4087	1
GO:0009071	serine family amino acid catabolic process	1/428	13/18862	0.258054	0.914319	0.908895	2731	1
GO:0009437	carnitine metabolic process	1/428	13/18862	0.258054	0.914319	0.908895	55217	1
GO:0014745	negative regulation of muscle adaptation	1/428	13/18862	0.258054	0.914319	0.908895	8996	1
GO:0014889	muscle atrophy	1/428	13/18862	0.258054	0.914319	0.908895	8996	1
GO:0018202	peptidyl-histidine modification	1/428	13/18862	0.258054	0.914319	0.908895	84193	1
GO:0019336	phenol-containing compound catabolic process	1/428	13/18862	0.258054	0.914319	0.908895	26002	1
GO:0031053	primary miRNA processing	1/428	13/18862	0.258054	0.914319	0.908895	4087	1
GO:0032725	positive regulation of granulocyte macrophage colony-stimulating factor production	1/428	13/18862	0.258054	0.914319	0.908895	3606	1
GO:0033127	regulation of histone phosphorylation	1/428	13/18862	0.258054	0.914319	0.908895	2332	1
GO:0034379	very-low-density lipoprotein particle assembly	1/428	13/18862	0.258054	0.914319	0.908895	2181	1
GO:0035331	negative regulation of hippo signaling	1/428	13/18862	0.258054	0.914319	0.908895	1432	1
GO:0036109	alpha-linolenic acid metabolic process	1/428	13/18862	0.258054	0.914319	0.908895	2180	1
GO:0038183	bile acid signaling pathway	1/428	13/18862	0.258054	0.914319	0.908895	7421	1
GO:0042415	norepinephrine metabolic process	1/428	13/18862	0.258054	0.914319	0.908895	26002	1
GO:0043201	response to leucine	1/428	13/18862	0.258054	0.914319	0.908895	197131	1
GO:0043247	telomere maintenance in response to DNA damage	1/428	13/18862	0.258054	0.914319	0.908895	2072	1
GO:0046349	amino sugar biosynthetic process	1/428	13/18862	0.258054	0.914319	0.908895	5238	1
GO:0048070	regulation of developmental pigmentation	1/428	13/18862	0.258054	0.914319	0.908895	89781	1
GO:0050872	white fat cell differentiation	1/428	13/18862	0.258054	0.914319	0.908895	1488	1
GO:0051764	actin crosslink formation	1/428	13/18862	0.258054	0.914319	0.908895	4082	1
GO:0051984	positive regulation of chromosome segregation	1/428	13/18862	0.258054	0.914319	0.908895	990	1
GO:0060576	intestinal epithelial cell development	1/428	13/18862	0.258054	0.914319	0.908895	688	1
GO:0060732	positive regulation of inositol phosphate biosynthetic process	1/428	13/18862	0.258054	0.914319	0.908895	4142	1
GO:0071287	cellular response to manganese ion	1/428	13/18862	0.258054	0.914319	0.908895	23621	1
GO:0071415	cellular response to purine-containing compound	1/428	13/18862	0.258054	0.914319	0.908895	79041	1
GO:0071599	otic vesicle development	1/428	13/18862	0.258054	0.914319	0.908895	8820	1
GO:0098814	spontaneous synaptic transmission	1/428	13/18862	0.258054	0.914319	0.908895	55607	1
GO:0099010	modification of postsynaptic structure	1/428	13/18862	0.258054	0.914319	0.908895	6453	1
GO:0099188	postsynaptic cytoskeleton organization	1/428	13/18862	0.258054	0.914319	0.908895	55607	1
GO:1901070	guanosine-containing compound biosynthetic process	1/428	13/18862	0.258054	0.914319	0.908895	3614	1
GO:1902260	negative regulation of delayed rectifier potassium channel activity	1/428	13/18862	0.258054	0.914319	0.908895	10008	1
GO:1902285	semaphorin-plexin signaling pathway involved in neuron projection guidance	1/428	13/18862	0.258054	0.914319	0.908895	8829	1
GO:1902306	negative regulation of sodium ion transmembrane transport	1/428	13/18862	0.258054	0.914319	0.908895	23072	1
GO:1904294	positive regulation of ERAD pathway	1/428	13/18862	0.258054	0.914319	0.908895	4287	1
GO:1904889	regulation of excitatory synapse assembly	1/428	13/18862	0.258054	0.914319	0.908895	3556	1
GO:2000009	negative regulation of protein localization to cell surface	1/428	13/18862	0.258054	0.914319	0.908895	23245	1
GO:0045017	glycerolipid biosynthetic process	8/428	266/18862	0.258438	0.914319	0.908895	2180/3358/1457/2181/5286/9791/376497/80821	8
GO:0051091	positive regulation of DNA-binding transcription factor activity	8/428	266/18862	0.258438	0.914319	0.908895	114609/9830/51360/2241/825/92140/3606/3556	8
GO:0008360	regulation of cell shape	5/428	151/18862	0.25903	0.914319	0.908895	23268/5879/121512/5921/221472	5
GO:0006096	glycolytic process	4/428	114/18862	0.25979	0.914319	0.908895	9631/863/348995/10762	4
GO:0051225	spindle assembly	4/428	114/18862	0.25979	0.914319	0.908895	6790/29899/9126/26271	4
GO:0034329	cell junction assembly	12/428	425/18862	0.260061	0.914319	0.908895	55607/5879/8829/7336/10391/10611/10082/92140/4983/51738/6624/3556	12
GO:0050886	endocrine process	3/428	78/18862	0.260471	0.914319	0.908895	2587/51738/4311	3
GO:0006364	rRNA processing	7/428	228/18862	0.261377	0.914319	0.908895	10885/54913/55623/10438/134430/64963/6209	7
GO:0060249	anatomical structure homeostasis	13/428	466/18862	0.262081	0.914319	0.908895	2072/166379/5570/675/1182/2651/5879/65217/1756/5889/825/7011/5888	13
GO:0002237	response to molecule of bacterial origin	10/428	346/18862	0.262129	0.914319	0.908895	4360/114609/2241/1432/4064/57539/92140/1604/2919/3606	10
GO:0009746	response to hexose	6/428	190/18862	0.26328	0.914319	0.908895	4087/5879/57539/51738/23098/1967	6
GO:0051028	mRNA transport	5/428	152/18862	0.26333	0.914319	0.908895	9631/2332/348995/10762/91746	5
GO:0006904	vesicle docking involved in exocytosis	2/428	44/18862	0.263622	0.914319	0.908895	1488/54536	2
GO:0010761	fibroblast migration	2/428	44/18862	0.263622	0.914319	0.908895	2241/5879	2
GO:0062237	protein localization to postsynapse	2/428	44/18862	0.263622	0.914319	0.908895	10243/10082	2
GO:0090199	regulation of release of cytochrome c from mitochondria	2/428	44/18862	0.263622	0.914319	0.908895	8996/57539	2
GO:0150076	neuroinflammatory response	2/428	44/18862	0.263622	0.914319	0.908895	131450/3606	2
GO:0042254	ribosome biogenesis	9/428	307/18862	0.263815	0.914319	0.908895	10885/64794/54913/55623/10438/134430/64963/90441/6209	9
GO:0006757	ATP generation from ADP	4/428	115/18862	0.26479	0.914319	0.908895	9631/863/348995/10762	4
GO:0007569	cell aging	4/428	115/18862	0.26479	0.914319	0.908895	675/1432/4311/26271	4
GO:0009101	glycoprotein biosynthetic process	10/428	347/18862	0.264937	0.914319	0.908895	84920/148789/84899/160335/2651/199857/282679/5238/10905/8702	10
GO:1900034	regulation of cellular response to heat	3/428	79/18862	0.266613	0.914319	0.908895	9631/348995/10762	3
GO:0071478	cellular response to radiation	6/428	191/18862	0.267119	0.914319	0.908895	2072/2332/1432/63979/5888/4311	6
GO:0035567	non-canonical Wnt signaling pathway	5/428	153/18862	0.267647	0.914319	0.908895	7976/64750/5879/10082/22881	5
GO:0044409	entry into host	5/428	153/18862	0.267647	0.914319	0.908895	4360/9830/8829/10332/1604	5
GO:1990845	adaptive thermogenesis	5/428	153/18862	0.267647	0.914319	0.908895	2180/23090/1240/51738/3606	5
GO:0008654	phospholipid biosynthetic process	8/428	269/18862	0.268056	0.914319	0.908895	3358/1457/154141/2181/5286/9791/376497/80821	8
GO:0051146	striated muscle cell differentiation	8/428	269/18862	0.268056	0.914319	0.908895	26263/29767/1432/1756/57486/10611/825/688	8
GO:0007160	cell-matrix adhesion	7/428	230/18862	0.268346	0.914319	0.908895	8515/50509/5879/8829/22795/10391/5921	7
GO:0098657	import into cell	7/428	230/18862	0.268346	0.914319	0.908895	2180/11001/6570/6567/2181/4983/376497	7
GO:0030258	lipid modification	8/428	270/18862	0.271285	0.914319	0.908895	11001/84668/23600/1432/154141/5286/1154/285172	8
GO:0030509	BMP signaling pathway	5/428	154/18862	0.27198	0.914319	0.908895	4087/23090/64750/56963/9765	5
GO:0006775	fat-soluble vitamin metabolic process	2/428	45/18862	0.272076	0.914319	0.908895	7421/7274	2
GO:0017144	drug metabolic process	2/428	45/18862	0.272076	0.914319	0.908895	2330/55270	2
GO:0032924	activin receptor signaling pathway	2/428	45/18862	0.272076	0.914319	0.908895	4087/91	2
GO:0035088	establishment or maintenance of apical/basal cell polarity	2/428	45/18862	0.272076	0.914319	0.908895	4983/6624	2
GO:0060986	endocrine hormone secretion	2/428	45/18862	0.272076	0.914319	0.908895	2587/51738	2
GO:0061001	regulation of dendritic spine morphogenesis	2/428	45/18862	0.272076	0.914319	0.908895	55607/10611	2
GO:0061245	establishment or maintenance of bipolar cell polarity	2/428	45/18862	0.272076	0.914319	0.908895	4983/6624	2
GO:1900087	positive regulation of G1/S transition of mitotic cell cycle	2/428	45/18862	0.272076	0.914319	0.908895	134353/990	2
GO:1900271	regulation of long-term synaptic potentiation	2/428	45/18862	0.272076	0.914319	0.908895	55607/4311	2
GO:0001895	retina homeostasis	3/428	80/18862	0.272772	0.914319	0.908895	166379/1182/65217	3
GO:0006446	regulation of translational initiation	3/428	80/18862	0.272772	0.914319	0.908895	2332/4528/1967	3
GO:0010833	telomere maintenance via telomere lengthening	3/428	80/18862	0.272772	0.914319	0.908895	2072/5570/5888	3
GO:1903532	positive regulation of secretion by cell	8/428	271/18862	0.274525	0.914319	0.908895	2587/7424/93664/23086/10874/5879/6453/51738	8
GO:0006413	translational initiation	6/428	193/18862	0.274838	0.914319	0.908895	2332/4528/6192/9086/6209/1967	6
GO:0000054	ribosomal subunit export from nucleus	1/428	14/18862	0.274901	0.914319	0.908895	6209	1
GO:0003376	sphingosine-1-phosphate receptor signaling pathway	1/428	14/18862	0.274901	0.914319	0.908895	5879	1
GO:0006878	cellular copper ion homeostasis	1/428	14/18862	0.274901	0.914319	0.908895	540	1
GO:0009151	purine deoxyribonucleotide metabolic process	1/428	14/18862	0.274901	0.914319	0.908895	55270	1
GO:0010225	response to UV-C	1/428	14/18862	0.274901	0.914319	0.908895	675	1
GO:0010867	positive regulation of triglyceride biosynthetic process	1/428	14/18862	0.274901	0.914319	0.908895	376497	1
GO:0019896	axonal transport of mitochondrion	1/428	14/18862	0.274901	0.914319	0.908895	51566	1
GO:0030207	chondroitin sulfate catabolic process	1/428	14/18862	0.274901	0.914319	0.908895	3423	1
GO:0030575	nuclear body organization	1/428	14/18862	0.274901	0.914319	0.908895	6733	1
GO:0032488	Cdc42 protein signal transduction	1/428	14/18862	0.274901	0.914319	0.908895	8829	1
GO:0032688	negative regulation of interferon-beta production	1/428	14/18862	0.274901	0.914319	0.908895	5966	1
GO:0033750	ribosome localization	1/428	14/18862	0.274901	0.914319	0.908895	6209	1
GO:0035563	positive regulation of chromatin binding	1/428	14/18862	0.274901	0.914319	0.908895	1488	1
GO:0036092	phosphatidylinositol-3-phosphate biosynthetic process	1/428	14/18862	0.274901	0.914319	0.908895	5286	1
GO:0038166	angiotensin-activated signaling pathway	1/428	14/18862	0.274901	0.914319	0.908895	4142	1
GO:0043951	negative regulation of cAMP-mediated signaling	1/428	14/18862	0.274901	0.914319	0.908895	5139	1
GO:0045475	locomotor rhythm	1/428	14/18862	0.274901	0.914319	0.908895	10499	1
GO:0045820	negative regulation of glycolytic process	1/428	14/18862	0.274901	0.914319	0.908895	863	1
GO:0048368	lateral mesoderm development	1/428	14/18862	0.274901	0.914319	0.908895	4087	1
GO:0048681	negative regulation of axon regeneration	1/428	14/18862	0.274901	0.914319	0.908895	56963	1
GO:0050930	induction of positive chemotaxis	1/428	14/18862	0.274901	0.914319	0.908895	7424	1
GO:0050966	detection of mechanical stimulus involved in sensory perception of pain	1/428	14/18862	0.274901	0.914319	0.908895	23621	1
GO:0060088	auditory receptor cell stereocilium organization	1/428	14/18862	0.274901	0.914319	0.908895	5357	1
GO:0070141	response to UV-A	1/428	14/18862	0.274901	0.914319	0.908895	4311	1
GO:0086069	bundle of His cell to Purkinje myocyte communication	1/428	14/18862	0.274901	0.914319	0.908895	51086	1
GO:0097284	hepatocyte apoptotic process	1/428	14/18862	0.274901	0.914319	0.908895	1788	1
GO:0098734	macromolecule depalmitoylation	1/428	14/18862	0.274901	0.914319	0.908895	84945	1
GO:0099170	postsynaptic modulation of chemical synaptic transmission	1/428	14/18862	0.274901	0.914319	0.908895	51738	1
GO:0110156	methylguanosine-cap decapping	1/428	14/18862	0.274901	0.914319	0.908895	196513	1
GO:1900037	regulation of cellular response to hypoxia	1/428	14/18862	0.274901	0.914319	0.908895	8996	1
GO:1901096	regulation of autophagosome maturation	1/428	14/18862	0.274901	0.914319	0.908895	55116	1
GO:1901386	negative regulation of voltage-gated calcium channel activity	1/428	14/18862	0.274901	0.914319	0.908895	2332	1
GO:1902667	regulation of axon guidance	1/428	14/18862	0.274901	0.914319	0.908895	8829	1
GO:1905874	regulation of postsynaptic density organization	1/428	14/18862	0.274901	0.914319	0.908895	3556	1
GO:0017038	protein import	6/428	194/18862	0.278717	0.914319	0.908895	9631/3842/51715/1432/10762/26953	6
GO:0072384	organelle transport along microtubule	3/428	81/18862	0.278946	0.914319	0.908895	23291/51566/22920	3
GO:1905897	regulation of response to endoplasmic reticulum stress	3/428	81/18862	0.278946	0.914319	0.908895	51360/4287/282679	3
GO:0006936	muscle contraction	10/428	352/18862	0.279117	0.914319	0.908895	51086/9631/29767/79041/10874/10008/1756/5286/51738/84193	10
GO:0022613	ribonucleoprotein complex biogenesis	13/428	473/18862	0.279127	0.914319	0.908895	10885/64794/8996/54913/55623/10438/134430/64963/90441/79833/6733/6209/91746	13
GO:0006195	purine nucleotide catabolic process	2/428	46/18862	0.280526	0.914319	0.908895	53343/55270	2
GO:0030261	chromosome condensation	2/428	46/18862	0.280526	0.914319	0.908895	10592/8815	2
GO:0047496	vesicle transport along microtubule	2/428	46/18862	0.280526	0.914319	0.908895	23291/22920	2
GO:0048483	autonomic nervous system development	2/428	46/18862	0.280526	0.914319	0.908895	7976/8829	2
GO:0050873	brown fat cell differentiation	2/428	46/18862	0.280526	0.914319	0.908895	8800/1432	2
GO:0051932	synaptic transmission, GABAergic	2/428	46/18862	0.280526	0.914319	0.908895	2556/1182	2
GO:0070316	regulation of G0 to G1 transition	2/428	46/18862	0.280526	0.914319	0.908895	1876/5888	2
GO:0072583	clathrin-dependent endocytosis	2/428	46/18862	0.280526	0.914319	0.908895	6453/6457	2
GO:2001258	negative regulation of cation channel activity	2/428	46/18862	0.280526	0.914319	0.908895	2332/10008	2
GO:0009132	nucleoside diphosphate metabolic process	5/428	156/18862	0.28069	0.914319	0.908895	9631/863/348995/10762/53343	5
GO:0031570	DNA integrity checkpoint	5/428	156/18862	0.28069	0.914319	0.908895	6790/990/29935/1432/29980	5
GO:1901215	negative regulation of neuron death	6/428	195/18862	0.282609	0.914319	0.908895	131450/64802/7336/4671/5921/5966	6
GO:0002688	regulation of leukocyte chemotaxis	4/428	119/18862	0.28496	0.914319	0.908895	114609/7424/5879/1240	4
GO:0007368	determination of left/right symmetry	4/428	119/18862	0.28496	0.914319	0.908895	84100/4087/51626/1767	4
GO:1903578	regulation of ATP metabolic process	4/428	119/18862	0.28496	0.914319	0.908895	9631/863/348995/10762	4
GO:0060538	skeletal muscle organ development	5/428	157/18862	0.285065	0.914319	0.908895	26263/1432/57486/9318/688	5
GO:0034284	response to monosaccharide	6/428	196/18862	0.286513	0.914319	0.908895	4087/5879/57539/51738/23098/1967	6
GO:0002279	mast cell activation involved in immune response	2/428	47/18862	0.288968	0.914319	0.908895	5169/2241	2
GO:0010569	regulation of double-strand break repair via homologous recombination	2/428	47/18862	0.288968	0.914319	0.908895	63979/5888	2
GO:0031279	regulation of cyclase activity	2/428	47/18862	0.288968	0.914319	0.908895	2587/1432	2
GO:0031952	regulation of protein autophosphorylation	2/428	47/18862	0.288968	0.914319	0.908895	10040/7424	2
GO:0045023	G0 to G1 transition	2/428	47/18862	0.288968	0.914319	0.908895	1876/5888	2
GO:0045646	regulation of erythrocyte differentiation	2/428	47/18862	0.288968	0.914319	0.908895	91/1432	2
GO:0045839	negative regulation of mitotic nuclear division	2/428	47/18862	0.288968	0.914319	0.908895	10040/26271	2
GO:0051445	regulation of meiotic cell cycle	2/428	47/18862	0.288968	0.914319	0.908895	5139/26271	2
GO:0099054	presynapse assembly	2/428	47/18862	0.288968	0.914319	0.908895	10082/3556	2
GO:0030203	glycosaminoglycan metabolic process	5/428	158/18862	0.289453	0.914319	0.908895	2651/10082/8702/3423/6448	5
GO:0001676	long-chain fatty acid metabolic process	4/428	120/18862	0.290038	0.914319	0.908895	2180/11001/2181/376497	4
GO:0010508	positive regulation of autophagy	4/428	120/18862	0.290038	0.914319	0.908895	55187/9830/5286/92140	4
GO:0034605	cellular response to heat	4/428	120/18862	0.290038	0.914319	0.908895	9631/4287/348995/10762	4
GO:0034763	negative regulation of transmembrane transport	4/428	120/18862	0.290038	0.914319	0.908895	55917/2332/10008/23072	4
GO:0045047	protein targeting to ER	4/428	120/18862	0.290038	0.914319	0.908895	6192/9789/6730/6209	4
GO:1900542	regulation of purine nucleotide metabolic process	4/428	120/18862	0.290038	0.914319	0.908895	9631/863/348995/10762	4
GO:0016052	carbohydrate catabolic process	6/428	197/18862	0.290429	0.914319	0.908895	9631/6120/863/348995/10762/5257	6
GO:0017157	regulation of exocytosis	6/428	197/18862	0.290429	0.914319	0.908895	93664/23621/2241/23086/2332/57586	6
GO:0045069	regulation of viral genome replication	3/428	83/18862	0.29133	0.914319	0.908895	8815/6733/55116	3
GO:1901019	regulation of calcium ion transmembrane transporter activity	3/428	83/18862	0.29133	0.914319	0.908895	2332/10008/1756	3
GO:0001977	renal system process involved in regulation of blood volume	1/428	15/18862	0.291367	0.914319	0.908895	10391	1
GO:0002827	positive regulation of T-helper 1 type immune response	1/428	15/18862	0.291367	0.914319	0.908895	3606	1
GO:0006266	DNA ligation	1/428	15/18862	0.291367	0.914319	0.908895	5888	1
GO:0006388	tRNA splicing, via endonucleolytic cleavage and ligation	1/428	15/18862	0.291367	0.914319	0.908895	283742	1
GO:0006646	phosphatidylethanolamine biosynthetic process	1/428	15/18862	0.291367	0.914319	0.908895	376497	1
GO:0006828	manganese ion transport	1/428	15/18862	0.291367	0.914319	0.908895	7220	1
GO:0007076	mitotic chromosome condensation	1/428	15/18862	0.291367	0.914319	0.908895	10592	1
GO:0010452	histone H3-K36 methylation	1/428	15/18862	0.291367	0.914319	0.908895	84193	1
GO:0010831	positive regulation of myotube differentiation	1/428	15/18862	0.291367	0.914319	0.908895	1432	1
GO:0010839	negative regulation of keratinocyte proliferation	1/428	15/18862	0.291367	0.914319	0.908895	7421	1
GO:0010919	regulation of inositol phosphate biosynthetic process	1/428	15/18862	0.291367	0.914319	0.908895	4142	1
GO:0014819	regulation of skeletal muscle contraction	1/428	15/18862	0.291367	0.914319	0.908895	1756	1
GO:0015074	DNA integration	1/428	15/18862	0.291367	0.914319	0.908895	8815	1
GO:0019321	pentose metabolic process	1/428	15/18862	0.291367	0.914319	0.908895	6120	1
GO:0030852	regulation of granulocyte differentiation	1/428	15/18862	0.291367	0.914319	0.908895	5914	1
GO:0032645	regulation of granulocyte macrophage colony-stimulating factor production	1/428	15/18862	0.291367	0.914319	0.908895	3606	1
GO:0032897	negative regulation of viral transcription	1/428	15/18862	0.291367	0.914319	0.908895	9830	1
GO:0032933	SREBP signaling pathway	1/428	15/18862	0.291367	0.914319	0.908895	55160	1
GO:0033540	fatty acid beta-oxidation using acyl-CoA oxidase	1/428	15/18862	0.291367	0.914319	0.908895	23600	1
GO:0036342	post-anal tail morphogenesis	1/428	15/18862	0.291367	0.914319	0.908895	7976	1
GO:0042159	lipoprotein catabolic process	1/428	15/18862	0.291367	0.914319	0.908895	84945	1
GO:0042754	negative regulation of circadian rhythm	1/428	15/18862	0.291367	0.914319	0.908895	51738	1
GO:0043117	positive regulation of vascular permeability	1/428	15/18862	0.291367	0.914319	0.908895	5139	1
GO:0043584	nose development	1/428	15/18862	0.291367	0.914319	0.908895	8820	1
GO:0044406	adhesion of symbiont to host	1/428	15/18862	0.291367	0.914319	0.908895	10332	1
GO:0045198	establishment of epithelial cell apical/basal polarity	1/428	15/18862	0.291367	0.914319	0.908895	4983	1
GO:0046037	GMP metabolic process	1/428	15/18862	0.291367	0.914319	0.908895	3614	1
GO:0046500	S-adenosylmethionine metabolic process	1/428	15/18862	0.291367	0.914319	0.908895	4144	1
GO:0051127	positive regulation of actin nucleation	1/428	15/18862	0.291367	0.914319	0.908895	10787	1
GO:0060391	positive regulation of SMAD protein signal transduction	1/428	15/18862	0.291367	0.914319	0.908895	25970	1
GO:0070571	negative regulation of neuron projection regeneration	1/428	15/18862	0.291367	0.914319	0.908895	56963	1
GO:0070886	positive regulation of calcineurin-NFAT signaling cascade	1/428	15/18862	0.291367	0.914319	0.908895	23261	1
GO:0071371	cellular response to gonadotropin stimulus	1/428	15/18862	0.291367	0.914319	0.908895	6528	1
GO:0071391	cellular response to estrogen stimulus	1/428	15/18862	0.291367	0.914319	0.908895	5914	1
GO:0071428	rRNA-containing ribonucleoprotein complex export from nucleus	1/428	15/18862	0.291367	0.914319	0.908895	6209	1
GO:0072148	epithelial cell fate commitment	1/428	15/18862	0.291367	0.914319	0.908895	8829	1
GO:0106058	positive regulation of calcineurin-mediated signaling	1/428	15/18862	0.291367	0.914319	0.908895	23261	1
GO:1901741	positive regulation of myoblast fusion	1/428	15/18862	0.291367	0.914319	0.908895	1432	1
GO:1902902	negative regulation of autophagosome assembly	1/428	15/18862	0.291367	0.914319	0.908895	55116	1
GO:2000052	positive regulation of non-canonical Wnt signaling pathway	1/428	15/18862	0.291367	0.914319	0.908895	22881	1
GO:2000095	regulation of Wnt signaling pathway, planar cell polarity pathway	1/428	15/18862	0.291367	0.914319	0.908895	22881	1
GO:2000402	negative regulation of lymphocyte migration	1/428	15/18862	0.291367	0.914319	0.908895	131450	1
GO:2000241	regulation of reproductive process	5/428	159/18862	0.293854	0.914319	0.908895	6790/91/5139/64750/26271	5
GO:0019722	calcium-mediated signaling	6/428	198/18862	0.294355	0.914319	0.908895	55607/79041/79772/1756/1240/23261	6
GO:0050657	nucleic acid transport	6/428	198/18862	0.294355	0.914319	0.908895	9631/2332/348995/10762/6209/91746	6
GO:0050658	RNA transport	6/428	198/18862	0.294355	0.914319	0.908895	9631/2332/348995/10762/6209/91746	6
GO:0060964	regulation of gene silencing by miRNA	4/428	121/18862	0.295129	0.914319	0.908895	9631/2332/348995/10762	4
GO:1904375	regulation of protein localization to cell periphery	4/428	121/18862	0.295129	0.914319	0.908895	5357/29899/2181/10082	4
GO:0007178	transmembrane receptor protein serine/threonine kinase signaling pathway	10/428	358/18862	0.29642	0.914319	0.908895	4087/91/23090/2651/64750/54778/1432/25970/56963/9765	10
GO:0072503	cellular divalent inorganic cation homeostasis	13/428	480/18862	0.296518	0.914319	0.908895	540/2587/84899/3358/79041/8996/10874/1756/7220/1240/825/51738/1604	13
GO:0016072	rRNA metabolic process	7/428	238/18862	0.296696	0.914319	0.908895	10885/54913/55623/10438/134430/64963/6209	7
GO:0038084	vascular endothelial growth factor signaling pathway	2/428	48/18862	0.297398	0.914319	0.908895	7424/8829	2
GO:0046605	regulation of centrosome cycle	2/428	48/18862	0.297398	0.914319	0.908895	79959/6790	2
GO:0051293	establishment of spindle localization	2/428	48/18862	0.297398	0.914319	0.908895	29899/23291	2
GO:0070839	metal ion export	2/428	48/18862	0.297398	0.914319	0.908895	540/10008	2
GO:0006767	water-soluble vitamin metabolic process	3/428	84/18862	0.297538	0.914319	0.908895	25974/29968/166785	3
GO:0010822	positive regulation of mitochondrion organization	3/428	84/18862	0.297538	0.914319	0.908895	55187/57539/80821	3
GO:0046330	positive regulation of JNK cascade	3/428	84/18862	0.297538	0.914319	0.908895	114609/22881/90441	3
GO:0043467	regulation of generation of precursor metabolites and energy	5/428	160/18862	0.298266	0.914319	0.908895	9631/863/348995/10762/5506	5
GO:0050680	negative regulation of epithelial cell proliferation	5/428	160/18862	0.298266	0.914319	0.908895	675/282679/7421/889/51738	5
GO:0008380	RNA splicing	13/428	481/18862	0.299029	0.914319	0.908895	23091/283742/10286/8996/2332/11325/60625/494115/83759/9360/79833/6733/91746	13
GO:0010948	negative regulation of cell cycle process	10/428	359/18862	0.299332	0.914319	0.908895	6790/10040/1876/990/387695/8454/29980/5888/84936/26271	10
GO:0031589	cell-substrate adhesion	10/428	359/18862	0.299332	0.914319	0.908895	8515/50509/2241/4287/2651/5879/8829/22795/10391/5921	10
GO:0006140	regulation of nucleotide metabolic process	4/428	122/18862	0.300232	0.914319	0.908895	9631/863/348995/10762	4
GO:0009408	response to heat	5/428	161/18862	0.302689	0.914319	0.908895	9631/4287/348995/10762/1967	5
GO:2000058	regulation of ubiquitin-dependent protein catabolic process	5/428	161/18862	0.302689	0.914319	0.908895	26263/6790/863/7336/1457	5
GO:0002790	peptide secretion	11/428	401/18862	0.303368	0.914319	0.908895	4087/55240/7424/3358/23086/10874/5879/6453/84315/6400/51738	11
GO:0032370	positive regulation of lipid transport	3/428	85/18862	0.303752	0.914319	0.908895	2180/2587/51738	3
GO:0046889	positive regulation of lipid biosynthetic process	3/428	85/18862	0.303752	0.914319	0.908895	3358/2181/376497	3
GO:0048041	focal adhesion assembly	3/428	85/18862	0.303752	0.914319	0.908895	5879/8829/10391	3
GO:0006654	phosphatidic acid biosynthetic process	2/428	49/18862	0.305813	0.914319	0.908895	376497/80821	2
GO:0009395	phospholipid catabolic process	2/428	49/18862	0.305813	0.914319	0.908895	5168/79153	2
GO:0046580	negative regulation of Ras protein signal transduction	2/428	49/18862	0.305813	0.914319	0.908895	8452/5921	2
GO:0046638	positive regulation of alpha-beta T cell differentiation	2/428	49/18862	0.305813	0.914319	0.908895	5914/3606	2
GO:0050982	detection of mechanical stimulus	2/428	49/18862	0.305813	0.914319	0.908895	10343/23621	2
GO:0051236	establishment of RNA localization	6/428	201/18862	0.306198	0.914319	0.908895	9631/2332/348995/10762/6209/91746	6
GO:0000394	RNA splicing, via endonucleolytic cleavage and ligation	1/428	16/18862	0.307459	0.914319	0.908895	283742	1
GO:0001829	trophectodermal cell differentiation	1/428	16/18862	0.307459	0.914319	0.908895	8452	1
GO:0002093	auditory receptor cell morphogenesis	1/428	16/18862	0.307459	0.914319	0.908895	5357	1
GO:0006047	UDP-N-acetylglucosamine metabolic process	1/428	16/18862	0.307459	0.914319	0.908895	5238	1
GO:0006098	pentose-phosphate shunt	1/428	16/18862	0.307459	0.914319	0.908895	6120	1
GO:0006268	DNA unwinding involved in DNA replication	1/428	16/18862	0.307459	0.914319	0.908895	5888	1
GO:0006349	regulation of gene expression by genetic imprinting	1/428	16/18862	0.307459	0.914319	0.908895	1788	1
GO:0007625	grooming behavior	1/428	16/18862	0.307459	0.914319	0.908895	10874	1
GO:0009048	dosage compensation by inactivation of X chromosome	1/428	16/18862	0.307459	0.914319	0.908895	91746	1
GO:0009200	deoxyribonucleoside triphosphate metabolic process	1/428	16/18862	0.307459	0.914319	0.908895	55270	1
GO:0010224	response to UV-B	1/428	16/18862	0.307459	0.914319	0.908895	4311	1
GO:0014874	response to stimulus involved in regulation of muscle adaptation	1/428	16/18862	0.307459	0.914319	0.908895	8996	1
GO:0017014	protein nitrosylation	1/428	16/18862	0.307459	0.914319	0.908895	1756	1
GO:0018119	peptidyl-cysteine S-nitrosylation	1/428	16/18862	0.307459	0.914319	0.908895	1756	1
GO:0019372	lipoxygenase pathway	1/428	16/18862	0.307459	0.914319	0.908895	5446	1
GO:0021924	cell proliferation in external granule layer	1/428	16/18862	0.307459	0.914319	0.908895	23090	1
GO:0021930	cerebellar granule cell precursor proliferation	1/428	16/18862	0.307459	0.914319	0.908895	23090	1
GO:0032604	granulocyte macrophage colony-stimulating factor production	1/428	16/18862	0.307459	0.914319	0.908895	3606	1
GO:0034116	positive regulation of heterotypic cell-cell adhesion	1/428	16/18862	0.307459	0.914319	0.908895	2651	1
GO:0035729	cellular response to hepatocyte growth factor stimulus	1/428	16/18862	0.307459	0.914319	0.908895	8829	1
GO:0036159	inner dynein arm assembly	1/428	16/18862	0.307459	0.914319	0.908895	56171	1
GO:0043174	nucleoside salvage	1/428	16/18862	0.307459	0.914319	0.908895	7083	1
GO:0043252	sodium-independent organic anion transport	1/428	16/18862	0.307459	0.914319	0.908895	6567	1
GO:0046134	pyrimidine nucleoside biosynthetic process	1/428	16/18862	0.307459	0.914319	0.908895	7083	1
GO:0048385	regulation of retinoic acid receptor signaling pathway	1/428	16/18862	0.307459	0.914319	0.908895	1488	1
GO:0051444	negative regulation of ubiquitin-protein transferase activity	1/428	16/18862	0.307459	0.914319	0.908895	26271	1
GO:0060263	regulation of respiratory burst	1/428	16/18862	0.307459	0.914319	0.908895	5879	1
GO:0060977	coronary vasculature morphogenesis	1/428	16/18862	0.307459	0.914319	0.908895	8829	1
GO:0071361	cellular response to ethanol	1/428	16/18862	0.307459	0.914319	0.908895	1788	1
GO:0071501	cellular response to sterol depletion	1/428	16/18862	0.307459	0.914319	0.908895	55160	1
GO:0071800	podosome assembly	1/428	16/18862	0.307459	0.914319	0.908895	6624	1
GO:0071816	tail-anchored membrane protein insertion into ER membrane	1/428	16/18862	0.307459	0.914319	0.908895	8266	1
GO:0080009	mRNA methylation	1/428	16/18862	0.307459	0.914319	0.908895	23091	1
GO:0090336	positive regulation of brown fat cell differentiation	1/428	16/18862	0.307459	0.914319	0.908895	1432	1
GO:0090520	sphingolipid mediated signaling pathway	1/428	16/18862	0.307459	0.914319	0.908895	5879	1
GO:0098915	membrane repolarization during ventricular cardiac muscle cell action potential	1/428	16/18862	0.307459	0.914319	0.908895	10008	1
GO:0099116	tRNA 5'-end processing	1/428	16/18862	0.307459	0.914319	0.908895	54913	1
GO:0110154	RNA decapping	1/428	16/18862	0.307459	0.914319	0.908895	196513	1
GO:1903209	positive regulation of oxidative stress-induced cell death	1/428	16/18862	0.307459	0.914319	0.908895	4170	1
GO:2000651	positive regulation of sodium ion transmembrane transporter activity	1/428	16/18862	0.307459	0.914319	0.908895	1756	1
GO:0007029	endoplasmic reticulum organization	3/428	86/18862	0.309973	0.914319	0.908895	221035/79041/8266	3
GO:0009144	purine nucleoside triphosphate metabolic process	3/428	86/18862	0.309973	0.914319	0.908895	3614/51715/55270	3
GO:0051781	positive regulation of cell division	3/428	86/18862	0.309973	0.914319	0.908895	8452/990/7424	3
GO:0009612	response to mechanical stimulus	6/428	202/18862	0.310164	0.914319	0.908895	10343/23621/943/5879/1432/1756	6
GO:0060147	regulation of posttranscriptional gene silencing	4/428	124/18862	0.310466	0.914319	0.908895	9631/2332/348995/10762	4
GO:0071621	granulocyte chemotaxis	4/428	124/18862	0.310466	0.914319	0.908895	114609/5879/1240/2919	4
GO:0072599	establishment of protein localization to endoplasmic reticulum	4/428	124/18862	0.310466	0.914319	0.908895	6192/9789/6730/6209	4
GO:0016197	endosomal transport	7/428	242/18862	0.311113	0.914319	0.908895	84910/9527/64129/6453/653145/58513/9765	7
GO:0035637	multicellular organismal signaling	6/428	203/18862	0.314139	0.914319	0.908895	51086/9631/2332/10008/7220/51738	6
GO:0097193	intrinsic apoptotic signaling pathway	8/428	283/18862	0.314164	0.914319	0.908895	8452/675/8996/8454/63979/7417/90441/4170	8
GO:0006376	mRNA splice site selection	2/428	50/18862	0.314209	0.914319	0.908895	8996/91746	2
GO:0007566	embryo implantation	2/428	50/18862	0.314209	0.914319	0.908895	91/64750	2
GO:0008206	bile acid metabolic process	2/428	50/18862	0.314209	0.914319	0.908895	11001/23600	2
GO:0030490	maturation of SSU-rRNA	2/428	50/18862	0.314209	0.914319	0.908895	10885/64963	2
GO:0031113	regulation of microtubule polymerization	2/428	50/18862	0.314209	0.914319	0.908895	84722/5879	2
GO:0034656	nucleobase-containing small molecule catabolic process	2/428	50/18862	0.314209	0.914319	0.908895	53343/55270	2
GO:0045104	intermediate filament cytoskeleton organization	2/428	50/18862	0.314209	0.914319	0.908895	4287/3857	2
GO:0045668	negative regulation of osteoblast differentiation	2/428	50/18862	0.314209	0.914319	0.908895	4077/7424	2
GO:0046460	neutral lipid biosynthetic process	2/428	50/18862	0.314209	0.914319	0.908895	2180/376497	2
GO:0046463	acylglycerol biosynthetic process	2/428	50/18862	0.314209	0.914319	0.908895	2180/376497	2
GO:0099172	presynapse organization	2/428	50/18862	0.314209	0.914319	0.908895	10082/3556	2
GO:1901799	negative regulation of proteasomal protein catabolic process	2/428	50/18862	0.314209	0.914319	0.908895	282679/4983	2
GO:1902001	fatty acid transmembrane transport	2/428	50/18862	0.314209	0.914319	0.908895	2180/376497	2
GO:0046395	carboxylic acid catabolic process	7/428	243/18862	0.314738	0.914319	0.908895	11001/23600/5446/166785/144193/2731/26275	7
GO:0090257	regulation of muscle system process	7/428	243/18862	0.314738	0.914319	0.908895	51086/79041/8996/10874/1756/51738/84193	7
GO:0060966	regulation of gene silencing by RNA	4/428	125/18862	0.315597	0.914319	0.908895	9631/2332/348995/10762	4
GO:0006890	retrograde vesicle-mediated transport, Golgi to endoplasmic reticulum	3/428	87/18862	0.316197	0.914319	0.908895	81930/22818/22920	3
GO:0150104	transport across blood-brain barrier	3/428	87/18862	0.316197	0.914319	0.908895	6567/6528/376497	3
GO:1904063	negative regulation of cation transmembrane transport	3/428	87/18862	0.316197	0.914319	0.908895	2332/10008/23072	3
GO:0009314	response to radiation	12/428	447/18862	0.317205	0.914319	0.908895	2072/25788/23621/675/10874/2332/1788/1432/63979/83759/5888/4311	12
GO:0007584	response to nutrient	5/428	165/18862	0.320474	0.914319	0.908895	2180/1788/7421/2181/7274	5
GO:0140053	mitochondrial gene expression	5/428	165/18862	0.320474	0.914319	0.908895	10102/4528/26589/64969/64963	5
GO:0009855	determination of bilateral symmetry	4/428	126/18862	0.320734	0.914319	0.908895	84100/4087/51626/1767	4
GO:0008016	regulation of heart contraction	7/428	245/18862	0.322011	0.914319	0.908895	51086/9631/79041/10874/10008/1756/7220	7
GO:0002685	regulation of leukocyte migration	6/428	205/18862	0.322114	0.914319	0.908895	114609/131450/387695/7424/5879/1240	6
GO:0007260	tyrosine phosphorylation of STAT protein	3/428	88/18862	0.322424	0.914319	0.908895	2241/5753/3606	3
GO:0010232	vascular transport	3/428	88/18862	0.322424	0.914319	0.908895	6567/6528/376497	3
GO:0014909	smooth muscle cell migration	3/428	88/18862	0.322424	0.914319	0.908895	8829/57175/10092	3
GO:0034644	cellular response to UV	3/428	88/18862	0.322424	0.914319	0.908895	2072/2332/4311	3
GO:0051453	regulation of intracellular pH	3/428	88/18862	0.322424	0.914319	0.908895	1182/282679/7274	3
GO:1903312	negative regulation of mRNA metabolic process	3/428	88/18862	0.322424	0.914319	0.908895	114609/2332/1432	3
GO:0010718	positive regulation of epithelial to mesenchymal transition	2/428	51/18862	0.322582	0.914319	0.908895	4087/2651	2
GO:0043277	apoptotic cell clearance	2/428	51/18862	0.322582	0.914319	0.908895	5879/5914	2
GO:0043370	regulation of CD4-positive, alpha-beta T cell differentiation	2/428	51/18862	0.322582	0.914319	0.908895	5914/3606	2
GO:0045103	intermediate filament-based process	2/428	51/18862	0.322582	0.914319	0.908895	4287/3857	2
GO:0046473	phosphatidic acid metabolic process	2/428	51/18862	0.322582	0.914319	0.908895	376497/80821	2
GO:0072523	purine-containing compound catabolic process	2/428	51/18862	0.322582	0.914319	0.908895	53343/55270	2
GO:0045862	positive regulation of proteolysis	10/428	367/18862	0.322874	0.914319	0.908895	26263/1944/6790/863/4287/23291/2332/7336/57539/825	10
GO:0000076	DNA replication checkpoint	1/428	17/18862	0.323187	0.914319	0.908895	990	1
GO:0001946	lymphangiogenesis	1/428	17/18862	0.323187	0.914319	0.908895	7424	1
GO:0002076	osteoblast development	1/428	17/18862	0.323187	0.914319	0.908895	23314	1
GO:0006577	amino-acid betaine metabolic process	1/428	17/18862	0.323187	0.914319	0.908895	55217	1
GO:0006978	DNA damage response, signal transduction by p53 class mediator resulting in transcription of p21 class mediator	1/428	17/18862	0.323187	0.914319	0.908895	675	1
GO:0007158	neuron cell-cell adhesion	1/428	17/18862	0.323187	0.914319	0.908895	23245	1
GO:0009162	deoxyribonucleoside monophosphate metabolic process	1/428	17/18862	0.323187	0.914319	0.908895	7083	1
GO:0010715	regulation of extracellular matrix disassembly	1/428	17/18862	0.323187	0.914319	0.908895	6624	1
GO:0010759	positive regulation of macrophage chemotaxis	1/428	17/18862	0.323187	0.914319	0.908895	1240	1
GO:0016045	detection of bacterium	1/428	17/18862	0.323187	0.914319	0.908895	4671	1
GO:0021534	cell proliferation in hindbrain	1/428	17/18862	0.323187	0.914319	0.908895	23090	1
GO:0023019	signal transduction involved in regulation of gene expression	1/428	17/18862	0.323187	0.914319	0.908895	4087	1
GO:0031000	response to caffeine	1/428	17/18862	0.323187	0.914319	0.908895	79041	1
GO:0033599	regulation of mammary gland epithelial cell proliferation	1/428	17/18862	0.323187	0.914319	0.908895	675	1
GO:0034134	toll-like receptor 2 signaling pathway	1/428	17/18862	0.323187	0.914319	0.908895	114609	1
GO:0035461	vitamin transmembrane transport	1/428	17/18862	0.323187	0.914319	0.908895	376497	1
GO:0043116	negative regulation of vascular permeability	1/428	17/18862	0.323187	0.914319	0.908895	5139	1
GO:0043968	histone H2A acetylation	1/428	17/18862	0.323187	0.914319	0.908895	54556	1
GO:0046459	short-chain fatty acid metabolic process	1/428	17/18862	0.323187	0.914319	0.908895	166785	1
GO:0048339	paraxial mesoderm development	1/428	17/18862	0.323187	0.914319	0.908895	4087	1
GO:0051447	negative regulation of meiotic cell cycle	1/428	17/18862	0.323187	0.914319	0.908895	26271	1
GO:0055070	copper ion homeostasis	1/428	17/18862	0.323187	0.914319	0.908895	540	1
GO:0060192	negative regulation of lipase activity	1/428	17/18862	0.323187	0.914319	0.908895	653145	1
GO:0060457	negative regulation of digestive system process	1/428	17/18862	0.323187	0.914319	0.908895	10874	1
GO:0061952	midbody abscission	1/428	17/18862	0.323187	0.914319	0.908895	10112	1
GO:0072567	chemokine (C-X-C motif) ligand 2 production	1/428	17/18862	0.323187	0.914319	0.908895	114609	1
GO:0090141	positive regulation of mitochondrial fission	1/428	17/18862	0.323187	0.914319	0.908895	80821	1
GO:0090201	negative regulation of release of cytochrome c from mitochondria	1/428	17/18862	0.323187	0.914319	0.908895	8996	1
GO:0090399	replicative senescence	1/428	17/18862	0.323187	0.914319	0.908895	4311	1
GO:0097094	craniofacial suture morphogenesis	1/428	17/18862	0.323187	0.914319	0.908895	51715	1
GO:0150078	positive regulation of neuroinflammatory response	1/428	17/18862	0.323187	0.914319	0.908895	3606	1
GO:0150079	negative regulation of neuroinflammatory response	1/428	17/18862	0.323187	0.914319	0.908895	131450	1
GO:1903817	negative regulation of voltage-gated potassium channel activity	1/428	17/18862	0.323187	0.914319	0.908895	10008	1
GO:1904355	positive regulation of telomere capping	1/428	17/18862	0.323187	0.914319	0.908895	5570	1
GO:1904380	endoplasmic reticulum mannose trimming	1/428	17/18862	0.323187	0.914319	0.908895	6400	1
GO:2000341	regulation of chemokine (C-X-C motif) ligand 2 production	1/428	17/18862	0.323187	0.914319	0.908895	114609	1
GO:2000811	negative regulation of anoikis	1/428	17/18862	0.323187	0.914319	0.908895	4170	1
GO:0000041	transition metal ion transport	4/428	127/18862	0.325877	0.914319	0.908895	540/55240/29986/7220	4
GO:0001539	cilium or flagellum-dependent cell motility	4/428	127/18862	0.325877	0.914319	0.908895	54514/2622/56171/1767	4
GO:0009799	specification of symmetry	4/428	127/18862	0.325877	0.914319	0.908895	84100/4087/51626/1767	4
GO:0060285	cilium-dependent cell motility	4/428	127/18862	0.325877	0.914319	0.908895	54514/2622/56171/1767	4
GO:1904951	positive regulation of establishment of protein localization	9/428	328/18862	0.328582	0.914319	0.908895	7424/23086/10874/5879/1432/10391/2181/51738/89781	9
GO:0036473	cell death in response to oxidative stress	3/428	89/18862	0.328651	0.914319	0.908895	8996/90441/4170	3
GO:0043044	ATP-dependent chromatin remodeling	3/428	89/18862	0.328651	0.914319	0.908895	93973/11339/9271	3
GO:0048525	negative regulation of viral process	3/428	89/18862	0.328651	0.914319	0.908895	9830/8815/6733	3
GO:0070126	mitochondrial translational termination	3/428	89/18862	0.328651	0.914319	0.908895	26589/64969/64963	3
GO:0034764	positive regulation of transmembrane transport	6/428	207/18862	0.330117	0.914319	0.908895	2180/10008/1432/1756/7220/825	6
GO:0034767	positive regulation of ion transmembrane transport	6/428	207/18862	0.330117	0.914319	0.908895	2180/10008/1432/1756/7220/825	6
GO:0033059	cellular pigmentation	2/428	52/18862	0.330929	0.914319	0.908895	84100/89781	2
GO:0048255	mRNA stabilization	2/428	52/18862	0.330929	0.914319	0.908895	114609/1432	2
GO:0003012	muscle system process	12/428	453/18862	0.333317	0.914319	0.908895	51086/9631/29767/79041/8996/10874/10008/1756/10611/5286/51738/84193	12
GO:0035967	cellular response to topologically incorrect protein	5/428	168/18862	0.333893	0.914319	0.908895	8452/84899/51360/4287/79982	5
GO:0055001	muscle cell development	5/428	168/18862	0.333893	0.914319	0.908895	26263/29767/1756/10611/825	5
GO:0050808	synapse organization	11/428	412/18862	0.334218	0.914319	0.908895	1488/10243/55607/6453/1432/7336/10611/10082/4983/51738/3556	11
GO:0003073	regulation of systemic arterial blood pressure	3/428	90/18862	0.334877	0.914319	0.908895	10874/10391/4311	3
GO:0042472	inner ear morphogenesis	3/428	90/18862	0.334877	0.914319	0.908895	5357/7976/8820	3
GO:0048704	embryonic skeletal system morphogenesis	3/428	90/18862	0.334877	0.914319	0.908895	4087/23314/3214	3
GO:0090559	regulation of membrane permeability	3/428	90/18862	0.334877	0.914319	0.908895	8996/7417/84266	3
GO:0071214	cellular response to abiotic stimulus	9/428	330/18862	0.334918	0.914319	0.908895	2072/943/5879/2332/1432/825/63979/5888/4311	9
GO:0104004	cellular response to environmental stimulus	9/428	330/18862	0.334918	0.914319	0.908895	2072/943/5879/2332/1432/825/63979/5888/4311	9
GO:0007098	centrosome cycle	4/428	129/18862	0.336179	0.914319	0.908895	79959/6790/675/5902	4
GO:0048193	Golgi vesicle transport	10/428	372/18862	0.337785	0.914319	0.908895	8452/81930/149371/9527/10671/54536/2181/1604/22818/22920	10
GO:0010720	positive regulation of cell development	8/428	290/18862	0.337804	0.914319	0.908895	6790/7424/7976/5139/5879/8829/6692/4311	8
GO:1903522	regulation of blood circulation	8/428	290/18862	0.337804	0.914319	0.908895	51086/9631/79041/10874/10008/1756/7220/51738	8
GO:0000075	cell cycle checkpoint	6/428	209/18862	0.338146	0.914319	0.908895	6790/990/29935/1432/29980/84936	6
GO:0051650	establishment of vesicle localization	6/428	209/18862	0.338146	0.914319	0.908895	84100/8452/4640/9527/23291/22920	6
GO:0000712	resolution of meiotic recombination intermediates	1/428	18/18862	0.338559	0.914319	0.908895	2072	1
GO:0001779	natural killer cell differentiation	1/428	18/18862	0.338559	0.914319	0.908895	639	1
GO:0001991	regulation of systemic arterial blood pressure by circulatory renin-angiotensin	1/428	18/18862	0.338559	0.914319	0.908895	4311	1
GO:0002098	tRNA wobble uridine modification	1/428	18/18862	0.338559	0.914319	0.908895	84705	1
GO:0006740	NADPH regeneration	1/428	18/18862	0.338559	0.914319	0.908895	6120	1
GO:0006991	response to sterol depletion	1/428	18/18862	0.338559	0.914319	0.908895	55160	1
GO:0007549	dosage compensation	1/428	18/18862	0.338559	0.914319	0.908895	91746	1
GO:0008340	determination of adult lifespan	1/428	18/18862	0.338559	0.914319	0.908895	25788	1
GO:0010766	negative regulation of sodium ion transport	1/428	18/18862	0.338559	0.914319	0.908895	23072	1
GO:0030011	maintenance of cell polarity	1/428	18/18862	0.338559	0.914319	0.908895	10092	1
GO:0032048	cardiolipin metabolic process	1/428	18/18862	0.338559	0.914319	0.908895	376497	1
GO:0032695	negative regulation of interleukin-12 production	1/428	18/18862	0.338559	0.914319	0.908895	1240	1
GO:0032740	positive regulation of interleukin-17 production	1/428	18/18862	0.338559	0.914319	0.908895	3606	1
GO:0033189	response to vitamin A	1/428	18/18862	0.338559	0.914319	0.908895	1788	1
GO:0035728	response to hepatocyte growth factor	1/428	18/18862	0.338559	0.914319	0.908895	8829	1
GO:0042772	DNA damage response, signal transduction resulting in transcription	1/428	18/18862	0.338559	0.914319	0.908895	675	1
GO:0045019	negative regulation of nitric oxide biosynthetic process	1/428	18/18862	0.338559	0.914319	0.908895	57539	1
GO:0048268	clathrin coat assembly	1/428	18/18862	0.338559	0.914319	0.908895	5286	1
GO:0061298	retina vasculature development in camera-type eye	1/428	18/18862	0.338559	0.914319	0.908895	8829	1
GO:0070200	establishment of protein localization to telomere	1/428	18/18862	0.338559	0.914319	0.908895	675	1
GO:0070269	pyroptosis	1/428	18/18862	0.338559	0.914319	0.908895	4671	1
GO:0071786	endoplasmic reticulum tubular network organization	1/428	18/18862	0.338559	0.914319	0.908895	221035	1
GO:0097107	postsynaptic density assembly	1/428	18/18862	0.338559	0.914319	0.908895	3556	1
GO:0097623	potassium ion export across plasma membrane	1/428	18/18862	0.338559	0.914319	0.908895	10008	1
GO:0098884	postsynaptic neurotransmitter receptor internalization	1/428	18/18862	0.338559	0.914319	0.908895	4983	1
GO:0140239	postsynaptic endocytosis	1/428	18/18862	0.338559	0.914319	0.908895	4983	1
GO:1901739	regulation of myoblast fusion	1/428	18/18862	0.338559	0.914319	0.908895	1432	1
GO:1902683	regulation of receptor localization to synapse	1/428	18/18862	0.338559	0.914319	0.908895	10082	1
GO:1904406	negative regulation of nitric oxide metabolic process	1/428	18/18862	0.338559	0.914319	0.908895	57539	1
GO:2000738	positive regulation of stem cell differentiation	1/428	18/18862	0.338559	0.914319	0.908895	3214	1
GO:0002090	regulation of receptor internalization	2/428	53/18862	0.339247	0.914319	0.908895	2332/4983	2
GO:0006336	DNA replication-independent nucleosome assembly	2/428	53/18862	0.339247	0.914319	0.908895	11339/29855	2
GO:0006984	ER-nucleus signaling pathway	2/428	53/18862	0.339247	0.914319	0.908895	51360/55160	2
GO:0009620	response to fungus	2/428	53/18862	0.339247	0.914319	0.908895	387695/3346	2
GO:0010332	response to gamma radiation	2/428	53/18862	0.339247	0.914319	0.908895	675/5888	2
GO:0010524	positive regulation of calcium ion transport into cytosol	2/428	53/18862	0.339247	0.914319	0.908895	7220/825	2
GO:0035384	thioester biosynthetic process	2/428	53/18862	0.339247	0.914319	0.908895	2180/2181	2
GO:0048747	muscle fiber development	2/428	53/18862	0.339247	0.914319	0.908895	26263/1756	2
GO:0051653	spindle localization	2/428	53/18862	0.339247	0.914319	0.908895	29899/23291	2
GO:0071616	acyl-CoA biosynthetic process	2/428	53/18862	0.339247	0.914319	0.908895	2180/2181	2
GO:0097120	receptor localization to synapse	2/428	53/18862	0.339247	0.914319	0.908895	10243/10082	2
GO:1905517	macrophage migration	2/428	53/18862	0.339247	0.914319	0.908895	131450/1240	2
GO:0006942	regulation of striated muscle contraction	3/428	91/18862	0.3411	0.914319	0.908895	51086/79041/1756	3
GO:0030510	regulation of BMP signaling pathway	3/428	91/18862	0.3411	0.914319	0.908895	4087/23090/64750	3
GO:0048524	positive regulation of viral process	3/428	91/18862	0.3411	0.914319	0.908895	2332/6733/55116	3
GO:0106027	neuron projection organization	3/428	91/18862	0.3411	0.914319	0.908895	5357/55607/10611	3
GO:0006282	regulation of DNA repair	4/428	130/18862	0.341335	0.914319	0.908895	8505/7336/63979/5888	4
GO:0008033	tRNA processing	4/428	130/18862	0.341335	0.914319	0.908895	283742/54913/55623/84705	4
GO:0006006	glucose metabolic process	6/428	210/18862	0.342168	0.914319	0.908895	1432/57486/10499/5506/51738/1390	6
GO:0048639	positive regulation of developmental growth	5/428	170/18862	0.342867	0.914319	0.908895	5357/8829/1432/825/51738	5
GO:0006612	protein targeting to membrane	6/428	211/18862	0.346195	0.914319	0.908895	84100/1121/282679/6192/6730/6209	6
GO:0072329	monocarboxylic acid catabolic process	4/428	131/18862	0.346494	0.914319	0.908895	11001/23600/5446/166785	4
GO:0001824	blastocyst development	3/428	92/18862	0.34732	0.914319	0.908895	8452/675/9318	3
GO:0001954	positive regulation of cell-matrix adhesion	2/428	54/18862	0.347533	0.914319	0.908895	5879/8829	2
GO:0034724	DNA replication-independent nucleosome organization	2/428	54/18862	0.347533	0.914319	0.908895	11339/29855	2
GO:0045071	negative regulation of viral genome replication	2/428	54/18862	0.347533	0.914319	0.908895	8815/6733	2
GO:0051784	negative regulation of nuclear division	2/428	54/18862	0.347533	0.914319	0.908895	10040/26271	2
GO:0086002	cardiac muscle cell action potential involved in contraction	2/428	54/18862	0.347533	0.914319	0.908895	9631/10008	2
GO:2000649	regulation of sodium ion transmembrane transporter activity	2/428	54/18862	0.347533	0.914319	0.908895	1756/23072	2
GO:0048511	rhythmic process	8/428	294/18862	0.351436	0.914319	0.908895	23291/10874/1457/10499/51738/4783/83759/1390	8
GO:0006165	nucleoside diphosphate phosphorylation	4/428	132/18862	0.351654	0.914319	0.908895	9631/863/348995/10762	4
GO:0010595	positive regulation of endothelial cell migration	4/428	132/18862	0.351654	0.914319	0.908895	7424/5879/8829/5286	4
GO:0032434	regulation of proteasomal ubiquitin-dependent protein catabolic process	4/428	132/18862	0.351654	0.914319	0.908895	26263/6790/863/7336	4
GO:0006022	aminoglycan metabolic process	5/428	172/18862	0.351858	0.914319	0.908895	2651/10082/8702/3423/6448	5
GO:0051153	regulation of striated muscle cell differentiation	3/428	93/18862	0.353533	0.914319	0.908895	26263/1432/57486	3
GO:0098876	vesicle-mediated transport to the plasma membrane	3/428	93/18862	0.353533	0.914319	0.908895	149371/54536/2181	3
GO:1902882	regulation of response to oxidative stress	3/428	93/18862	0.353533	0.914319	0.908895	8996/79772/4170	3
GO:0006491	N-glycan processing	1/428	19/18862	0.353582	0.914319	0.908895	10905	1
GO:0006544	glycine metabolic process	1/428	19/18862	0.353582	0.914319	0.908895	2731	1
GO:0007097	nuclear migration	1/428	19/18862	0.353582	0.914319	0.908895	23291	1
GO:0007194	negative regulation of adenylate cyclase activity	1/428	19/18862	0.353582	0.914319	0.908895	2587	1
GO:0007289	spermatid nucleus differentiation	1/428	19/18862	0.353582	0.914319	0.908895	9271	1
GO:0009110	vitamin biosynthetic process	1/428	19/18862	0.353582	0.914319	0.908895	29968	1
GO:0010744	positive regulation of macrophage derived foam cell differentiation	1/428	19/18862	0.353582	0.914319	0.908895	3606	1
GO:0030050	vesicle transport along actin filament	1/428	19/18862	0.353582	0.914319	0.908895	4640	1
GO:0031290	retinal ganglion cell axon guidance	1/428	19/18862	0.353582	0.914319	0.908895	8829	1
GO:0032095	regulation of response to food	1/428	19/18862	0.353582	0.914319	0.908895	51738	1
GO:0034138	toll-like receptor 3 signaling pathway	1/428	19/18862	0.353582	0.914319	0.908895	114609	1
GO:0043652	engulfment of apoptotic cell	1/428	19/18862	0.353582	0.914319	0.908895	5879	1
GO:0044827	modulation by host of viral genome replication	1/428	19/18862	0.353582	0.914319	0.908895	2332	1
GO:0045048	protein insertion into ER membrane	1/428	19/18862	0.353582	0.914319	0.908895	8266	1
GO:0045618	positive regulation of keratinocyte differentiation	1/428	19/18862	0.353582	0.914319	0.908895	7421	1
GO:0045663	positive regulation of myoblast differentiation	1/428	19/18862	0.353582	0.914319	0.908895	1432	1
GO:0045947	negative regulation of translational initiation	1/428	19/18862	0.353582	0.914319	0.908895	2332	1
GO:0060117	auditory receptor cell development	1/428	19/18862	0.353582	0.914319	0.908895	5357	1
GO:0060216	definitive hemopoiesis	1/428	19/18862	0.353582	0.914319	0.908895	3214	1
GO:0070989	oxidative demethylation	1/428	19/18862	0.353582	0.914319	0.908895	221120	1
GO:0086014	atrial cardiac muscle cell action potential	1/428	19/18862	0.353582	0.914319	0.908895	9631	1
GO:0086026	atrial cardiac muscle cell to AV node cell signaling	1/428	19/18862	0.353582	0.914319	0.908895	9631	1
GO:0086066	atrial cardiac muscle cell to AV node cell communication	1/428	19/18862	0.353582	0.914319	0.908895	9631	1
GO:0098543	detection of other organism	1/428	19/18862	0.353582	0.914319	0.908895	4671	1
GO:0099563	modification of synaptic structure	1/428	19/18862	0.353582	0.914319	0.908895	6453	1
GO:2000251	positive regulation of actin cytoskeleton reorganization	1/428	19/18862	0.353582	0.914319	0.908895	8829	1
GO:2000369	regulation of clathrin-dependent endocytosis	1/428	19/18862	0.353582	0.914319	0.908895	6457	1
GO:2001014	regulation of skeletal muscle cell differentiation	1/428	19/18862	0.353582	0.914319	0.908895	57486	1
GO:0001836	release of cytochrome c from mitochondria	2/428	55/18862	0.355784	0.914319	0.908895	8996/57539	2
GO:0006120	mitochondrial electron transport, NADH to ubiquinone	2/428	55/18862	0.355784	0.914319	0.908895	51103/126328	2
GO:0007405	neuroblast proliferation	2/428	55/18862	0.355784	0.914319	0.908895	7424/7976	2
GO:0016233	telomere capping	2/428	55/18862	0.355784	0.914319	0.908895	2072/5570	2
GO:0031529	ruffle organization	2/428	55/18862	0.355784	0.914319	0.908895	5879/57175	2
GO:0098900	regulation of action potential	2/428	55/18862	0.355784	0.914319	0.908895	2332/10008	2
GO:1902991	regulation of amyloid precursor protein catabolic process	2/428	55/18862	0.355784	0.914319	0.908895	1944/10048	2
GO:2000300	regulation of synaptic vesicle exocytosis	2/428	55/18862	0.355784	0.914319	0.908895	23621/2332	2
GO:0002687	positive regulation of leukocyte migration	4/428	133/18862	0.356815	0.914319	0.908895	114609/7424/5879/1240	4
GO:0046939	nucleotide phosphorylation	4/428	133/18862	0.356815	0.914319	0.908895	9631/863/348995/10762	4
GO:0042982	amyloid precursor protein metabolic process	3/428	94/18862	0.359739	0.914319	0.908895	1944/23621/10048	3
GO:0045666	positive regulation of neuron differentiation	3/428	94/18862	0.359739	0.914319	0.908895	147040/6938/6457	3
GO:0097194	execution phase of apoptosis	3/428	94/18862	0.359739	0.914319	0.908895	64802/7976/80196	3
GO:0006414	translational elongation	4/428	134/18862	0.361975	0.914319	0.908895	10102/26589/64969/64963	4
GO:0019748	secondary metabolic process	2/428	56/18862	0.363997	0.914319	0.908895	5446/7220	2
GO:0042306	regulation of protein import into nucleus	2/428	56/18862	0.363997	0.914319	0.908895	51715/1432	2
GO:0060135	maternal process involved in female pregnancy	2/428	56/18862	0.363997	0.914319	0.908895	7421/51738	2
GO:1902808	positive regulation of cell cycle G1/S phase transition	2/428	56/18862	0.363997	0.914319	0.908895	134353/990	2
GO:0010634	positive regulation of epithelial cell migration	5/428	175/18862	0.365364	0.914319	0.908895	7424/5168/5879/8829/5286	5
GO:0052126	movement in host environment	5/428	175/18862	0.365364	0.914319	0.908895	4360/9830/8829/10332/1604	5
GO:0030641	regulation of cellular pH	3/428	95/18862	0.365937	0.914319	0.908895	1182/282679/7274	3
GO:0071241	cellular response to inorganic substance	6/428	216/18862	0.36639	0.914319	0.908895	84301/23621/2332/57586/825/5888	6
GO:0001508	action potential	4/428	135/18862	0.367133	0.914319	0.908895	9631/2332/10008/1756	4
GO:0043524	negative regulation of neuron apoptotic process	4/428	135/18862	0.367133	0.914319	0.908895	64802/7336/4671/5921	4
GO:0001502	cartilage condensation	1/428	20/18862	0.368265	0.914319	0.908895	1432	1
GO:0002726	positive regulation of T cell cytokine production	1/428	20/18862	0.368265	0.914319	0.908895	3606	1
GO:0006346	DNA methylation-dependent heterochromatin assembly	1/428	20/18862	0.368265	0.914319	0.908895	1788	1
GO:0006837	serotonin transport	1/428	20/18862	0.368265	0.914319	0.908895	6570	1
GO:0009083	branched-chain amino acid catabolic process	1/428	20/18862	0.368265	0.914319	0.908895	26275	1
GO:0009713	catechol-containing compound biosynthetic process	1/428	20/18862	0.368265	0.914319	0.908895	26002	1
GO:0010042	response to manganese ion	1/428	20/18862	0.368265	0.914319	0.908895	23621	1
GO:0010310	regulation of hydrogen peroxide metabolic process	1/428	20/18862	0.368265	0.914319	0.908895	5879	1
GO:0021533	cell differentiation in hindbrain	1/428	20/18862	0.368265	0.914319	0.908895	4983	1
GO:0021895	cerebral cortex neuron differentiation	1/428	20/18862	0.368265	0.914319	0.908895	4983	1
GO:0031293	membrane protein intracellular domain proteolysis	1/428	20/18862	0.368265	0.914319	0.908895	51360	1
GO:0032495	response to muramyl dipeptide	1/428	20/18862	0.368265	0.914319	0.908895	1432	1
GO:0032816	positive regulation of natural killer cell activation	1/428	20/18862	0.368265	0.914319	0.908895	3606	1
GO:0032928	regulation of superoxide anion generation	1/428	20/18862	0.368265	0.914319	0.908895	5446	1
GO:0035330	regulation of hippo signaling	1/428	20/18862	0.368265	0.914319	0.908895	1432	1
GO:0036120	cellular response to platelet-derived growth factor stimulus	1/428	20/18862	0.368265	0.914319	0.908895	57175	1
GO:0042423	catecholamine biosynthetic process	1/428	20/18862	0.368265	0.914319	0.908895	26002	1
GO:0046823	negative regulation of nucleocytoplasmic transport	1/428	20/18862	0.368265	0.914319	0.908895	51715	1
GO:0051767	nitric-oxide synthase biosynthetic process	1/428	20/18862	0.368265	0.914319	0.908895	5229	1
GO:0051769	regulation of nitric-oxide synthase biosynthetic process	1/428	20/18862	0.368265	0.914319	0.908895	5229	1
GO:0060039	pericardium development	1/428	20/18862	0.368265	0.914319	0.908895	4087	1
GO:0060445	branching involved in salivary gland morphogenesis	1/428	20/18862	0.368265	0.914319	0.908895	55727	1
GO:0060713	labyrinthine layer morphogenesis	1/428	20/18862	0.368265	0.914319	0.908895	6692	1
GO:1902176	negative regulation of oxidative stress-induced intrinsic apoptotic signaling pathway	1/428	20/18862	0.368265	0.914319	0.908895	8996	1
GO:0016054	organic acid catabolic process	7/428	258/18862	0.369842	0.914319	0.908895	11001/23600/5446/166785/144193/2731/26275	7
GO:0006941	striated muscle contraction	5/428	176/18862	0.369869	0.914319	0.908895	51086/9631/79041/10008/1756	5
GO:0000377	RNA splicing, via transesterification reactions with bulged adenosine as nucleophile	10/428	383/18862	0.370981	0.914319	0.908895	10286/8996/2332/11325/60625/494115/83759/79833/6733/91746	10
GO:0000398	mRNA splicing, via spliceosome	10/428	383/18862	0.370981	0.914319	0.908895	10286/8996/2332/11325/60625/494115/83759/79833/6733/91746	10
GO:0043255	regulation of carbohydrate biosynthetic process	3/428	96/18862	0.372125	0.914319	0.908895	4142/57486/5506	3
GO:0000381	regulation of alternative mRNA splicing, via spliceosome	2/428	57/18862	0.372171	0.914319	0.908895	2332/91746	2
GO:0061178	regulation of insulin secretion involved in cellular response to glucose stimulus	2/428	57/18862	0.372171	0.914319	0.908895	5879/51738	2
GO:0070534	protein K63-linked ubiquitination	2/428	57/18862	0.372171	0.914319	0.908895	7336/29089	2
GO:0086065	cell communication involved in cardiac conduction	2/428	57/18862	0.372171	0.914319	0.908895	51086/9631	2
GO:1900024	regulation of substrate adhesion-dependent cell spreading	2/428	57/18862	0.372171	0.914319	0.908895	5879/8829	2
GO:1903305	regulation of regulated secretory pathway	4/428	136/18862	0.37229	0.914319	0.908895	23621/2241/2332/57586	4
GO:0031331	positive regulation of cellular catabolic process	10/428	384/18862	0.37402	0.914319	0.908895	26263/6790/55187/9830/863/4287/2332/7336/5286/92140	10
GO:0007565	female pregnancy	5/428	177/18862	0.374374	0.914319	0.908895	91/64750/7421/51738/5678	5
GO:0010810	regulation of cell-substrate adhesion	6/428	218/18862	0.374485	0.914319	0.908895	4287/2651/5879/8829/10391/5921	6
GO:0097529	myeloid leukocyte migration	6/428	218/18862	0.374485	0.914319	0.908895	114609/131450/7424/5879/1240/2919	6
GO:0031644	regulation of nervous system process	4/428	137/18862	0.377443	0.914319	0.908895	3358/10874/2332/51738	4
GO:0070507	regulation of microtubule cytoskeleton organization	4/428	137/18862	0.377443	0.914319	0.908895	84722/81930/29899/5879	4
GO:0000375	RNA splicing, via transesterification reactions	10/428	386/18862	0.380103	0.914319	0.908895	10286/8996/2332/11325/60625/494115/83759/79833/6733/91746	10
GO:0002011	morphogenesis of an epithelial sheet	2/428	58/18862	0.380301	0.914319	0.908895	3214/94134	2
GO:0043486	histone exchange	2/428	58/18862	0.380301	0.914319	0.908895	11339/9271	2
GO:0046128	purine ribonucleoside metabolic process	2/428	58/18862	0.380301	0.914319	0.908895	3614/51715	2
GO:0007281	germ cell development	7/428	261/18862	0.380965	0.914319	0.908895	6790/317761/5139/675/23291/9271/26271	7
GO:0051403	stress-activated MAPK cascade	7/428	261/18862	0.380965	0.914319	0.908895	114609/4077/23291/1432/8454/22881/90441	7
GO:0002097	tRNA wobble base modification	1/428	21/18862	0.382615	0.914319	0.908895	84705	1
GO:0006293	nucleotide-excision repair, preincision complex stabilization	1/428	21/18862	0.382615	0.914319	0.908895	2072	1
GO:0006295	nucleotide-excision repair, DNA incision, 3'-to lesion	1/428	21/18862	0.382615	0.914319	0.908895	2072	1
GO:0006590	thyroid hormone generation	1/428	21/18862	0.382615	0.914319	0.908895	6528	1
GO:0006833	water transport	1/428	21/18862	0.382615	0.914319	0.908895	282679	1
GO:0008090	retrograde axonal transport	1/428	21/18862	0.382615	0.914319	0.908895	23291	1
GO:0009070	serine family amino acid biosynthetic process	1/428	21/18862	0.382615	0.914319	0.908895	29968	1
GO:0009168	purine ribonucleoside monophosphate biosynthetic process	1/428	21/18862	0.382615	0.914319	0.908895	3614	1
GO:0010866	regulation of triglyceride biosynthetic process	1/428	21/18862	0.382615	0.914319	0.908895	376497	1
GO:0030325	adrenal gland development	1/428	21/18862	0.382615	0.914319	0.908895	4087	1
GO:0034471	ncRNA 5'-end processing	1/428	21/18862	0.382615	0.914319	0.908895	54913	1
GO:0035024	negative regulation of Rho protein signal transduction	1/428	21/18862	0.382615	0.914319	0.908895	8452	1
GO:0036158	outer dynein arm assembly	1/428	21/18862	0.382615	0.914319	0.908895	1767	1
GO:0036303	lymph vessel morphogenesis	1/428	21/18862	0.382615	0.914319	0.908895	7424	1
GO:0038083	peptidyl-tyrosine autophosphorylation	1/428	21/18862	0.382615	0.914319	0.908895	9625	1
GO:0042438	melanin biosynthetic process	1/428	21/18862	0.382615	0.914319	0.908895	7220	1
GO:0043651	linoleic acid metabolic process	1/428	21/18862	0.382615	0.914319	0.908895	2180	1
GO:0046599	regulation of centriole replication	1/428	21/18862	0.382615	0.914319	0.908895	79959	1
GO:0098698	postsynaptic specialization assembly	1/428	21/18862	0.382615	0.914319	0.908895	3556	1
GO:0099515	actin filament-based transport	1/428	21/18862	0.382615	0.914319	0.908895	4640	1
GO:1902259	regulation of delayed rectifier potassium channel activity	1/428	21/18862	0.382615	0.914319	0.908895	10008	1
GO:1902307	positive regulation of sodium ion transmembrane transport	1/428	21/18862	0.382615	0.914319	0.908895	1756	1
GO:1903429	regulation of cell maturation	1/428	21/18862	0.382615	0.914319	0.908895	6790	1
GO:2000479	regulation of cAMP-dependent protein kinase activity	1/428	21/18862	0.382615	0.914319	0.908895	5570	1
GO:2000765	regulation of cytoplasmic translation	1/428	21/18862	0.382615	0.914319	0.908895	2332	1
GO:0090090	negative regulation of canonical Wnt signaling pathway	5/428	179/18862	0.383384	0.914319	0.908895	8452/27123/1432/23072/22881	5
GO:0007568	aging	8/428	304/18862	0.385769	0.914319	0.908895	25788/55607/23268/675/1788/1432/4311/26271	8
GO:0010639	negative regulation of organelle organization	9/428	346/18862	0.386207	0.914319	0.908895	2072/29767/10040/55607/8996/10391/57175/26271/55116	9
GO:0009743	response to carbohydrate	6/428	221/18862	0.386637	0.914319	0.908895	4087/5879/57539/51738/23098/1967	6
GO:0002433	immune response-regulating cell surface receptor signaling pathway involved in phagocytosis	4/428	139/18862	0.387738	0.914319	0.908895	5879/10787/7456/10092	4
GO:0038096	Fc-gamma receptor signaling pathway involved in phagocytosis	4/428	139/18862	0.387738	0.914319	0.908895	5879/10787/7456/10092	4
GO:0050684	regulation of mRNA processing	4/428	139/18862	0.387738	0.914319	0.908895	2332/494115/6733/91746	4
GO:0018208	peptidyl-proline modification	2/428	59/18862	0.388387	0.914319	0.908895	85313/9360	2
GO:0030239	myofibril assembly	2/428	59/18862	0.388387	0.914319	0.908895	29767/825	2
GO:0045428	regulation of nitric oxide biosynthetic process	2/428	59/18862	0.388387	0.914319	0.908895	5879/57539	2
GO:0048488	synaptic vesicle endocytosis	2/428	59/18862	0.388387	0.914319	0.908895	6453/4983	2
GO:0061951	establishment of protein localization to plasma membrane	2/428	59/18862	0.388387	0.914319	0.908895	2181/26003	2
GO:0098930	axonal transport	2/428	59/18862	0.388387	0.914319	0.908895	23291/51566	2
GO:0140238	presynaptic endocytosis	2/428	59/18862	0.388387	0.914319	0.908895	6453/4983	2
GO:1903779	regulation of cardiac conduction	2/428	59/18862	0.388387	0.914319	0.908895	51086/7220	2
GO:1904589	regulation of protein import	2/428	59/18862	0.388387	0.914319	0.908895	51715/1432	2
GO:0043414	macromolecule methylation	8/428	305/18862	0.389214	0.914319	0.908895	23091/283742/11022/54514/136991/1788/84193/84705	8
GO:0019233	sensory perception of pain	3/428	99/18862	0.390613	0.914319	0.908895	23621/10874/4311	3
GO:0019886	antigen processing and presentation of exogenous peptide antigen via MHC class II	3/428	99/18862	0.390613	0.914319	0.908895	81930/10671/22920	3
GO:0022600	digestive system process	3/428	99/18862	0.390613	0.914319	0.908895	5357/10874/51738	3
GO:0030317	flagellated sperm motility	3/428	99/18862	0.390613	0.914319	0.908895	54514/2622/1767	3
GO:0031124	mRNA 3'-end processing	3/428	99/18862	0.390613	0.914319	0.908895	64895/134353/25888	3
GO:0043279	response to alkaloid	3/428	99/18862	0.390613	0.914319	0.908895	79041/1788/5888	3
GO:0097722	sperm motility	3/428	99/18862	0.390613	0.914319	0.908895	54514/2622/1767	3
GO:1903426	regulation of reactive oxygen species biosynthetic process	3/428	99/18862	0.390613	0.914319	0.908895	1182/5879/57539	3
GO:0060326	cell chemotaxis	8/428	306/18862	0.392661	0.914319	0.908895	114609/387695/7424/5879/8829/1240/57175/2919	8
GO:0038094	Fc-gamma receptor signaling pathway	4/428	140/18862	0.392877	0.914319	0.908895	5879/10787/7456/10092	4
GO:0001649	osteoblast differentiation	6/428	223/18862	0.394739	0.914319	0.908895	4077/7424/23314/63979/6209/26271	6
GO:0019932	second-messenger-mediated signaling	8/428	307/18862	0.396108	0.914319	0.908895	3358/5139/55607/79041/79772/1756/1240/23261	8
GO:0032515	negative regulation of phosphoprotein phosphatase activity	2/428	60/18862	0.396426	0.914319	0.908895	151242/81706	2
GO:0034113	heterotypic cell-cell adhesion	2/428	60/18862	0.396426	0.914319	0.908895	131450/2651	2
GO:0040014	regulation of multicellular organism growth	2/428	60/18862	0.396426	0.914319	0.908895	5357/51738	2
GO:0045576	mast cell activation	2/428	60/18862	0.396426	0.914319	0.908895	5169/2241	2
GO:0060997	dendritic spine morphogenesis	2/428	60/18862	0.396426	0.914319	0.908895	55607/10611	2
GO:0140115	export across plasma membrane	2/428	60/18862	0.396426	0.914319	0.908895	10008/376497	2
GO:1903078	positive regulation of protein localization to plasma membrane	2/428	60/18862	0.396426	0.914319	0.908895	5357/2181	2
GO:1904356	regulation of telomere maintenance via telomere lengthening	2/428	60/18862	0.396426	0.914319	0.908895	2072/5570	2
GO:0003081	regulation of systemic arterial blood pressure by renin-angiotensin	1/428	22/18862	0.396639	0.914319	0.908895	4311	1
GO:0006582	melanin metabolic process	1/428	22/18862	0.396639	0.914319	0.908895	7220	1
GO:0007342	fusion of sperm to egg plasma membrane involved in single fertilization	1/428	22/18862	0.396639	0.914319	0.908895	57151	1
GO:0014821	phasic smooth muscle contraction	1/428	22/18862	0.396639	0.914319	0.908895	51738	1
GO:0018027	peptidyl-lysine dimethylation	1/428	22/18862	0.396639	0.914319	0.908895	84193	1
GO:0030859	polarized epithelial cell differentiation	1/428	22/18862	0.396639	0.914319	0.908895	4983	1
GO:0030878	thyroid gland development	1/428	22/18862	0.396639	0.914319	0.908895	8820	1
GO:0031280	negative regulation of cyclase activity	1/428	22/18862	0.396639	0.914319	0.908895	2587	1
GO:0031281	positive regulation of cyclase activity	1/428	22/18862	0.396639	0.914319	0.908895	1432	1
GO:0032402	melanosome transport	1/428	22/18862	0.396639	0.914319	0.908895	84100	1
GO:0034643	establishment of mitochondrion localization, microtubule-mediated	1/428	22/18862	0.396639	0.914319	0.908895	51566	1
GO:0035970	peptidyl-threonine dephosphorylation	1/428	22/18862	0.396639	0.914319	0.908895	1849	1
GO:0036150	phosphatidylserine acyl-chain remodeling	1/428	22/18862	0.396639	0.914319	0.908895	154141	1
GO:0042359	vitamin D metabolic process	1/428	22/18862	0.396639	0.914319	0.908895	7421	1
GO:0042451	purine nucleoside biosynthetic process	1/428	22/18862	0.396639	0.914319	0.908895	3614	1
GO:0042455	ribonucleoside biosynthetic process	1/428	22/18862	0.396639	0.914319	0.908895	3614	1
GO:0043457	regulation of cellular respiration	1/428	22/18862	0.396639	0.914319	0.908895	863	1
GO:0044346	fibroblast apoptotic process	1/428	22/18862	0.396639	0.914319	0.908895	8452	1
GO:0046129	purine ribonucleoside biosynthetic process	1/428	22/18862	0.396639	0.914319	0.908895	3614	1
GO:0047497	mitochondrion transport along microtubule	1/428	22/18862	0.396639	0.914319	0.908895	51566	1
GO:0051383	kinetochore organization	1/428	22/18862	0.396639	0.914319	0.908895	10592	1
GO:0060307	regulation of ventricular cardiac muscle cell membrane repolarization	1/428	22/18862	0.396639	0.914319	0.908895	10008	1
GO:0071305	cellular response to vitamin D	1/428	22/18862	0.396639	0.914319	0.908895	7421	1
GO:0072576	liver morphogenesis	1/428	22/18862	0.396639	0.914319	0.908895	8452	1
GO:0090335	regulation of brown fat cell differentiation	1/428	22/18862	0.396639	0.914319	0.908895	1432	1
GO:1900543	negative regulation of purine nucleotide metabolic process	1/428	22/18862	0.396639	0.914319	0.908895	863	1
GO:1903203	regulation of oxidative stress-induced neuron death	1/428	22/18862	0.396639	0.914319	0.908895	4170	1
GO:1903306	negative regulation of regulated secretory pathway	1/428	22/18862	0.396639	0.914319	0.908895	2332	1
GO:2000114	regulation of establishment of cell polarity	1/428	22/18862	0.396639	0.914319	0.908895	889	1
GO:2000648	positive regulation of stem cell proliferation	1/428	22/18862	0.396639	0.914319	0.908895	7424	1
GO:2000773	negative regulation of cellular senescence	1/428	22/18862	0.396639	0.914319	0.908895	26271	1
GO:0007044	cell-substrate junction assembly	3/428	100/18862	0.396747	0.914319	0.908895	5879/8829/10391	3
GO:0035710	CD4-positive, alpha-beta T cell activation	3/428	100/18862	0.396747	0.914319	0.908895	5914/1604/3606	3
GO:0043123	positive regulation of I-kappaB kinase/NF-kappaB signaling	5/428	182/18862	0.396886	0.914319	0.908895	114609/9830/92140/5966/84336	5
GO:1904064	positive regulation of cation transmembrane transport	4/428	141/18862	0.39801	0.914319	0.908895	10008/1756/7220/825	4
GO:0006631	fatty acid metabolic process	10/428	392/18862	0.3984	0.914319	0.908895	2180/11001/23600/1432/5446/166785/2181/84266/376497/1390	10
GO:0022618	ribonucleoprotein complex assembly	6/428	224/18862	0.398789	0.914319	0.908895	8996/64963/79833/6733/6209/91746	6
GO:0050920	regulation of chemotaxis	6/428	224/18862	0.398789	0.914319	0.908895	114609/7424/5879/8829/1240/57175	6
GO:0051648	vesicle localization	6/428	224/18862	0.398789	0.914319	0.908895	84100/8452/4640/9527/23291/22920	6
GO:2001234	negative regulation of apoptotic signaling pathway	6/428	224/18862	0.398789	0.914319	0.908895	8996/1457/80196/63979/7417/4170	6
GO:0006611	protein export from nucleus	5/428	183/18862	0.401382	0.914319	0.908895	9631/348995/10762/6209/91746	5
GO:1901987	regulation of cell cycle phase transition	12/428	478/18862	0.4019	0.914319	0.908895	79959/6790/51434/8452/134353/990/387695/5889/8454/29980/84936/26271	12
GO:0014812	muscle cell migration	3/428	101/18862	0.402864	0.914319	0.908895	8829/57175/10092	3
GO:0033619	membrane protein proteolysis	2/428	61/18862	0.404417	0.914319	0.908895	51360/23621	2
GO:0042278	purine nucleoside metabolic process	2/428	61/18862	0.404417	0.914319	0.908895	3614/51715	2
GO:0070542	response to fatty acid	2/428	61/18862	0.404417	0.914319	0.908895	2180/2731	2
GO:0071230	cellular response to amino acid stimulus	2/428	61/18862	0.404417	0.914319	0.908895	1788/197131	2
GO:0080164	regulation of nitric oxide metabolic process	2/428	61/18862	0.404417	0.914319	0.908895	5879/57539	2
GO:0090181	regulation of cholesterol metabolic process	2/428	61/18862	0.404417	0.914319	0.908895	51360/2330	2
GO:1903961	positive regulation of anion transmembrane transport	2/428	61/18862	0.404417	0.914319	0.908895	2180/1432	2
GO:0002040	sprouting angiogenesis	5/428	184/18862	0.405874	0.914319	0.908895	11082/7424/8829/5286/51738	5
GO:0030595	leukocyte chemotaxis	6/428	226/18862	0.406884	0.914319	0.908895	114609/387695/7424/5879/1240/2919	6
GO:1901988	negative regulation of cell cycle phase transition	7/428	268/18862	0.40695	0.914319	0.908895	6790/990/387695/8454/29980/84936/26271	7
GO:0051051	negative regulation of transport	11/428	438/18862	0.409068	0.914319	0.908895	55917/51715/55607/10874/5879/2332/10008/79772/23072/6457/51738	11
GO:0071902	positive regulation of protein serine/threonine kinase activity	8/428	311/18862	0.409901	0.914319	0.908895	2180/1849/990/84722/1432/221472/51738/376497	8
GO:0000715	nucleotide-excision repair, DNA damage recognition	1/428	23/18862	0.410346	0.914319	0.908895	9318	1
GO:0000966	RNA 5'-end processing	1/428	23/18862	0.410346	0.914319	0.908895	54913	1
GO:0001964	startle response	1/428	23/18862	0.410346	0.914319	0.908895	23621	1
GO:0003071	renal system process involved in regulation of systemic arterial blood pressure	1/428	23/18862	0.410346	0.914319	0.908895	10391	1
GO:0005980	glycogen catabolic process	1/428	23/18862	0.410346	0.914319	0.908895	5257	1
GO:0006622	protein targeting to lysosome	1/428	23/18862	0.410346	0.914319	0.908895	9765	1
GO:0009081	branched-chain amino acid metabolic process	1/428	23/18862	0.410346	0.914319	0.908895	26275	1
GO:0009127	purine nucleoside monophosphate biosynthetic process	1/428	23/18862	0.410346	0.914319	0.908895	3614	1
GO:0009226	nucleotide-sugar biosynthetic process	1/428	23/18862	0.410346	0.914319	0.908895	5238	1
GO:0021697	cerebellar cortex formation	1/428	23/18862	0.410346	0.914319	0.908895	4983	1
GO:0032401	establishment of melanosome localization	1/428	23/18862	0.410346	0.914319	0.908895	84100	1
GO:0034105	positive regulation of tissue remodeling	1/428	23/18862	0.410346	0.914319	0.908895	3606	1
GO:0035561	regulation of chromatin binding	1/428	23/18862	0.410346	0.914319	0.908895	1488	1
GO:0042738	exogenous drug catabolic process	1/428	23/18862	0.410346	0.914319	0.908895	55270	1
GO:0043162	ubiquitin-dependent protein catabolic process via the multivesicular body sorting pathway	1/428	23/18862	0.410346	0.914319	0.908895	10040	1
GO:0044550	secondary metabolite biosynthetic process	1/428	23/18862	0.410346	0.914319	0.908895	7220	1
GO:0045980	negative regulation of nucleotide metabolic process	1/428	23/18862	0.410346	0.914319	0.908895	863	1
GO:0046628	positive regulation of insulin receptor signaling pathway	1/428	23/18862	0.410346	0.914319	0.908895	80318	1
GO:0048026	positive regulation of mRNA splicing, via spliceosome	1/428	23/18862	0.410346	0.914319	0.908895	494115	1
GO:0051904	pigment granule transport	1/428	23/18862	0.410346	0.914319	0.908895	84100	1
GO:0060143	positive regulation of syncytium formation by plasma membrane fusion	1/428	23/18862	0.410346	0.914319	0.908895	1432	1
GO:0060384	innervation	1/428	23/18862	0.410346	0.914319	0.908895	8829	1
GO:0060547	negative regulation of necrotic cell death	1/428	23/18862	0.410346	0.914319	0.908895	8996	1
GO:0070977	bone maturation	1/428	23/18862	0.410346	0.914319	0.908895	51360	1
GO:0071577	zinc ion transmembrane transport	1/428	23/18862	0.410346	0.914319	0.908895	29986	1
GO:0071676	negative regulation of mononuclear cell migration	1/428	23/18862	0.410346	0.914319	0.908895	131450	1
GO:0090208	positive regulation of triglyceride metabolic process	1/428	23/18862	0.410346	0.914319	0.908895	376497	1
GO:0098743	cell aggregation	1/428	23/18862	0.410346	0.914319	0.908895	1432	1
GO:0120255	olefinic compound biosynthetic process	1/428	23/18862	0.410346	0.914319	0.908895	3292	1
GO:1900273	positive regulation of long-term synaptic potentiation	1/428	23/18862	0.410346	0.914319	0.908895	4311	1
GO:1902410	mitotic cytokinetic process	1/428	23/18862	0.410346	0.914319	0.908895	10112	1
GO:1902932	positive regulation of alcohol biosynthetic process	1/428	23/18862	0.410346	0.914319	0.908895	4142	1
GO:1903055	positive regulation of extracellular matrix organization	1/428	23/18862	0.410346	0.914319	0.908895	6624	1
GO:1904666	regulation of ubiquitin protein ligase activity	1/428	23/18862	0.410346	0.914319	0.908895	26271	1
GO:0032886	regulation of microtubule-based process	6/428	227/18862	0.410928	0.914319	0.908895	79959/6790/84722/81930/29899/5879	6
GO:1901990	regulation of mitotic cell cycle phase transition	11/428	439/18862	0.411973	0.914319	0.908895	79959/6790/51434/8452/134353/990/5889/8454/29980/84936/26271	11
GO:0090150	establishment of protein localization to membrane	9/428	354/18862	0.412067	0.914319	0.908895	84100/1121/282679/2181/8266/6192/6730/6209/26003	9
GO:0007062	sister chromatid cohesion	2/428	62/18862	0.412356	0.914319	0.908895	5889/9126	2
GO:0033013	tetrapyrrole metabolic process	2/428	62/18862	0.412356	0.914319	0.908895	25974/166785	2
GO:0043954	cellular component maintenance	2/428	62/18862	0.412356	0.914319	0.908895	1488/4983	2
GO:1901570	fatty acid derivative biosynthetic process	2/428	62/18862	0.412356	0.914319	0.908895	2180/2181	2
GO:0009914	hormone transport	8/428	312/18862	0.413349	0.914319	0.908895	4087/2587/3358/10874/5879/6567/6453/51738	8
GO:0051222	positive regulation of protein transport	8/428	312/18862	0.413349	0.914319	0.908895	7424/23086/10874/5879/1432/2181/51738/89781	8
GO:0050806	positive regulation of synaptic transmission	4/428	144/18862	0.413362	0.914319	0.908895	55607/10874/2332/4311	4
GO:0060968	regulation of gene silencing	4/428	144/18862	0.413362	0.914319	0.908895	9631/2332/348995/10762	4
GO:0050792	regulation of viral process	5/428	186/18862	0.414844	0.914319	0.908895	9830/2332/8815/6733/55116	5
GO:0009266	response to temperature stimulus	6/428	228/18862	0.41497	0.914319	0.908895	9631/4287/348995/10762/376497/1967	6
GO:0002495	antigen processing and presentation of peptide antigen via MHC class II	3/428	103/18862	0.415044	0.914319	0.908895	81930/10671/22920	3
GO:0006885	regulation of pH	3/428	103/18862	0.415044	0.914319	0.908895	1182/282679/7274	3
GO:0030593	neutrophil chemotaxis	3/428	103/18862	0.415044	0.914319	0.908895	114609/5879/2919	3
GO:0031532	actin cytoskeleton reorganization	3/428	103/18862	0.415044	0.914319	0.908895	2241/8829/80731	3
GO:0070498	interleukin-1-mediated signaling pathway	3/428	103/18862	0.415044	0.914319	0.908895	23291/8454/3556	3
GO:2001237	negative regulation of extrinsic apoptotic signaling pathway	3/428	103/18862	0.415044	0.914319	0.908895	8996/80196/4170	3
GO:0002431	Fc receptor mediated stimulatory signaling pathway	4/428	145/18862	0.418461	0.914319	0.908895	5879/10787/7456/10092	4
GO:0043484	regulation of RNA splicing	4/428	145/18862	0.418461	0.914319	0.908895	2332/494115/6733/91746	4
GO:0051259	protein complex oligomerization	6/428	229/18862	0.419009	0.914319	0.908895	8996/147040/282679/27012/7083/4144	6
GO:0017156	calcium-ion regulated exocytosis	2/428	63/18862	0.420242	0.914319	0.908895	93664/57586	2
GO:0061077	chaperone-mediated protein folding	2/428	63/18862	0.420242	0.914319	0.908895	1457/79982	2
GO:2000378	negative regulation of reactive oxygen species metabolic process	2/428	63/18862	0.420242	0.914319	0.908895	5446/57539	2
GO:2000401	regulation of lymphocyte migration	2/428	63/18862	0.420242	0.914319	0.908895	131450/387695	2
GO:0002504	antigen processing and presentation of peptide or polysaccharide antigen via MHC class II	3/428	104/18862	0.421104	0.914319	0.908895	81930/10671/22920	3
GO:0009116	nucleoside metabolic process	3/428	104/18862	0.421104	0.914319	0.908895	3614/51715/7083	3
GO:0005996	monosaccharide metabolic process	7/428	272/18862	0.421785	0.914319	0.908895	6120/1432/57486/10499/5506/51738/1390	7
GO:0034470	ncRNA processing	10/428	400/18862	0.422846	0.914319	0.908895	283742/4087/10885/54913/55623/84705/10438/134430/64963/6209	10
GO:0009411	response to UV	4/428	146/18862	0.42355	0.914319	0.908895	2072/675/2332/4311	4
GO:0000423	mitophagy	1/428	24/18862	0.423743	0.914319	0.908895	55187	1
GO:0003094	glomerular filtration	1/428	24/18862	0.423743	0.914319	0.908895	10391	1
GO:0006309	apoptotic DNA fragmentation	1/428	24/18862	0.423743	0.914319	0.908895	64802	1
GO:0007095	mitotic G2 DNA damage checkpoint	1/428	24/18862	0.423743	0.914319	0.908895	29980	1
GO:0007274	neuromuscular synaptic transmission	1/428	24/18862	0.423743	0.914319	0.908895	60482	1
GO:0009251	glucan catabolic process	1/428	24/18862	0.423743	0.914319	0.908895	5257	1
GO:0010804	negative regulation of tumor necrosis factor-mediated signaling pathway	1/428	24/18862	0.423743	0.914319	0.908895	8996	1
GO:0014829	vascular associated smooth muscle contraction	1/428	24/18862	0.423743	0.914319	0.908895	5286	1
GO:0014850	response to muscle activity	1/428	24/18862	0.423743	0.914319	0.908895	825	1
GO:0030318	melanocyte differentiation	1/428	24/18862	0.423743	0.914319	0.908895	89781	1
GO:0032753	positive regulation of interleukin-4 production	1/428	24/18862	0.423743	0.914319	0.908895	5914	1
GO:0036003	positive regulation of transcription from RNA polymerase II promoter in response to stress	1/428	24/18862	0.423743	0.914319	0.908895	51360	1
GO:0045109	intermediate filament organization	1/428	24/18862	0.423743	0.914319	0.908895	3857	1
GO:0045662	negative regulation of myoblast differentiation	1/428	24/18862	0.423743	0.914319	0.908895	3606	1
GO:0051291	protein heterooligomerization	1/428	24/18862	0.423743	0.914319	0.908895	4144	1
GO:0051647	nucleus localization	1/428	24/18862	0.423743	0.914319	0.908895	23291	1
GO:0051905	establishment of pigment granule localization	1/428	24/18862	0.423743	0.914319	0.908895	84100	1
GO:0060396	growth hormone receptor signaling pathway	1/428	24/18862	0.423743	0.914319	0.908895	51738	1
GO:0060669	embryonic placenta morphogenesis	1/428	24/18862	0.423743	0.914319	0.908895	6692	1
GO:0061436	establishment of skin barrier	1/428	24/18862	0.423743	0.914319	0.908895	2312	1
GO:0062149	detection of stimulus involved in sensory perception of pain	1/428	24/18862	0.423743	0.914319	0.908895	23621	1
GO:0098581	detection of external biotic stimulus	1/428	24/18862	0.423743	0.914319	0.908895	4671	1
GO:1905523	positive regulation of macrophage migration	1/428	24/18862	0.423743	0.914319	0.908895	1240	1
GO:1905564	positive regulation of vascular endothelial cell proliferation	1/428	24/18862	0.423743	0.914319	0.908895	51738	1
GO:2000209	regulation of anoikis	1/428	24/18862	0.423743	0.914319	0.908895	4170	1
GO:0033044	regulation of chromosome organization	7/428	273/18862	0.425489	0.914319	0.908895	2072/51434/8452/5570/990/2332/26271	7
GO:0051090	regulation of DNA-binding transcription factor activity	11/428	444/18862	0.426501	0.914319	0.908895	114609/9830/317761/51360/2241/1432/1240/825/92140/3606/3556	11
GO:0043087	regulation of GTPase activity	12/428	487/18862	0.426873	0.914319	0.908895	5998/9411/55160/121512/1121/8829/23365/5902/5921/4983/221472/94134	12
GO:0071826	ribonucleoprotein complex subunit organization	6/428	231/18862	0.427077	0.914319	0.908895	8996/64963/79833/6733/6209/91746	6
GO:0006415	translational termination	3/428	105/18862	0.427143	0.914319	0.908895	26589/64969/64963	3
GO:0006614	SRP-dependent cotranslational protein targeting to membrane	3/428	105/18862	0.427143	0.914319	0.908895	6192/6730/6209	3
GO:0006892	post-Golgi vesicle-mediated transport	3/428	105/18862	0.427143	0.914319	0.908895	149371/54536/2181	3
GO:0019395	fatty acid oxidation	3/428	105/18862	0.427143	0.914319	0.908895	11001/23600/1432	3
GO:0042093	T-helper cell differentiation	2/428	64/18862	0.428075	0.914319	0.908895	5914/3606	2
GO:0042255	ribosome assembly	2/428	64/18862	0.428075	0.914319	0.908895	64963/6209	2
GO:0050922	negative regulation of chemotaxis	2/428	64/18862	0.428075	0.914319	0.908895	8829/57175	2
GO:0051893	regulation of focal adhesion assembly	2/428	64/18862	0.428075	0.914319	0.908895	5879/8829	2
GO:0090109	regulation of cell-substrate junction assembly	2/428	64/18862	0.428075	0.914319	0.908895	5879/8829	2
GO:1902305	regulation of sodium ion transmembrane transport	2/428	64/18862	0.428075	0.914319	0.908895	1756/23072	2
GO:0007517	muscle organ development	8/428	317/18862	0.430571	0.914319	0.908895	26263/1432/1756/57486/825/6938/9318/688	8
GO:0006694	steroid biosynthetic process	5/428	190/18862	0.432719	0.914319	0.908895	11001/3292/51360/23600/3930	5
GO:0046578	regulation of Ras protein signal transduction	5/428	190/18862	0.432719	0.914319	0.908895	8452/5879/8829/5921/4983	5
GO:0007229	integrin-mediated signaling pathway	3/428	106/18862	0.43316	0.914319	0.908895	8452/8515/8829	3
GO:0009062	fatty acid catabolic process	3/428	106/18862	0.43316	0.914319	0.908895	11001/23600/166785	3
GO:0009063	cellular amino acid catabolic process	3/428	106/18862	0.43316	0.914319	0.908895	144193/2731/26275	3
GO:0044774	mitotic DNA integrity checkpoint	3/428	106/18862	0.43316	0.914319	0.908895	6790/990/29980	3
GO:0150115	cell-substrate junction organization	3/428	106/18862	0.43316	0.914319	0.908895	5879/8829/10391	3
GO:0000077	DNA damage checkpoint	4/428	148/18862	0.433695	0.914319	0.908895	6790/29935/1432/29980	4
GO:0097530	granulocyte migration	4/428	148/18862	0.433695	0.914319	0.908895	114609/5879/1240/2919	4
GO:0043687	post-translational protein modification	9/428	361/18862	0.434691	0.914319	0.908895	26263/8452/23291/8542/1121/8454/140462/9318/1154	9
GO:0009880	embryonic pattern specification	2/428	65/18862	0.435851	0.914319	0.908895	4087/23314	2
GO:0010257	NADH dehydrogenase complex assembly	2/428	65/18862	0.435851	0.914319	0.908895	51103/126328	2
GO:0032981	mitochondrial respiratory chain complex I assembly	2/428	65/18862	0.435851	0.914319	0.908895	51103/126328	2
GO:0035308	negative regulation of protein dephosphorylation	2/428	65/18862	0.435851	0.914319	0.908895	151242/81706	2
GO:0035773	insulin secretion involved in cellular response to glucose stimulus	2/428	65/18862	0.435851	0.914319	0.908895	5879/51738	2
GO:0048278	vesicle docking	2/428	65/18862	0.435851	0.914319	0.908895	1488/54536	2
GO:0048814	regulation of dendrite morphogenesis	2/428	65/18862	0.435851	0.914319	0.908895	23072/23098	2
GO:0050795	regulation of behavior	2/428	65/18862	0.435851	0.914319	0.908895	10874/51738	2
GO:0070265	necrotic cell death	2/428	65/18862	0.435851	0.914319	0.908895	8996/84266	2
GO:1904888	cranial skeletal system development	2/428	65/18862	0.435851	0.914319	0.908895	4087/51715	2
GO:0031098	stress-activated protein kinase signaling cascade	7/428	276/18862	0.436584	0.914319	0.908895	114609/4077/23291/1432/8454/22881/90441	7
GO:0002092	positive regulation of receptor internalization	1/428	25/18862	0.436835	0.914319	0.908895	2332	1
GO:0003148	outflow tract septum morphogenesis	1/428	25/18862	0.436835	0.914319	0.908895	8829	1
GO:0016556	mRNA modification	1/428	25/18862	0.436835	0.914319	0.908895	23091	1
GO:0032400	melanosome localization	1/428	25/18862	0.436835	0.914319	0.908895	84100	1
GO:0032469	endoplasmic reticulum calcium ion homeostasis	1/428	25/18862	0.436835	0.914319	0.908895	84899	1
GO:0032878	regulation of establishment or maintenance of cell polarity	1/428	25/18862	0.436835	0.914319	0.908895	889	1
GO:0033233	regulation of protein sumoylation	1/428	25/18862	0.436835	0.914319	0.908895	825	1
GO:0036010	protein localization to endosome	1/428	25/18862	0.436835	0.914319	0.908895	8829	1
GO:0042537	benzene-containing compound metabolic process	1/428	25/18862	0.436835	0.914319	0.908895	5446	1
GO:0042737	drug catabolic process	1/428	25/18862	0.436835	0.914319	0.908895	55270	1
GO:0044247	cellular polysaccharide catabolic process	1/428	25/18862	0.436835	0.914319	0.908895	5257	1
GO:0045745	positive regulation of G protein-coupled receptor signaling pathway	1/428	25/18862	0.436835	0.914319	0.908895	29767	1
GO:0050927	positive regulation of positive chemotaxis	1/428	25/18862	0.436835	0.914319	0.908895	7424	1
GO:0051156	glucose 6-phosphate metabolic process	1/428	25/18862	0.436835	0.914319	0.908895	6120	1
GO:0051307	meiotic chromosome separation	1/428	25/18862	0.436835	0.914319	0.908895	2072	1
GO:0051350	negative regulation of lyase activity	1/428	25/18862	0.436835	0.914319	0.908895	2587	1
GO:0051654	establishment of mitochondrion localization	1/428	25/18862	0.436835	0.914319	0.908895	51566	1
GO:0051873	killing by host of symbiont cells	1/428	25/18862	0.436835	0.914319	0.908895	8542	1
GO:0062009	secondary palate development	1/428	25/18862	0.436835	0.914319	0.908895	4087	1
GO:0070129	regulation of mitochondrial translation	1/428	25/18862	0.436835	0.914319	0.908895	10102	1
GO:0071378	cellular response to growth hormone stimulus	1/428	25/18862	0.436835	0.914319	0.908895	51738	1
GO:0071514	genetic imprinting	1/428	25/18862	0.436835	0.914319	0.908895	1788	1
GO:0086013	membrane repolarization during cardiac muscle cell action potential	1/428	25/18862	0.436835	0.914319	0.908895	10008	1
GO:0090169	regulation of spindle assembly	1/428	25/18862	0.436835	0.914319	0.908895	29899	1
GO:0097205	renal filtration	1/428	25/18862	0.436835	0.914319	0.908895	10391	1
GO:0099590	neurotransmitter receptor internalization	1/428	25/18862	0.436835	0.914319	0.908895	4983	1
GO:1900078	positive regulation of cellular response to insulin stimulus	1/428	25/18862	0.436835	0.914319	0.908895	80318	1
GO:1900120	regulation of receptor binding	1/428	25/18862	0.436835	0.914319	0.908895	8829	1
GO:1901017	negative regulation of potassium ion transmembrane transporter activity	1/428	25/18862	0.436835	0.914319	0.908895	10008	1
GO:2000050	regulation of non-canonical Wnt signaling pathway	1/428	25/18862	0.436835	0.914319	0.908895	22881	1
GO:0042692	muscle cell differentiation	9/428	362/18862	0.437919	0.914319	0.908895	26263/29767/1432/1756/57486/10611/825/84193/688	9
GO:0008203	cholesterol metabolic process	4/428	149/18862	0.438749	0.914319	0.908895	51360/8542/2330/3930	4
GO:0046631	alpha-beta T cell activation	4/428	149/18862	0.438749	0.914319	0.908895	5914/1604/639/3606	4
GO:0061337	cardiac conduction	4/428	149/18862	0.438749	0.914319	0.908895	51086/9631/10008/7220	4
GO:0006403	RNA localization	6/428	234/18862	0.439146	0.914319	0.908895	9631/2332/348995/10762/6209/91746	6
GO:0006024	glycosaminoglycan biosynthetic process	3/428	107/18862	0.439154	0.914319	0.908895	2651/10082/8702	3
GO:0046632	alpha-beta T cell differentiation	3/428	107/18862	0.439154	0.914319	0.908895	5914/639/3606	3
GO:0007411	axon guidance	7/428	277/18862	0.440276	0.914319	0.908895	1944/1796/7976/5879/8829/10048/4983	7
GO:0031099	regeneration	5/428	192/18862	0.441614	0.914319	0.908895	6790/57539/825/56963/688	5
GO:2000377	regulation of reactive oxygen species metabolic process	5/428	192/18862	0.441614	0.914319	0.908895	1182/5879/1432/5446/57539	5
GO:0002294	CD4-positive, alpha-beta T cell differentiation involved in immune response	2/428	66/18862	0.443569	0.914319	0.908895	5914/3606	2
GO:0032715	negative regulation of interleukin-6 production	2/428	66/18862	0.443569	0.914319	0.908895	131450/51738	2
GO:0050805	negative regulation of synaptic transmission	2/428	66/18862	0.443569	0.914319	0.908895	55607/2332	2
GO:0072678	T cell migration	2/428	66/18862	0.443569	0.914319	0.908895	131450/387695	2
GO:1902108	regulation of mitochondrial membrane permeability involved in apoptotic process	2/428	66/18862	0.443569	0.914319	0.908895	8996/7417	2
GO:1902117	positive regulation of organelle assembly	2/428	66/18862	0.443569	0.914319	0.908895	29899/6624	2
GO:0006090	pyruvate metabolic process	4/428	150/18862	0.44379	0.914319	0.908895	9631/863/348995/10762	4
GO:0015908	fatty acid transport	4/428	150/18862	0.44379	0.914319	0.908895	2180/11001/2181/376497	4
GO:0097485	neuron projection guidance	7/428	278/18862	0.443964	0.914319	0.908895	1944/1796/7976/5879/8829/10048/4983	7
GO:0045930	negative regulation of mitotic cell cycle	8/428	321/18862	0.444315	0.914319	0.908895	6790/10040/990/7976/8454/29980/84936/26271	8
GO:0001938	positive regulation of endothelial cell proliferation	3/428	108/18862	0.445123	0.914319	0.908895	7424/8829/51738	3
GO:0006641	triglyceride metabolic process	3/428	108/18862	0.445123	0.914319	0.908895	2180/6400/376497	3
GO:0034446	substrate adhesion-dependent cell spreading	3/428	108/18862	0.445123	0.914319	0.908895	2241/5879/8829	3
GO:0050731	positive regulation of peptidyl-tyrosine phosphorylation	5/428	193/18862	0.446049	0.914319	0.908895	5168/8829/5753/51738/3606	5
GO:0060047	heart contraction	7/428	279/18862	0.447648	0.914319	0.908895	51086/9631/79041/10874/10008/1756/7220	7
GO:0010821	regulation of mitochondrion organization	4/428	151/18862	0.448818	0.914319	0.908895	55187/8996/57539/80821	4
GO:0001945	lymph vessel development	1/428	26/18862	0.449631	0.914319	0.908895	7424	1
GO:0009264	deoxyribonucleotide catabolic process	1/428	26/18862	0.449631	0.914319	0.908895	55270	1
GO:0009651	response to salt stress	1/428	26/18862	0.449631	0.914319	0.908895	825	1
GO:0010460	positive regulation of heart rate	1/428	26/18862	0.449631	0.914319	0.908895	10874	1
GO:0032104	regulation of response to extracellular stimulus	1/428	26/18862	0.449631	0.914319	0.908895	51738	1
GO:0032107	regulation of response to nutrient levels	1/428	26/18862	0.449631	0.914319	0.908895	51738	1
GO:0033561	regulation of water loss via skin	1/428	26/18862	0.449631	0.914319	0.908895	2312	1
GO:0033598	mammary gland epithelial cell proliferation	1/428	26/18862	0.449631	0.914319	0.908895	675	1
GO:0034114	regulation of heterotypic cell-cell adhesion	1/428	26/18862	0.449631	0.914319	0.908895	2651	1
GO:0034143	regulation of toll-like receptor 4 signaling pathway	1/428	26/18862	0.449631	0.914319	0.908895	114609	1
GO:0036152	phosphatidylethanolamine acyl-chain remodeling	1/428	26/18862	0.449631	0.914319	0.908895	154141	1
GO:0036475	neuron death in response to oxidative stress	1/428	26/18862	0.449631	0.914319	0.908895	4170	1
GO:0042104	positive regulation of activated T cell proliferation	1/428	26/18862	0.449631	0.914319	0.908895	3606	1
GO:0045026	plasma membrane fusion	1/428	26/18862	0.449631	0.914319	0.908895	57151	1
GO:0048520	positive regulation of behavior	1/428	26/18862	0.449631	0.914319	0.908895	51738	1
GO:0048843	negative regulation of axon extension involved in axon guidance	1/428	26/18862	0.449631	0.914319	0.908895	8829	1
GO:0050926	regulation of positive chemotaxis	1/428	26/18862	0.449631	0.914319	0.908895	7424	1
GO:0051875	pigment granule localization	1/428	26/18862	0.449631	0.914319	0.908895	84100	1
GO:0060142	regulation of syncytium formation by plasma membrane fusion	1/428	26/18862	0.449631	0.914319	0.908895	1432	1
GO:0060314	regulation of ryanodine-sensitive calcium-release channel activity	1/428	26/18862	0.449631	0.914319	0.908895	1756	1
GO:0060390	regulation of SMAD protein signal transduction	1/428	26/18862	0.449631	0.914319	0.908895	25970	1
GO:0099625	ventricular cardiac muscle cell membrane repolarization	1/428	26/18862	0.449631	0.914319	0.908895	10008	1
GO:1901071	glucosamine-containing compound metabolic process	1/428	26/18862	0.449631	0.914319	0.908895	5238	1
GO:1904861	excitatory synapse assembly	1/428	26/18862	0.449631	0.914319	0.908895	3556	1
GO:0002287	alpha-beta T cell activation involved in immune response	2/428	67/18862	0.451229	0.914319	0.908895	5914/3606	2
GO:0002293	alpha-beta T cell differentiation involved in immune response	2/428	67/18862	0.451229	0.914319	0.908895	5914/3606	2
GO:0007187	G protein-coupled receptor signaling pathway, coupled to cyclic nucleotide second messenger	2/428	67/18862	0.451229	0.914319	0.908895	3358/26532	2
GO:0019226	transmission of nerve impulse	2/428	67/18862	0.451229	0.914319	0.908895	2332/51738	2
GO:0031640	killing of cells of other organism	2/428	67/18862	0.451229	0.914319	0.908895	3346/8542	2
GO:0032922	circadian regulation of gene expression	2/428	67/18862	0.451229	0.914319	0.908895	10499/83759	2
GO:0033866	nucleoside bisphosphate biosynthetic process	2/428	67/18862	0.451229	0.914319	0.908895	2180/2181	2
GO:0034030	ribonucleoside bisphosphate biosynthetic process	2/428	67/18862	0.451229	0.914319	0.908895	2180/2181	2
GO:0034033	purine nucleoside bisphosphate biosynthetic process	2/428	67/18862	0.451229	0.914319	0.908895	2180/2181	2
GO:0050435	amyloid-beta metabolic process	2/428	67/18862	0.451229	0.914319	0.908895	23621/4311	2
GO:0050848	regulation of calcium-mediated signaling	2/428	67/18862	0.451229	0.914319	0.908895	1240/23261	2
GO:0050918	positive chemotaxis	2/428	67/18862	0.451229	0.914319	0.908895	7424/8829	2
GO:0070972	protein localization to endoplasmic reticulum	4/428	152/18862	0.453831	0.917135	0.911694	6192/9789/6730/6209	4
GO:0009306	protein secretion	9/428	367/18862	0.454024	0.917135	0.911694	4087/55240/7424/23086/10874/5879/84315/6400/51738	9
GO:0051924	regulation of calcium ion transport	6/428	238/18862	0.455162	0.917135	0.911694	79041/2332/10008/1756/7220/825	6
GO:0043547	positive regulation of GTPase activity	10/428	411/18862	0.456396	0.917135	0.911694	5998/9411/55160/1121/8829/23365/5902/5921/4983/94134	10
GO:0006613	cotranslational protein targeting to membrane	3/428	110/18862	0.456986	0.917135	0.911694	6192/6730/6209	3
GO:0034440	lipid oxidation	3/428	110/18862	0.456986	0.917135	0.911694	11001/23600/1432	3
GO:0042471	ear morphogenesis	3/428	110/18862	0.456986	0.917135	0.911694	5357/7976/8820	3
GO:0035592	establishment of protein localization to extracellular region	9/428	368/18862	0.457237	0.917135	0.911694	4087/55240/7424/23086/10874/5879/84315/6400/51738	9
GO:0006625	protein targeting to peroxisome	2/428	68/18862	0.458829	0.917135	0.911694	11001/23600	2
GO:0043967	histone H4 acetylation	2/428	68/18862	0.458829	0.917135	0.911694	675/54556	2
GO:0072662	protein localization to peroxisome	2/428	68/18862	0.458829	0.917135	0.911694	11001/23600	2
GO:0072663	establishment of protein localization to peroxisome	2/428	68/18862	0.458829	0.917135	0.911694	11001/23600	2
GO:1903201	regulation of oxidative stress-induced cell death	2/428	68/18862	0.458829	0.917135	0.911694	8996/4170	2
GO:0007034	vacuolar transport	4/428	153/18862	0.458829	0.917135	0.911694	55187/84315/22879/9765	4
GO:0000272	polysaccharide catabolic process	1/428	27/18862	0.462137	0.917135	0.911694	5257	1
GO:0002825	regulation of T-helper 1 type immune response	1/428	27/18862	0.462137	0.917135	0.911694	3606	1
GO:0006829	zinc ion transport	1/428	27/18862	0.462137	0.917135	0.911694	29986	1
GO:0007214	gamma-aminobutyric acid signaling pathway	1/428	27/18862	0.462137	0.917135	0.911694	2556	1
GO:0010758	regulation of macrophage chemotaxis	1/428	27/18862	0.462137	0.917135	0.911694	1240	1
GO:0010955	negative regulation of protein processing	1/428	27/18862	0.462137	0.917135	0.911694	8996	1
GO:0021591	ventricular system development	1/428	27/18862	0.462137	0.917135	0.911694	1767	1
GO:0032438	melanosome organization	1/428	27/18862	0.462137	0.917135	0.911694	89781	1
GO:0032958	inositol phosphate biosynthetic process	1/428	27/18862	0.462137	0.917135	0.911694	4142	1
GO:0034123	positive regulation of toll-like receptor signaling pathway	1/428	27/18862	0.462137	0.917135	0.911694	114609	1
GO:0045606	positive regulation of epidermal cell differentiation	1/428	27/18862	0.462137	0.917135	0.911694	7421	1
GO:0046386	deoxyribose phosphate catabolic process	1/428	27/18862	0.462137	0.917135	0.911694	55270	1
GO:0048799	animal organ maturation	1/428	27/18862	0.462137	0.917135	0.911694	51360	1
GO:0051883	killing of cells in other organism involved in symbiotic interaction	1/428	27/18862	0.462137	0.917135	0.911694	8542	1
GO:0070199	establishment of protein localization to chromosome	1/428	27/18862	0.462137	0.917135	0.911694	675	1
GO:0090140	regulation of mitochondrial fission	1/428	27/18862	0.462137	0.917135	0.911694	80821	1
GO:0090200	positive regulation of release of cytochrome c from mitochondria	1/428	27/18862	0.462137	0.917135	0.911694	57539	1
GO:0099623	regulation of cardiac muscle cell membrane repolarization	1/428	27/18862	0.462137	0.917135	0.911694	10008	1
GO:1902473	regulation of protein localization to synapse	1/428	27/18862	0.462137	0.917135	0.911694	10082	1
GO:1902883	negative regulation of response to oxidative stress	1/428	27/18862	0.462137	0.917135	0.911694	79772	1
GO:1903318	negative regulation of protein maturation	1/428	27/18862	0.462137	0.917135	0.911694	8996	1
GO:1904357	negative regulation of telomere maintenance via telomere lengthening	1/428	27/18862	0.462137	0.917135	0.911694	2072	1
GO:0071675	regulation of mononuclear cell migration	3/428	111/18862	0.462877	0.917535	0.912092	131450/387695/1240	3
GO:1905954	positive regulation of lipid localization	3/428	111/18862	0.462877	0.917535	0.912092	2180/2587/51738	3
GO:0006323	DNA packaging	6/428	240/18862	0.463132	0.917535	0.912092	10592/1788/11339/9271/29855/8815	6
GO:0043903	regulation of biological process involved in symbiotic interaction	5/428	197/18862	0.463699	0.918135	0.912689	9830/2332/8815/6733/55116	5
GO:0008088	axo-dendritic transport	2/428	69/18862	0.466367	0.919907	0.91445	23291/51566	2
GO:0014823	response to activity	2/428	69/18862	0.466367	0.919907	0.91445	4142/825	2
GO:0042531	positive regulation of tyrosine phosphorylation of STAT protein	2/428	69/18862	0.466367	0.919907	0.91445	5753/3606	2
GO:0071229	cellular response to acid chemical	2/428	69/18862	0.466367	0.919907	0.91445	1788/197131	2
GO:0150116	regulation of cell-substrate junction organization	2/428	69/18862	0.466367	0.919907	0.91445	5879/8829	2
GO:0043487	regulation of RNA stability	5/428	198/18862	0.468087	0.919907	0.91445	3842/114609/2332/1432/51538	5
GO:1901136	carbohydrate derivative catabolic process	5/428	198/18862	0.468087	0.919907	0.91445	10082/53343/3423/55270/6448	5
GO:0010506	regulation of autophagy	8/428	328/18862	0.468243	0.919907	0.91445	2072/55187/9830/149371/5286/92140/4170/55116	8
GO:0008202	steroid metabolic process	8/428	329/18862	0.471644	0.919907	0.91445	11001/3292/51360/23600/8542/7421/2330/3930	8
GO:1990778	protein localization to cell periphery	8/428	329/18862	0.471644	0.919907	0.91445	84668/5357/10243/29899/2181/10082/285172/26003	8
GO:0046165	alcohol biosynthetic process	4/428	156/18862	0.473728	0.919907	0.91445	4142/51360/26002/3930	4
GO:0000281	mitotic cytokinesis	2/428	70/18862	0.473843	0.919907	0.91445	10112/5921	2
GO:0006516	glycoprotein catabolic process	1/428	28/18862	0.474359	0.919907	0.91445	6448	1
GO:0007205	protein kinase C-activating G protein-coupled receptor signaling pathway	1/428	28/18862	0.474359	0.919907	0.91445	1154	1
GO:0007271	synaptic transmission, cholinergic	1/428	28/18862	0.474359	0.919907	0.91445	60482	1
GO:0018146	keratan sulfate biosynthetic process	1/428	28/18862	0.474359	0.919907	0.91445	8702	1
GO:0044331	cell-cell adhesion mediated by cadherin	1/428	28/18862	0.474359	0.919907	0.91445	2241	1
GO:0048753	pigment granule organization	1/428	28/18862	0.474359	0.919907	0.91445	89781	1
GO:0071280	cellular response to copper ion	1/428	28/18862	0.474359	0.919907	0.91445	23621	1
GO:0071480	cellular response to gamma radiation	1/428	28/18862	0.474359	0.919907	0.91445	5888	1
GO:0080111	DNA demethylation	1/428	28/18862	0.474359	0.919907	0.91445	221120	1
GO:0086011	membrane repolarization during action potential	1/428	28/18862	0.474359	0.919907	0.91445	10008	1
GO:0090344	negative regulation of cell aging	1/428	28/18862	0.474359	0.919907	0.91445	26271	1
GO:0140058	neuron projection arborization	1/428	28/18862	0.474359	0.919907	0.91445	8829	1
GO:1903672	positive regulation of sprouting angiogenesis	1/428	28/18862	0.474359	0.919907	0.91445	51738	1
GO:0070268	cornification	3/428	113/18862	0.474574	0.919907	0.91445	6699/2312/3857	3
GO:0043122	regulation of I-kappaB kinase/NF-kappaB signaling	6/428	244/18862	0.478979	0.919907	0.91445	114609/9830/825/92140/5966/84336	6
GO:0071692	protein localization to extracellular region	9/428	375/18862	0.479636	0.919907	0.91445	4087/55240/7424/23086/10874/5879/84315/6400/51738	9
GO:0002223	stimulatory C-type lectin receptor signaling pathway	3/428	114/18862	0.480379	0.919907	0.91445	23291/8454/3384	3
GO:0006023	aminoglycan biosynthetic process	3/428	114/18862	0.480379	0.919907	0.91445	2651/10082/8702	3
GO:0060294	cilium movement involved in cell motility	3/428	114/18862	0.480379	0.919907	0.91445	54514/2622/1767	3
GO:0044262	cellular carbohydrate metabolic process	7/428	288/18862	0.480577	0.919907	0.91445	4142/6120/863/57486/10499/5506/5257	7
GO:0051168	nuclear export	5/428	201/18862	0.48118	0.919907	0.91445	9631/348995/10762/6209/91746	5
GO:0032024	positive regulation of insulin secretion	2/428	71/18862	0.481255	0.919907	0.91445	5879/51738	2
GO:0032720	negative regulation of tumor necrosis factor production	2/428	71/18862	0.481255	0.919907	0.91445	5914/51738	2
GO:0043627	response to estrogen	2/428	71/18862	0.481255	0.919907	0.91445	5914/51738	2
GO:0043647	inositol phosphate metabolic process	2/428	71/18862	0.481255	0.919907	0.91445	4142/5332	2
GO:0098586	cellular response to virus	2/428	71/18862	0.481255	0.919907	0.91445	2332/1432	2
GO:0010951	negative regulation of endopeptidase activity	6/428	245/18862	0.482919	0.919907	0.91445	8996/6692/1457/4671/80196/653145	6
GO:0032675	regulation of interleukin-6 production	4/428	158/18862	0.483575	0.919907	0.91445	114609/131450/51738/3556	4
GO:0051494	negative regulation of cytoskeleton organization	4/428	158/18862	0.483575	0.919907	0.91445	29767/55607/10391/57175	4
GO:1902652	secondary alcohol metabolic process	4/428	158/18862	0.483575	0.919907	0.91445	51360/8542/2330/3930	4
GO:0003015	heart process	7/428	289/18862	0.484205	0.919907	0.91445	51086/9631/79041/10874/10008/1756/7220	7
GO:0060070	canonical Wnt signaling pathway	8/428	333/18862	0.485201	0.919907	0.91445	8452/7976/8820/64750/27123/1432/23072/22881	8
GO:0030004	cellular monovalent inorganic cation homeostasis	3/428	115/18862	0.486154	0.919907	0.91445	1182/282679/7274	3
GO:0007435	salivary gland morphogenesis	1/428	29/18862	0.486304	0.919907	0.91445	55727	1
GO:0009435	NAD biosynthetic process	1/428	29/18862	0.486304	0.919907	0.91445	64802	1
GO:0019048	modulation by virus of host process	1/428	29/18862	0.486304	0.919907	0.91445	10332	1
GO:0030511	positive regulation of transforming growth factor beta receptor signaling pathway	1/428	29/18862	0.486304	0.919907	0.91445	54778	1
GO:0030970	retrograde protein transport, ER to cytosol	1/428	29/18862	0.486304	0.919907	0.91445	6400	1
GO:0034067	protein localization to Golgi apparatus	1/428	29/18862	0.486304	0.919907	0.91445	55187	1
GO:0043153	entrainment of circadian clock by photoperiod	1/428	29/18862	0.486304	0.919907	0.91445	83759	1
GO:0043304	regulation of mast cell degranulation	1/428	29/18862	0.486304	0.919907	0.91445	2241	1
GO:0048679	regulation of axon regeneration	1/428	29/18862	0.486304	0.919907	0.91445	56963	1
GO:0050690	regulation of defense response to virus by virus	1/428	29/18862	0.486304	0.919907	0.91445	5879	1
GO:0062125	regulation of mitochondrial gene expression	1/428	29/18862	0.486304	0.919907	0.91445	10102	1
GO:0070723	response to cholesterol	1/428	29/18862	0.486304	0.919907	0.91445	4087	1
GO:0090162	establishment of epithelial cell polarity	1/428	29/18862	0.486304	0.919907	0.91445	4983	1
GO:1901380	negative regulation of potassium ion transmembrane transport	1/428	29/18862	0.486304	0.919907	0.91445	10008	1
GO:1903513	endoplasmic reticulum to cytosol transport	1/428	29/18862	0.486304	0.919907	0.91445	6400	1
GO:1903579	negative regulation of ATP metabolic process	1/428	29/18862	0.486304	0.919907	0.91445	863	1
GO:1903846	positive regulation of cellular response to transforming growth factor beta stimulus	1/428	29/18862	0.486304	0.919907	0.91445	54778	1
GO:2000637	positive regulation of gene silencing by miRNA	1/428	29/18862	0.486304	0.919907	0.91445	2332	1
GO:0007093	mitotic cell cycle checkpoint	4/428	159/18862	0.488471	0.919907	0.91445	6790/990/29980/84936	4
GO:0051147	regulation of muscle cell differentiation	4/428	159/18862	0.488471	0.919907	0.91445	26263/1432/57486/84193	4
GO:0006695	cholesterol biosynthetic process	2/428	72/18862	0.488602	0.919907	0.91445	51360/3930	2
GO:0009119	ribonucleoside metabolic process	2/428	72/18862	0.488602	0.919907	0.91445	3614/51715	2
GO:0036465	synaptic vesicle recycling	2/428	72/18862	0.488602	0.919907	0.91445	6453/4983	2
GO:0043574	peroxisomal transport	2/428	72/18862	0.488602	0.919907	0.91445	11001/23600	2
GO:0051298	centrosome duplication	2/428	72/18862	0.488602	0.919907	0.91445	79959/675	2
GO:0051865	protein autoubiquitination	2/428	72/18862	0.488602	0.919907	0.91445	8452/29089	2
GO:0070988	demethylation	2/428	72/18862	0.488602	0.919907	0.91445	25974/221120	2
GO:0086003	cardiac muscle cell contraction	2/428	72/18862	0.488602	0.919907	0.91445	9631/10008	2
GO:1902653	secondary alcohol biosynthetic process	2/428	72/18862	0.488602	0.919907	0.91445	51360/3930	2
GO:0010959	regulation of metal ion transport	6/428	247/18862	0.490773	0.919907	0.91445	79041/2332/10008/1756/7220/825	6
GO:0030072	peptide hormone secretion	6/428	247/18862	0.490773	0.919907	0.91445	4087/3358/10874/5879/6453/51738	6
GO:0006661	phosphatidylinositol biosynthetic process	3/428	116/18862	0.491898	0.919907	0.91445	3358/5286/376497	3
GO:0032874	positive regulation of stress-activated MAPK cascade	3/428	116/18862	0.491898	0.919907	0.91445	114609/22881/90441	3
GO:0034219	carbohydrate transmembrane transport	3/428	116/18862	0.491898	0.919907	0.91445	26503/1432/376497	3
GO:1904019	epithelial cell apoptotic process	3/428	116/18862	0.491898	0.919907	0.91445	84899/1788/889	3
GO:0001701	in utero embryonic development	8/428	335/18862	0.491946	0.919907	0.91445	8452/4087/91/675/60482/6692/60625/9318	8
GO:0032680	regulation of tumor necrosis factor production	4/428	160/18862	0.493348	0.919907	0.91445	114609/943/5914/51738	4
GO:0051048	negative regulation of secretion	4/428	160/18862	0.493348	0.919907	0.91445	55607/10874/2332/51738	4
GO:2001242	regulation of intrinsic apoptotic signaling pathway	4/428	160/18862	0.493348	0.919907	0.91445	8996/63979/7417/4170	4
GO:0044706	multi-multicellular organism process	5/428	204/18862	0.494163	0.919907	0.91445	91/64750/7421/51738/5678	5
GO:0000380	alternative mRNA splicing, via spliceosome	2/428	73/18862	0.495884	0.919907	0.91445	2332/91746	2
GO:0002292	T cell differentiation involved in immune response	2/428	73/18862	0.495884	0.919907	0.91445	5914/3606	2
GO:0006283	transcription-coupled nucleotide-excision repair	2/428	73/18862	0.495884	0.919907	0.91445	2072/9318	2
GO:0006809	nitric oxide biosynthetic process	2/428	73/18862	0.495884	0.919907	0.91445	5879/57539	2
GO:0031100	animal organ regeneration	2/428	73/18862	0.495884	0.919907	0.91445	6790/57539	2
GO:0042246	tissue regeneration	2/428	73/18862	0.495884	0.919907	0.91445	825/688	2
GO:1903556	negative regulation of tumor necrosis factor superfamily cytokine production	2/428	73/18862	0.495884	0.919907	0.91445	5914/51738	2
GO:0048706	embryonic skeletal system development	3/428	117/18862	0.49761	0.919907	0.91445	4087/23314/3214	3
GO:0005979	regulation of glycogen biosynthetic process	1/428	30/18862	0.497978	0.919907	0.91445	5506	1
GO:0007020	microtubule nucleation	1/428	30/18862	0.497978	0.919907	0.91445	10048	1
GO:0008045	motor neuron axon guidance	1/428	30/18862	0.497978	0.919907	0.91445	5879	1
GO:0010667	negative regulation of cardiac muscle cell apoptotic process	1/428	30/18862	0.497978	0.919907	0.91445	8996	1
GO:0010962	regulation of glucan biosynthetic process	1/428	30/18862	0.497978	0.919907	0.91445	5506	1
GO:0033137	negative regulation of peptidyl-serine phosphorylation	1/428	30/18862	0.497978	0.919907	0.91445	1756	1
GO:0038111	interleukin-7-mediated signaling pathway	1/428	30/18862	0.497978	0.919907	0.91445	1154	1
GO:0042402	cellular biogenic amine catabolic process	1/428	30/18862	0.497978	0.919907	0.91445	26002	1
GO:0050850	positive regulation of calcium-mediated signaling	1/428	30/18862	0.497978	0.919907	0.91445	23261	1
GO:0060045	positive regulation of cardiac muscle cell proliferation	1/428	30/18862	0.497978	0.919907	0.91445	1432	1
GO:0060148	positive regulation of posttranscriptional gene silencing	1/428	30/18862	0.497978	0.919907	0.91445	2332	1
GO:0060674	placenta blood vessel development	1/428	30/18862	0.497978	0.919907	0.91445	6692	1
GO:0061099	negative regulation of protein tyrosine kinase activity	1/428	30/18862	0.497978	0.919907	0.91445	5753	1
GO:0070102	interleukin-6-mediated signaling pathway	1/428	30/18862	0.497978	0.919907	0.91445	2241	1
GO:0070198	protein localization to chromosome, telomeric region	1/428	30/18862	0.497978	0.919907	0.91445	675	1
GO:0070528	protein kinase C signaling	1/428	30/18862	0.497978	0.919907	0.91445	4142	1
GO:0071295	cellular response to vitamin	1/428	30/18862	0.497978	0.919907	0.91445	7421	1
GO:0071711	basement membrane organization	1/428	30/18862	0.497978	0.919907	0.91445	22795	1
GO:0099068	postsynapse assembly	1/428	30/18862	0.497978	0.919907	0.91445	3556	1
GO:1900181	negative regulation of protein localization to nucleus	1/428	30/18862	0.497978	0.919907	0.91445	51715	1
GO:1902904	negative regulation of supramolecular fiber organization	4/428	161/18862	0.498205	0.919907	0.91445	29767/55607/10391/57175	4
GO:0043281	regulation of cysteine-type endopeptidase activity involved in apoptotic process	5/428	205/18862	0.498464	0.919907	0.91445	8996/1457/57539/4671/80196	5
GO:0019318	hexose metabolic process	6/428	250/18862	0.50248	0.919907	0.91445	1432/57486/10499/5506/51738/1390	6
GO:1901991	negative regulation of mitotic cell cycle phase transition	6/428	250/18862	0.50248	0.919907	0.91445	6790/990/8454/29980/84936/26271	6
GO:0006888	endoplasmic reticulum to Golgi vesicle-mediated transport	5/428	206/18862	0.502752	0.919907	0.91445	8452/9527/10671/1604/22818	5
GO:0035966	response to topologically incorrect protein	5/428	206/18862	0.502752	0.919907	0.91445	8452/84899/51360/4287/79982	5
GO:0032635	interleukin-6 production	4/428	162/18862	0.503043	0.919907	0.91445	114609/131450/51738/3556	4
GO:0032640	tumor necrosis factor production	4/428	162/18862	0.503043	0.919907	0.91445	114609/943/5914/51738	4
GO:0005977	glycogen metabolic process	2/428	74/18862	0.5031	0.919907	0.91445	5506/5257	2
GO:0046323	glucose import	2/428	74/18862	0.5031	0.919907	0.91445	1432/376497	2
GO:0046503	glycerolipid catabolic process	2/428	74/18862	0.5031	0.919907	0.91445	5168/79153	2
GO:0048199	vesicle targeting, to, from or within Golgi	2/428	74/18862	0.5031	0.919907	0.91445	8452/9527	2
GO:0071260	cellular response to mechanical stimulus	2/428	74/18862	0.5031	0.919907	0.91445	943/5879	2
GO:0002220	innate immune response activating cell surface receptor signaling pathway	3/428	118/18862	0.503289	0.919907	0.91445	23291/8454/3384	3
GO:0008637	apoptotic mitochondrial changes	3/428	118/18862	0.503289	0.919907	0.91445	8996/57539/7417	3
GO:0051928	positive regulation of calcium ion transport	3/428	118/18862	0.503289	0.919907	0.91445	10008/7220/825	3
GO:0070304	positive regulation of stress-activated protein kinase signaling cascade	3/428	118/18862	0.503289	0.919907	0.91445	114609/22881/90441	3
GO:0031647	regulation of protein stability	7/428	295/18862	0.505818	0.919907	0.91445	6790/8452/84301/23291/825/6400/89781	7
GO:0045165	cell fate commitment	6/428	251/18862	0.506361	0.919907	0.91445	4087/23314/8829/639/3475/4170	6
GO:0090092	regulation of transmembrane receptor protein serine/threonine kinase signaling pathway	6/428	251/18862	0.506361	0.919907	0.91445	4087/91/23090/64750/54778/25970	6
GO:0002758	innate immune response-activating signal transduction	3/428	119/18862	0.508936	0.919907	0.91445	23291/8454/3384	3
GO:0010906	regulation of glucose metabolic process	3/428	119/18862	0.508936	0.919907	0.91445	57486/10499/5506	3
GO:0034766	negative regulation of ion transmembrane transport	3/428	119/18862	0.508936	0.919907	0.91445	2332/10008/23072	3
GO:0000737	DNA catabolic process, endonucleolytic	1/428	31/18862	0.509388	0.919907	0.91445	64802	1
GO:0007431	salivary gland development	1/428	31/18862	0.509388	0.919907	0.91445	55727	1
GO:0010259	multicellular organism aging	1/428	31/18862	0.509388	0.919907	0.91445	25788	1
GO:0018200	peptidyl-glutamic acid modification	1/428	31/18862	0.509388	0.919907	0.91445	2677	1
GO:0030201	heparan sulfate proteoglycan metabolic process	1/428	31/18862	0.509388	0.919907	0.91445	6448	1
GO:0034377	plasma lipoprotein particle assembly	1/428	31/18862	0.509388	0.919907	0.91445	2181	1
GO:0042044	fluid transport	1/428	31/18862	0.509388	0.919907	0.91445	282679	1
GO:0044788	modulation by host of viral process	1/428	31/18862	0.509388	0.919907	0.91445	2332	1
GO:0045761	regulation of adenylate cyclase activity	1/428	31/18862	0.509388	0.919907	0.91445	2587	1
GO:0045920	negative regulation of exocytosis	1/428	31/18862	0.509388	0.919907	0.91445	2332	1
GO:0048741	skeletal muscle fiber development	1/428	31/18862	0.509388	0.919907	0.91445	26263	1
GO:0060122	inner ear receptor cell stereocilium organization	1/428	31/18862	0.509388	0.919907	0.91445	5357	1
GO:0098810	neurotransmitter reuptake	1/428	31/18862	0.509388	0.919907	0.91445	6570	1
GO:1901797	negative regulation of signal transduction by p53 class mediator	1/428	31/18862	0.509388	0.919907	0.91445	80196	1
GO:1903146	regulation of autophagy of mitochondrion	1/428	31/18862	0.509388	0.919907	0.91445	55187	1
GO:2000036	regulation of stem cell population maintenance	1/428	31/18862	0.509388	0.919907	0.91445	23091	1
GO:2000193	positive regulation of fatty acid transport	1/428	31/18862	0.509388	0.919907	0.91445	2180	1
GO:0034976	response to endoplasmic reticulum stress	7/428	296/18862	0.509391	0.919907	0.91445	84899/51360/4287/282679/6400/79982/26003	7
GO:0001937	negative regulation of endothelial cell proliferation	2/428	75/18862	0.510249	0.919907	0.91445	889/51738	2
GO:0006073	cellular glucan metabolic process	2/428	75/18862	0.510249	0.919907	0.91445	5506/5257	2
GO:0006278	RNA-dependent DNA biosynthetic process	2/428	75/18862	0.510249	0.919907	0.91445	5570/7011	2
GO:0006353	DNA-templated transcription, termination	2/428	75/18862	0.510249	0.919907	0.91445	134353/25888	2
GO:0006635	fatty acid beta-oxidation	2/428	75/18862	0.510249	0.919907	0.91445	11001/23600	2
GO:0009123	nucleoside monophosphate metabolic process	2/428	75/18862	0.510249	0.919907	0.91445	3614/7083	2
GO:0043536	positive regulation of blood vessel endothelial cell migration	2/428	75/18862	0.510249	0.919907	0.91445	7424/5286	2
GO:0044042	glucan metabolic process	2/428	75/18862	0.510249	0.919907	0.91445	5506/5257	2
GO:0051668	localization within membrane	2/428	75/18862	0.510249	0.919907	0.91445	10243/5879	2
GO:1902930	regulation of alcohol biosynthetic process	2/428	75/18862	0.510249	0.919907	0.91445	4142/51360	2
GO:0003341	cilium movement	4/428	164/18862	0.512656	0.919907	0.91445	54514/2622/56171/1767	4
GO:1903555	regulation of tumor necrosis factor superfamily cytokine production	4/428	164/18862	0.512656	0.919907	0.91445	114609/943/5914/51738	4
GO:0015931	nucleobase-containing compound transport	6/428	253/18862	0.514091	0.919907	0.91445	9631/2332/348995/10762/6209/91746	6
GO:0045927	positive regulation of growth	6/428	253/18862	0.514091	0.919907	0.91445	5357/8829/1432/1457/825/51738	6
GO:0000184	nuclear-transcribed mRNA catabolic process, nonsense-mediated decay	3/428	120/18862	0.514549	0.919907	0.91445	196513/6192/6209	3
GO:0070252	actin-mediated cell contraction	3/428	120/18862	0.514549	0.919907	0.91445	9631/10008/1756	3
GO:0006338	chromatin remodeling	5/428	209/18862	0.515527	0.919907	0.91445	93973/23314/1788/11339/9271	5
GO:0090276	regulation of peptide hormone secretion	5/428	209/18862	0.515527	0.919907	0.91445	3358/10874/5879/6453/51738	5
GO:0044282	small molecule catabolic process	10/428	431/18862	0.516519	0.919907	0.91445	6120/11001/23600/5446/166785/144193/2731/53343/55270/26275	10
GO:0060395	SMAD protein signal transduction	2/428	76/18862	0.51733	0.919907	0.91445	4087/25970	2
GO:0016125	sterol metabolic process	4/428	165/18862	0.517431	0.919907	0.91445	51360/8542/2330/3930	4
GO:0042177	negative regulation of protein catabolic process	3/428	121/18862	0.520127	0.919907	0.91445	282679/1457/4983	3
GO:0003351	epithelial cilium movement involved in extracellular fluid movement	1/428	32/18862	0.520539	0.919907	0.91445	1767	1
GO:0009310	amine catabolic process	1/428	32/18862	0.520539	0.919907	0.91445	26002	1
GO:0010664	negative regulation of striated muscle cell apoptotic process	1/428	32/18862	0.520539	0.919907	0.91445	8996	1
GO:0010743	regulation of macrophage derived foam cell differentiation	1/428	32/18862	0.520539	0.919907	0.91445	3606	1
GO:0016486	peptide hormone processing	1/428	32/18862	0.520539	0.919907	0.91445	4311	1
GO:0019359	nicotinamide nucleotide biosynthetic process	1/428	32/18862	0.520539	0.919907	0.91445	64802	1
GO:0019363	pyridine nucleotide biosynthetic process	1/428	32/18862	0.520539	0.919907	0.91445	64802	1
GO:0021696	cerebellar cortex morphogenesis	1/428	32/18862	0.520539	0.919907	0.91445	4983	1
GO:0032673	regulation of interleukin-4 production	1/428	32/18862	0.520539	0.919907	0.91445	5914	1
GO:0033687	osteoblast proliferation	1/428	32/18862	0.520539	0.919907	0.91445	63979	1
GO:0038128	ERBB2 signaling pathway	1/428	32/18862	0.520539	0.919907	0.91445	5753	1
GO:0045684	positive regulation of epidermis development	1/428	32/18862	0.520539	0.919907	0.91445	7421	1
GO:0046337	phosphatidylethanolamine metabolic process	1/428	32/18862	0.520539	0.919907	0.91445	376497	1
GO:0048841	regulation of axon extension involved in axon guidance	1/428	32/18862	0.520539	0.919907	0.91445	8829	1
GO:0050974	detection of mechanical stimulus involved in sensory perception	1/428	32/18862	0.520539	0.919907	0.91445	23621	1
GO:0070570	regulation of neuron projection regeneration	1/428	32/18862	0.520539	0.919907	0.91445	56963	1
GO:0070884	regulation of calcineurin-NFAT signaling cascade	1/428	32/18862	0.520539	0.919907	0.91445	23261	1
GO:0090322	regulation of superoxide metabolic process	1/428	32/18862	0.520539	0.919907	0.91445	5446	1
GO:0098801	regulation of renal system process	1/428	32/18862	0.520539	0.919907	0.91445	10391	1
GO:1901099	negative regulation of signal transduction in absence of ligand	1/428	32/18862	0.520539	0.919907	0.91445	4170	1
GO:1903902	positive regulation of viral life cycle	1/428	32/18862	0.520539	0.919907	0.91445	2332	1
GO:1903955	positive regulation of protein targeting to mitochondrion	1/428	32/18862	0.520539	0.919907	0.91445	89781	1
GO:2001240	negative regulation of extrinsic apoptotic signaling pathway in absence of ligand	1/428	32/18862	0.520539	0.919907	0.91445	4170	1
GO:0048469	cell maturation	4/428	166/18862	0.522184	0.919907	0.91445	6790/5139/675/26271	4
GO:1903793	positive regulation of anion transport	11/428	478/18862	0.524118	0.919907	0.91445	2180/2587/7424/23086/10874/5879/6453/1432/2181/51738/89781	11
GO:0034121	regulation of toll-like receptor signaling pathway	2/428	77/18862	0.524343	0.919907	0.91445	114609/23098	2
GO:0043407	negative regulation of MAP kinase activity	2/428	77/18862	0.524343	0.919907	0.91445	5998/1849	2
GO:0046209	nitric oxide metabolic process	2/428	77/18862	0.524343	0.919907	0.91445	5879/57539	2
GO:0048678	response to axon injury	2/428	77/18862	0.524343	0.919907	0.91445	56963/23098	2
GO:0071706	tumor necrosis factor superfamily cytokine production	4/428	167/18862	0.526914	0.919907	0.91445	114609/943/5914/51738	4
GO:0030178	negative regulation of Wnt signaling pathway	5/428	212/18862	0.528165	0.919907	0.91445	8452/27123/1432/23072/22881	5
GO:0045861	negative regulation of proteolysis	8/428	346/18862	0.528565	0.919907	0.91445	8996/6692/282679/1457/4671/80196/653145/4983	8
GO:0010466	negative regulation of peptidase activity	6/428	257/18862	0.529411	0.919907	0.91445	8996/6692/1457/4671/80196/653145	6
GO:1901653	cellular response to peptide	9/428	391/18862	0.529939	0.919907	0.91445	4142/990/23621/2241/5286/51738/688/376497/80318	9
GO:0046879	hormone secretion	7/428	302/18862	0.530641	0.919907	0.91445	4087/2587/3358/10874/5879/6453/51738	7
GO:1903409	reactive oxygen species biosynthetic process	3/428	123/18862	0.531179	0.919907	0.91445	1182/5879/57539	3
GO:1990266	neutrophil migration	3/428	123/18862	0.531179	0.919907	0.91445	114609/5879/2919	3
GO:0010770	positive regulation of cell morphogenesis involved in differentiation	2/428	78/18862	0.531287	0.919907	0.91445	5879/8829	2
GO:0016126	sterol biosynthetic process	2/428	78/18862	0.531287	0.919907	0.91445	51360/3930	2
GO:0032272	negative regulation of protein polymerization	2/428	78/18862	0.531287	0.919907	0.91445	29767/7417	2
GO:0061844	antimicrobial humoral immune response mediated by antimicrobial peptide	2/428	78/18862	0.531287	0.919907	0.91445	140850/2919	2
GO:0140029	exocytic process	2/428	78/18862	0.531287	0.919907	0.91445	1488/54536	2
GO:2001057	reactive nitrogen species metabolic process	2/428	78/18862	0.531287	0.919907	0.91445	5879/57539	2
GO:0001662	behavioral fear response	1/428	33/18862	0.531437	0.919907	0.91445	3358	1
GO:0002724	regulation of T cell cytokine production	1/428	33/18862	0.531437	0.919907	0.91445	3606	1
GO:0003298	physiological muscle hypertrophy	1/428	33/18862	0.531437	0.919907	0.91445	10611	1
GO:0003301	physiological cardiac muscle hypertrophy	1/428	33/18862	0.531437	0.919907	0.91445	10611	1
GO:0006536	glutamate metabolic process	1/428	33/18862	0.531437	0.919907	0.91445	144193	1
GO:0014046	dopamine secretion	1/428	33/18862	0.531437	0.919907	0.91445	57586	1
GO:0014059	regulation of dopamine secretion	1/428	33/18862	0.531437	0.919907	0.91445	57586	1
GO:0015695	organic cation transport	1/428	33/18862	0.531437	0.919907	0.91445	60482	1
GO:0015721	bile acid and bile salt transport	1/428	33/18862	0.531437	0.919907	0.91445	10499	1
GO:0019228	neuronal action potential	1/428	33/18862	0.531437	0.919907	0.91445	2332	1
GO:0030149	sphingolipid catabolic process	1/428	33/18862	0.531437	0.919907	0.91445	5168	1
GO:0030262	apoptotic nuclear changes	1/428	33/18862	0.531437	0.919907	0.91445	64802	1
GO:0030947	regulation of vascular endothelial growth factor receptor signaling pathway	1/428	33/18862	0.531437	0.919907	0.91445	7424	1
GO:0032212	positive regulation of telomere maintenance via telomerase	1/428	33/18862	0.531437	0.919907	0.91445	5570	1
GO:0032633	interleukin-4 production	1/428	33/18862	0.531437	0.919907	0.91445	5914	1
GO:0032728	positive regulation of interferon-beta production	1/428	33/18862	0.531437	0.919907	0.91445	11128	1
GO:0032770	positive regulation of monooxygenase activity	1/428	33/18862	0.531437	0.919907	0.91445	7421	1
GO:0035025	positive regulation of Rho protein signal transduction	1/428	33/18862	0.531437	0.919907	0.91445	5879	1
GO:0035633	maintenance of blood-brain barrier	1/428	33/18862	0.531437	0.919907	0.91445	1756	1
GO:0042339	keratan sulfate metabolic process	1/428	33/18862	0.531437	0.919907	0.91445	8702	1
GO:0043928	exonucleolytic catabolism of deadenylated mRNA	1/428	33/18862	0.531437	0.919907	0.91445	196513	1
GO:0048536	spleen development	1/428	33/18862	0.531437	0.919907	0.91445	3214	1
GO:0050685	positive regulation of mRNA processing	1/428	33/18862	0.531437	0.919907	0.91445	494115	1
GO:0051482	positive regulation of cytosolic calcium ion concentration involved in phospholipase C-activating G protein-coupled signaling pathway	1/428	33/18862	0.531437	0.919907	0.91445	3358	1
GO:0051973	positive regulation of telomerase activity	1/428	33/18862	0.531437	0.919907	0.91445	5570	1
GO:0061049	cell growth involved in cardiac muscle cell development	1/428	33/18862	0.531437	0.919907	0.91445	10611	1
GO:0070050	neuron cellular homeostasis	1/428	33/18862	0.531437	0.919907	0.91445	1182	1
GO:0071539	protein localization to centrosome	1/428	33/18862	0.531437	0.919907	0.91445	6790	1
[truncated: 1,470 more rows]

## Sheet: GO_CC
ID	Description	GeneRatio	BgRatio	pvalue	p.adjust	qvalue	geneID	Count
GO:0043186	P granule	5/443	20/19520	6.88487e-05	0.0104651	0.00966221	11022/54514/136991/9271/8653	5
GO:0060293	germ plasm	5/443	20/19520	6.88487e-05	0.0104651	0.00966221	11022/54514/136991/9271/8653	5
GO:0005875	microtubule associated complex	13/443	161/19520	8.09164e-05	0.0104651	0.00966221	6790/10112/81930/23291/10671/332/56171/51626/10048/55143/6990/1767/22920	13
GO:0045495	pole plasm	5/443	21/19520	8.86869e-05	0.0104651	0.00966221	11022/54514/136991/9271/8653	5
GO:0031252	cell leading edge	20/443	411/19520	0.00121876	0.109685	0.10127	114609/55917/2556/81930/55607/2241/4810/1182/149371/5879/121512/6453/10787/5753/5921/221472/7456/57175/6624/10092	20
GO:0000775	chromosome, centromeric region	12/443	196/19520	0.0017933	0.109685	0.10127	84295/81930/23291/10671/332/2332/1788/348995/11339/55143/9126/6990	12
GO:0030027	lamellipodium	12/443	196/19520	0.0017933	0.109685	0.10127	55917/55607/2241/4810/5879/121512/6453/10787/221472/57175/6624/10092	12
GO:0001726	ruffle	11/443	175/19520	0.00223517	0.109685	0.10127	114609/81930/1182/5879/121512/10787/5753/5921/221472/7456/6624	11
GO:0098687	chromosomal region	17/443	345/19520	0.00242807	0.109685	0.10127	2072/84295/81930/675/29935/23291/10671/332/2332/1788/348995/11339/55143/7011/9126/6990/5888	17
GO:0005778	peroxisomal membrane	6/443	61/19520	0.00255621	0.109685	0.10127	2180/11001/11264/8800/2181/8799	6
GO:0031903	microbody membrane	6/443	61/19520	0.00255621	0.109685	0.10127	2180/11001/11264/8800/2181/8799	6
GO:0000800	lateral element	3/443	14/19520	0.00350742	0.119695	0.110513	675/9126/5888	3
GO:0000793	condensed chromosome	12/443	217/19520	0.00412317	0.119695	0.110513	10592/84295/317761/675/10671/332/348995/9126/6990/5888/8815/22920	12
GO:0005884	actin filament	8/443	113/19520	0.00424801	0.119695	0.110513	5357/4640/92521/5879/10787/10611/7456/57175	8
GO:0005779	integral component of peroxisomal membrane	3/443	15/19520	0.00431106	0.119695	0.110513	11001/8800/8799	3
GO:0010369	chromocenter	3/443	15/19520	0.00431106	0.119695	0.110513	2332/11339/55143	3
GO:0031231	intrinsic component of peroxisomal membrane	3/443	15/19520	0.00431106	0.119695	0.110513	11001/8800/8799	3
GO:0000228	nuclear chromosome	13/443	250/19520	0.00485249	0.127243	0.117481	10592/93973/317761/10286/675/29935/332/1457/63979/9126/54556/5888/22920	13
GO:0005876	spindle microtubule	6/443	71/19520	0.00545779	0.134305	0.124002	6790/8452/84722/81930/332/22920	6
GO:0031941	filamentous actin	4/443	32/19520	0.0056909	0.134305	0.124002	4640/92521/10787/10611	4
GO:0099568	cytoplasmic region	13/443	258/19520	0.00628218	0.141199	0.130367	84100/2622/1488/29899/23291/56171/2332/51626/51566/57539/84945/1767/22920	13
GO:0098793	presynapse	20/443	487/19520	0.00816078	0.170773	0.157671	26503/1184/6570/7976/1488/93664/23621/23268/1182/23335/10874/2332/60482/6453/79772/10611/6457/4983/7417/4311	20
GO:0005874	microtubule	18/443	423/19520	0.00834645	0.170773	0.157671	84100/6790/8452/221035/9859/10112/84722/81930/2622/23291/332/56171/51626/6990/23098/1767/7280/22920	18
GO:0051233	spindle midzone	4/443	36/19520	0.00868335	0.170773	0.157671	6790/990/81930/55143	4
GO:0032838	plasma membrane bounded cell projection cytoplasm	11/443	216/19520	0.0106304	0.192982	0.178177	84100/2622/23291/56171/2332/51626/51566/57539/84945/1767/22920	11
GO:0098858	actin-based cell projection	11/443	216/19520	0.0106304	0.192982	0.178177	5357/7976/4640/55607/93035/121512/2332/65217/1756/6624/3384	11
GO:0016363	nuclear matrix	7/443	109/19520	0.0121544	0.212478	0.196177	22944/23314/4287/1788/7011/9126/9360	7
GO:0000795	synaptonemal complex	4/443	42/19520	0.0148402	0.241537	0.223007	317761/675/9126/5888	4
GO:0099086	synaptonemal structure	4/443	42/19520	0.0148402	0.241537	0.223007	317761/675/9126/5888	4
GO:0030894	replisome	3/443	24/19520	0.0164952	0.259524	0.239614	10286/29935/29980	3
GO:0030990	intraciliary transport particle	3/443	26/19520	0.0204964	0.312074	0.288133	23059/51626/57539	3
GO:0097542	ciliary tip	4/443	47/19520	0.021658	0.315547	0.29134	23059/51626/57539/22920	4
GO:0005881	cytoplasmic microtubule	5/443	72/19520	0.0237992	0.315547	0.29134	84100/221035/81930/23291/51626	5
GO:0098978	glutamatergic synapse	13/443	308/19520	0.0242522	0.315547	0.29134	1488/93664/55607/1182/5879/6453/1432/5332/10082/6457/4983/51738/3556	13
GO:0032797	SMN complex	2/443	11/19520	0.0246819	0.315547	0.29134	2332/79833	2
GO:0072687	meiotic spindle	2/443	11/19520	0.0246819	0.315547	0.29134	6790/26271	2
GO:0032432	actin filament bundle	5/443	73/19520	0.0250898	0.315547	0.29134	5357/10611/57175/6624/4082	5
GO:0070382	exocytic vesicle	10/443	215/19520	0.0254042	0.315547	0.29134	26503/1184/6570/23621/1182/23335/57586/79772/7417/4311	10
GO:0005930	axoneme	7/443	128/19520	0.0268825	0.317214	0.292878	84100/2622/56171/51626/57539/1767/22920	7
GO:0034399	nuclear periphery	7/443	128/19520	0.0268825	0.317214	0.292878	22944/23314/4287/1788/7011/9126/9360	7
GO:0005819	spindle	15/443	381/19520	0.02818	0.317542	0.293181	6790/51434/8452/9859/10112/990/84722/81930/29899/332/1432/55143/9126/22920/26271	15
GO:0044306	neuron projection terminus	7/443	130/19520	0.0289287	0.317542	0.293181	6570/1182/10874/2332/1756/4983/4311	7
GO:0097014	ciliary plasm	7/443	130/19520	0.0289287	0.317542	0.293181	84100/2622/56171/51626/57539/1767/22920	7
GO:0030175	filopodium	6/443	103/19520	0.0299512	0.321294	0.296646	7976/55607/121512/2332/1756/6624	6
GO:0150034	distal axon	12/443	287/19520	0.031557	0.330998	0.305605	29767/6570/55607/1182/149371/10874/2332/8829/54536/4983/6624/10092	12
GO:0005662	DNA replication factor A complex	2/443	13/19520	0.0339756	0.341203	0.315027	10286/29935	2
GO:0030286	dynein complex	4/443	54/19520	0.0339758	0.341203	0.315027	56171/51626/6990/1767	4
GO:0005777	peroxisome	7/443	136/19520	0.035691	0.341611	0.315404	2180/11001/23600/11264/8800/2181/8799	7
GO:0042579	microbody	7/443	136/19520	0.035691	0.341611	0.315404	2180/11001/23600/11264/8800/2181/8799	7
GO:0008021	synaptic vesicle	9/443	197/19520	0.0363118	0.341611	0.315404	26503/1184/6570/23621/1182/23335/79772/7417/4311	9
GO:0000776	kinetochore	7/443	137/19520	0.0369114	0.341611	0.315404	84295/81930/23291/10671/332/348995/6990	7
GO:0097431	mitotic spindle pole	3/443	34/19520	0.0413325	0.370646	0.342211	6790/29899/9126	3
GO:0036464	cytoplasmic ribonucleoprotein granule	10/443	234/19520	0.0416192	0.370646	0.342211	11022/196513/29986/54514/136991/5879/2332/2312/9271/8653	10
GO:0005938	cell cortex	12/443	301/19520	0.0428484	0.374527	0.345794	5357/1488/4640/55607/2241/29899/149371/5879/23245/54536/6624/4082	12
GO:0018995	host cellular component	4/443	60/19520	0.0471988	0.397818	0.367299	9631/348995/10332/10762	4
GO:0043657	host cell	4/443	60/19520	0.0471988	0.397818	0.367299	9631/348995/10332/10762	4
GO:0016607	nuclear speck	15/443	411/19520	0.0491377	0.398328	0.367769	23091/10286/64750/348995/140691/11339/1432/11325/80196/6938/83759/9360/26959/6733/91746	15
GO:0000794	condensed nuclear chromosome	5/443	88/19520	0.0499248	0.398328	0.367769	317761/675/9126/5888/22920	5
GO:0005770	late endosome	11/443	275/19520	0.0500656	0.398328	0.367769	540/55240/4077/23621/1182/149371/23245/84315/653145/7274/22879	11
GO:0030426	growth cone	8/443	178/19520	0.0506349	0.398328	0.367769	29767/55607/149371/2332/8829/54536/6624/10092	8
GO:0016328	lateral plasma membrane	4/443	62/19520	0.0521562	0.399723	0.369058	7976/4640/29899/1756	4
GO:0035770	ribonucleoprotein granule	10/443	244/19520	0.052506	0.399723	0.369058	11022/196513/29986/54514/136991/5879/2332/2312/9271/8653	10
GO:0032433	filopodium tip	2/443	17/19520	0.0558314	0.418293	0.386202	7976/2332	2
GO:0030427	site of polarized growth	8/443	184/19520	0.0592222	0.436441	0.402958	29767/55607/149371/2332/8829/54536/6624/10092	8
GO:0005657	replication fork	4/443	65/19520	0.060103	0.436441	0.402958	10286/29935/5889/29980	4
GO:0005635	nuclear envelope	16/443	462/19520	0.0631153	0.45137	0.416742	9631/10885/79041/23291/199857/348995/23155/6453/5902/10762/53343/3930/92140/8815/79982/84823	16
GO:0072686	mitotic spindle	7/443	157/19520	0.0672186	0.47313	0.436833	6790/8452/9859/990/81930/29899/9126	7
GO:0034719	SMN-Sm protein complex	2/443	19/19520	0.0681628	0.47313	0.436833	2332/79833	2
GO:0030496	midbody	8/443	193/19520	0.0737319	0.48926	0.451725	6790/10112/84722/51097/332/54536/55143/84936	8
GO:0031965	nuclear membrane	11/443	295/19520	0.0744072	0.48926	0.451725	9631/10885/79041/199857/23155/10762/53343/3930/92140/79982/84823	11
GO:0000145	exocyst	2/443	20/19520	0.0746329	0.48926	0.451725	149371/54536	2
GO:0043073	germ cell nucleus	2/443	20/19520	0.0746329	0.48926	0.451725	6790/4082	2
GO:0005868	cytoplasmic dynein complex	2/443	21/19520	0.0812894	0.511581	0.472334	51626/6990	2
GO:0035267	NuA4 histone acetyltransferase complex	2/443	21/19520	0.0812894	0.511581	0.472334	26122/54556	2
GO:0043189	H4/H2A histone acetyltransferase complex	2/443	21/19520	0.0812894	0.511581	0.472334	26122/54556	2
GO:0000922	spindle pole	7/443	166/19520	0.0846324	0.519913	0.480026	6790/8452/990/84722/29899/1432/9126	7
GO:0022627	cytosolic small ribosomal subunit	3/443	46/19520	0.0862154	0.519913	0.480026	6192/64963/6209	3
GO:0015935	small ribosomal subunit	4/443	74/19520	0.0875151	0.519913	0.480026	6192/64969/64963/6209	4
GO:0005697	telomerase holoenzyme complex	2/443	22/19520	0.0881208	0.519913	0.480026	134353/7011	2
GO:0043601	nuclear replisome	2/443	22/19520	0.0881208	0.519913	0.480026	10286/29935	2
GO:0000777	condensed chromosome kinetochore	5/443	106/19520	0.0937118	0.546074	0.50418	84295/10671/332/348995/6990	5
GO:0005858	axonemal dynein complex	2/443	23/19520	0.0951155	0.547494	0.505492	56171/1767	2
GO:0015030	Cajal body	4/443	78/19520	0.101334	0.576263	0.532053	2332/25888/11339/11325	4
GO:0005871	kinesin complex	3/443	50/19520	0.104363	0.586421	0.541433	10112/81930/22920	3
GO:0097346	INO80-type complex	2/443	25/19520	0.109552	0.608337	0.561667	93973/54556	2
GO:0043195	terminal bouton	3/443	52/19520	0.113954	0.625424	0.577443	6570/10874/4983	3
GO:0043679	axon terminus	5/443	114/19520	0.11789	0.639588	0.590521	6570/1182/10874/2332/4983	5
GO:0032154	cleavage furrow	3/443	54/19520	0.123865	0.649853	0.599998	10112/3384/84936	3
GO:0005759	mitochondrial matrix	15/443	476/19520	0.126727	0.649853	0.599998	51103/8505/10102/4287/55217/166785/2731/53343/7417/26589/64969/84266/64963/5888/26275	15
GO:0000779	condensed chromosome, centromeric region	5/443	117/19520	0.127648	0.649853	0.599998	84295/10671/332/348995/6990	5
GO:0005643	nuclear pore	4/443	85/19520	0.127735	0.649853	0.599998	9631/348995/5902/10762	4
GO:0030133	transport vesicle	13/443	402/19520	0.128588	0.649853	0.599998	26503/1184/6570/23621/1182/23335/9527/57586/79772/7417/1604/4311/22818	13
GO:0032420	stereocilium	3/443	55/19520	0.128933	0.649853	0.599998	5357/93035/65217	3
GO:0120111	neuron projection cytoplasm	4/443	86/19520	0.131722	0.649853	0.599998	23291/2332/51566/84945	4
GO:0000314	organellar small ribosomal subunit	2/443	28/19520	0.132174	0.649853	0.599998	64969/64963	2
GO:0005763	mitochondrial small ribosomal subunit	2/443	28/19520	0.132174	0.649853	0.599998	64969/64963	2
GO:0005942	phosphatidylinositol 3-kinase complex	2/443	29/19520	0.139934	0.673968	0.622263	5286/1154	2
GO:0030686	90S preribosome	2/443	29/19520	0.139934	0.673968	0.622263	10885/134430	2
GO:0005741	mitochondrial outer membrane	7/443	195/19520	0.156244	0.744919	0.687771	2180/9830/51566/2181/7417/23098/4170	7
GO:0032421	stereocilium bundle	3/443	61/19520	0.160778	0.750178	0.692627	5357/93035/65217	3
GO:0032587	ruffle membrane	4/443	95/19520	0.16976	0.750178	0.692627	114609/1182/5879/221472	4
GO:0001725	stress fiber	3/443	64/19520	0.17751	0.750178	0.692627	10611/57175/6624	3
GO:0097517	contractile actin filament bundle	3/443	64/19520	0.17751	0.750178	0.692627	10611/57175/6624	3
GO:0043596	nuclear replication fork	2/443	35/19520	0.188219	0.750178	0.692627	10286/29935	2
GO:0090543	Flemming body	2/443	35/19520	0.188219	0.750178	0.692627	54536/84936	2
GO:0090575	RNA polymerase II transcription regulator complex	6/443	170/19520	0.190343	0.750178	0.692627	4087/1876/56676/7421/6938/1390	6
GO:0031093	platelet alpha granule lumen	3/443	67/19520	0.194694	0.750178	0.692627	374354/7424/51097	3
GO:0031256	leading edge membrane	6/443	173/19520	0.20078	0.750178	0.692627	114609/2556/1182/5879/10787/221472	6
GO:0000235	astral microtubule	1/443	10/19520	0.205161	0.750178	0.692627	81930	1
GO:0000836	Hrd1p ubiquitin ligase complex	1/443	10/19520	0.205161	0.750178	0.692627	6400	1
GO:0005818	aster	1/443	10/19520	0.205161	0.750178	0.692627	81930	1
GO:0005952	cAMP-dependent protein kinase complex	1/443	10/19520	0.205161	0.750178	0.692627	5616	1
GO:0030681	multimeric ribonuclease P complex	1/443	10/19520	0.205161	0.750178	0.692627	54913	1
GO:0031080	nuclear pore outer ring	1/443	10/19520	0.205161	0.750178	0.692627	348995	1
GO:0031209	SCAR complex	1/443	10/19520	0.205161	0.750178	0.692627	10787	1
GO:0120103	centriolar subdistal appendage	1/443	10/19520	0.205161	0.750178	0.692627	9859	1
GO:1990124	messenger ribonucleoprotein complex	1/443	10/19520	0.205161	0.750178	0.692627	2332	1
GO:0035861	site of double-strand break	3/443	69/19520	0.20637	0.750178	0.692627	29935/5888/10092	3
GO:0060205	cytoplasmic vesicle lumen	10/443	326/19520	0.208471	0.750178	0.692627	3614/374354/7424/23621/51097/1432/51738/79169/2919/10092	10
GO:0031983	vesicle lumen	10/443	328/19520	0.213639	0.750178	0.692627	3614/374354/7424/23621/51097/1432/51738/79169/2919/10092	10
GO:0005667	transcription regulator complex	12/443	409/19520	0.221232	0.750178	0.692627	6619/4087/1876/56676/1488/23314/7421/1457/6938/5966/688/1390	12
GO:0032040	small-subunit processome	2/443	39/19520	0.221514	0.750178	0.692627	10885/134430	2
GO:0000138	Golgi trans cisterna	1/443	11/19520	0.223208	0.750178	0.692627	79571	1
GO:0000835	ER ubiquitin ligase complex	1/443	11/19520	0.223208	0.750178	0.692627	6400	1
GO:0001741	XY body	1/443	11/19520	0.223208	0.750178	0.692627	1788	1
GO:0002116	semaphorin receptor complex	1/443	11/19520	0.223208	0.750178	0.692627	8829	1
GO:0005797	Golgi medial cisterna	1/443	11/19520	0.223208	0.750178	0.692627	9527	1
GO:0005845	mRNA cap binding complex	1/443	11/19520	0.223208	0.750178	0.692627	2332	1
GO:0036157	outer dynein arm	1/443	11/19520	0.223208	0.750178	0.692627	1767	1
GO:0097524	sperm plasma membrane	1/443	11/19520	0.223208	0.750178	0.692627	57151	1
GO:0099092	postsynaptic density, intracellular component	1/443	11/19520	0.223208	0.750178	0.692627	6457	1
GO:0099523	presynaptic cytosol	1/443	11/19520	0.223208	0.750178	0.692627	1488	1
GO:0032153	cell division site	3/443	72/19520	0.224165	0.750178	0.692627	10112/3384/84936	3
GO:0031968	organelle outer membrane	7/443	220/19520	0.234203	0.750178	0.692627	2180/9830/51566/2181/7417/23098/4170	7
GO:0042641	actomyosin	3/443	74/19520	0.23619	0.750178	0.692627	10611/57175/6624	3
GO:0070603	SWI/SNF superfamily-type complex	3/443	74/19520	0.23619	0.750178	0.692627	93973/1457/54556	3
GO:0099738	cell cortex region	2/443	41/19520	0.23834	0.750178	0.692627	1488/29899	2
GO:0000109	nucleotide-excision repair complex	1/443	12/19520	0.240847	0.750178	0.692627	2072	1
GO:0000812	Swr1 complex	1/443	12/19520	0.240847	0.750178	0.692627	54556	1
GO:0005583	fibrillar collagen trimer	1/443	12/19520	0.240847	0.750178	0.692627	50509	1
GO:0042405	nuclear inclusion body	1/443	12/19520	0.240847	0.750178	0.692627	4287	1
GO:0045120	pronucleus	1/443	12/19520	0.240847	0.750178	0.692627	6790	1
GO:0060198	clathrin-sculpted vesicle	1/443	12/19520	0.240847	0.750178	0.692627	6570	1
GO:0097504	Gemini of coiled bodies	1/443	12/19520	0.240847	0.750178	0.692627	79833	1
GO:0098643	banded collagen fibril	1/443	12/19520	0.240847	0.750178	0.692627	50509	1
GO:0098688	parallel fiber to Purkinje cell synapse	1/443	12/19520	0.240847	0.750178	0.692627	5332	1
GO:0099144	anchored component of synaptic membrane	1/443	12/19520	0.240847	0.750178	0.692627	10243	1
GO:0019867	outer membrane	7/443	222/19520	0.240944	0.750178	0.692627	2180/9830/51566/2181/7417/23098/4170	7
GO:0045171	intercellular bridge	3/443	75/19520	0.242245	0.750178	0.692627	10112/990/55143	3
GO:0101002	ficolin-1-rich granule	6/443	185/19520	0.244448	0.750178	0.692627	3614/5879/1432/79169/1604/10092	6
GO:0000118	histone deacetylase complex	3/443	77/19520	0.254427	0.750178	0.692627	23314/1457/54556	3
GO:0030055	cell-substrate junction	12/443	423/19520	0.255275	0.750178	0.692627	4810/5879/8829/10787/1756/10391/57175/6730/4311/4082/10092/6209	12
GO:0000974	Prp19 complex	1/443	13/19520	0.258087	0.750178	0.692627	10286	1
GO:0001931	uropod	1/443	13/19520	0.258087	0.750178	0.692627	3384	1
GO:0016580	Sin3 complex	1/443	13/19520	0.258087	0.750178	0.692627	1457	1
GO:0030126	COPI vesicle coat	1/443	13/19520	0.258087	0.750178	0.692627	22818	1
GO:0031254	cell trailing edge	1/443	13/19520	0.258087	0.750178	0.692627	3384	1
GO:0033391	chromatoid body	1/443	13/19520	0.258087	0.750178	0.692627	9271	1
GO:0034518	RNA cap binding complex	1/443	13/19520	0.258087	0.750178	0.692627	2332	1
GO:0098831	presynaptic active zone cytoplasmic component	1/443	13/19520	0.258087	0.750178	0.692627	1488	1
GO:0030684	preribosome	3/443	78/19520	0.260551	0.750178	0.692627	10885/134430/90441	3
GO:0030864	cortical actin cytoskeleton	3/443	78/19520	0.260551	0.750178	0.692627	5357/4640/55607	3
GO:0005795	Golgi stack	5/443	152/19520	0.263447	0.750178	0.692627	10040/23268/9527/8702/79571	5
GO:0001533	cornified envelope	2/443	45/19520	0.272135	0.750178	0.692627	6699/2312	2
GO:0008278	cohesin complex	1/443	14/19520	0.274935	0.750178	0.692627	9126	1
GO:0030677	ribonuclease P complex	1/443	14/19520	0.274935	0.750178	0.692627	54913	1
GO:0099091	postsynaptic specialization, intracellular component	1/443	14/19520	0.274935	0.750178	0.692627	6457	1
GO:1990023	mitotic spindle midzone	1/443	14/19520	0.274935	0.750178	0.692627	81930	1
GO:0098862	cluster of actin-based cell projections	5/443	156/19520	0.280809	0.750178	0.692627	5357/4640/93035/65217/4311	5
GO:1902562	H4 histone acetyltransferase complex	2/443	47/19520	0.289029	0.750178	0.692627	26122/54556	2
GO:0000164	protein phosphatase type 1 complex	1/443	15/19520	0.291402	0.750178	0.692627	5506	1
GO:0005639	integral component of nuclear inner membrane	1/443	15/19520	0.291402	0.750178	0.692627	3930	1
GO:0016581	NuRD complex	1/443	15/19520	0.291402	0.750178	0.692627	1457	1
GO:0031011	Ino80 complex	1/443	15/19520	0.291402	0.750178	0.692627	93973	1
GO:0031229	intrinsic component of nuclear inner membrane	1/443	15/19520	0.291402	0.750178	0.692627	3930	1
GO:0031616	spindle pole centrosome	1/443	15/19520	0.291402	0.750178	0.692627	6790	1
GO:0033202	DNA helicase complex	1/443	15/19520	0.291402	0.750178	0.692627	93973	1
GO:0090545	CHD-type complex	1/443	15/19520	0.291402	0.750178	0.692627	1457	1
GO:0098845	postsynaptic endosome	1/443	15/19520	0.291402	0.750178	0.692627	6457	1
GO:0030018	Z disc	4/443	122/19520	0.300335	0.750178	0.692627	26263/1756/10611/825	4
GO:0031514	motile cilium	6/443	200/19520	0.302379	0.750178	0.692627	8452/2622/259289/51626/57151/1767	6
GO:0000781	chromosome, telomeric region	5/443	161/19520	0.302811	0.750178	0.692627	2072/675/29935/7011/5888	5
GO:0031901	early endosome membrane	5/443	162/19520	0.307244	0.750178	0.692627	90203/1182/6457/221472/9765	5
GO:0000176	nuclear exosome (RNase complex)	1/443	16/19520	0.307496	0.750178	0.692627	10438	1
GO:0005786	signal recognition particle, endoplasmic reticulum targeting	1/443	16/19520	0.307496	0.750178	0.692627	6730	1
GO:0005869	dynactin complex	1/443	16/19520	0.307496	0.750178	0.692627	10671	1
GO:0030132	clathrin coat of coated pit	1/443	16/19520	0.307496	0.750178	0.692627	58513	1
GO:0048500	signal recognition particle	1/443	16/19520	0.307496	0.750178	0.692627	6730	1
GO:0070822	Sin3-type complex	1/443	16/19520	0.307496	0.750178	0.692627	1457	1
GO:0034774	secretory granule lumen	9/443	322/19520	0.309909	0.750178	0.692627	3614/374354/7424/51097/1432/51738/79169/2919/10092	9
GO:1904813	ficolin-1-rich granule lumen	4/443	124/19520	0.310571	0.750178	0.692627	3614/1432/79169/10092	4
GO:0005747	mitochondrial respiratory chain complex I	2/443	50/19520	0.314273	0.750178	0.692627	51103/126328	2
GO:0030964	NADH dehydrogenase complex	2/443	50/19520	0.314273	0.750178	0.692627	51103/126328	2
GO:0034707	chloride channel complex	2/443	50/19520	0.314273	0.750178	0.692627	2556/23155	2
GO:0045271	respiratory chain complex I	2/443	50/19520	0.314273	0.750178	0.692627	51103/126328	2
GO:0030017	sarcomere	6/443	203/19520	0.314279	0.750178	0.692627	26263/29767/4077/1756/10611/825	6
GO:0005840	ribosome	7/443	243/19520	0.314894	0.750178	0.692627	2332/26589/6192/64969/64963/6730/6209	7
GO:0000313	organellar ribosome	3/443	87/19520	0.316283	0.750178	0.692627	26589/64969/64963	3
GO:0005761	mitochondrial ribosome	3/443	87/19520	0.316283	0.750178	0.692627	26589/64969/64963	3
GO:0000153	cytoplasmic ubiquitin ligase complex	1/443	17/19520	0.323225	0.759016	0.700787	6400	1
GO:0061702	inflammasome complex	1/443	17/19520	0.323225	0.759016	0.700787	4671	1
GO:0000151	ubiquitin ligase complex	8/443	289/19520	0.334581	0.762144	0.703674	51434/8452/64750/23291/10048/197131/8454/6400	8
GO:0005666	RNA polymerase III complex	1/443	18/19520	0.338598	0.762144	0.703674	11128	1
GO:0030663	COPI-coated vesicle membrane	1/443	18/19520	0.338598	0.762144	0.703674	22818	1
GO:0030992	intraciliary transport particle B	1/443	18/19520	0.338598	0.762144	0.703674	23059	1
GO:0031527	filopodium membrane	1/443	18/19520	0.338598	0.762144	0.703674	1756	1
GO:0043034	costamere	1/443	18/19520	0.338598	0.762144	0.703674	1756	1
GO:0097440	apical dendrite	1/443	18/19520	0.338598	0.762144	0.703674	6453	1
GO:0005902	microvillus	3/443	91/19520	0.341188	0.762144	0.703674	4640/6624/3384	3
GO:0031091	platelet alpha granule	3/443	91/19520	0.341188	0.762144	0.703674	374354/7424/51097	3
GO:0090734	site of DNA damage	3/443	91/19520	0.341188	0.762144	0.703674	29935/5888/10092	3
GO:0031225	anchored component of membrane	5/443	170/19520	0.342992	0.762144	0.703674	1944/10243/10082/1604/56963	5
GO:0005925	focal adhesion	11/443	416/19520	0.345806	0.762144	0.703674	4810/5879/8829/10787/10391/57175/6730/4311/4082/10092/6209	11
GO:0030117	membrane coat	3/443	92/19520	0.347408	0.762144	0.703674	84100/58513/22818	3
GO:0048475	coated membrane	3/443	92/19520	0.347408	0.762144	0.703674	84100/58513/22818	3
GO:0016010	dystrophin-associated glycoprotein complex	1/443	19/19520	0.353622	0.762144	0.703674	1756	1
GO:0032426	stereocilium tip	1/443	19/19520	0.353622	0.762144	0.703674	93035	1
GO:0090665	glycoprotein complex	1/443	19/19520	0.353622	0.762144	0.703674	1756	1
GO:1902711	GABA-A receptor complex	1/443	19/19520	0.353622	0.762144	0.703674	2556	1
GO:0005769	early endosome	10/443	378/19520	0.356035	0.763382	0.704818	1184/90203/23621/1182/23245/8829/6457/221472/4311/9765	10
GO:0031253	cell projection membrane	9/443	337/19520	0.357431	0.763382	0.704818	114609/2556/1182/5879/259289/10787/1756/221472/6624	9
GO:0031674	I band	4/443	134/19520	0.362082	0.765816	0.707065	26263/1756/10611/825	4
GO:0031082	BLOC complex	1/443	20/19520	0.368305	0.765816	0.707065	89781	1
GO:0034361	very-low-density lipoprotein particle	1/443	20/19520	0.368305	0.765816	0.707065	8542	1
GO:0034385	triglyceride-rich plasma lipoprotein particle	1/443	20/19520	0.368305	0.765816	0.707065	8542	1
GO:0044233	mitochondria-associated endoplasmic reticulum membrane	1/443	20/19520	0.368305	0.765816	0.707065	23155	1
GO:1902710	GABA receptor complex	1/443	20/19520	0.368305	0.765816	0.707065	2556	1
GO:0043202	lysosomal lumen	3/443	96/19520	0.372214	0.768405	0.709455	10082/3423/6448	3
GO:0043197	dendritic spine	5/443	177/19520	0.374499	0.768405	0.709455	55607/5879/2332/6453/4983	5
GO:0044309	neuron spine	5/443	178/19520	0.379004	0.768405	0.709455	55607/5879/2332/6453/4983	5
GO:1904115	axon cytoplasm	2/443	58/19520	0.38037	0.768405	0.709455	23291/51566	2
GO:0042827	platelet dense granule	1/443	21/19520	0.382656	0.768405	0.709455	89781	1
GO:0098644	complex of collagen trimers	1/443	21/19520	0.382656	0.768405	0.709455	50509	1
GO:0099522	region of cytosol	1/443	21/19520	0.382656	0.768405	0.709455	1488	1
GO:0019898	extrinsic component of membrane	8/443	304/19520	0.385938	0.768405	0.709455	55187/2241/5879/2332/5753/5286/1154/23098	8
GO:0043025	neuronal cell body	12/443	474/19520	0.391043	0.768405	0.709455	6790/7976/23621/55607/23291/23245/2332/60482/6453/8829/10008/4311	12
GO:0005637	nuclear inner membrane	2/443	60/19520	0.396495	0.768405	0.709455	3930/84823	2
GO:0046658	anchored component of plasma membrane	2/443	60/19520	0.396495	0.768405	0.709455	10243/10082	2
GO:0005680	anaphase-promoting complex	1/443	22/19520	0.396682	0.768405	0.709455	51434	1
GO:0005865	striated muscle thin filament	1/443	22/19520	0.396682	0.768405	0.709455	29767	1
GO:0031258	lamellipodium membrane	1/443	22/19520	0.396682	0.768405	0.709455	10787	1
GO:0031307	integral component of mitochondrial outer membrane	1/443	22/19520	0.396682	0.768405	0.709455	51566	1
GO:0031234	extrinsic component of cytoplasmic side of plasma membrane	3/443	100/19520	0.396837	0.768405	0.709455	2241/5879/5753	3
GO:0030016	myofibril	6/443	224/19520	0.398929	0.768405	0.709455	26263/29767/4077/1756/10611/825	6
GO:0005903	brush border	3/443	101/19520	0.402954	0.768405	0.709455	5357/4640/4311	3
GO:0101003	ficolin-1-rich granule membrane	2/443	61/19520	0.404486	0.768405	0.709455	5879/1604	2
GO:0030687	preribosome, large subunit precursor	1/443	23/19520	0.410389	0.768405	0.709455	90441	1
GO:0031306	intrinsic component of mitochondrial outer membrane	1/443	23/19520	0.410389	0.768405	0.709455	51566	1
GO:0046930	pore complex	1/443	23/19520	0.410389	0.768405	0.709455	7417	1
GO:0071782	endoplasmic reticulum tubular network	1/443	23/19520	0.410389	0.768405	0.709455	221035	1
GO:0005771	multivesicular body	2/443	62/19520	0.412425	0.768405	0.709455	55240/23621	2
GO:0016605	PML body	3/443	103/19520	0.415134	0.768405	0.709455	54778/5888/29855	3
GO:0030672	synaptic vesicle membrane	3/443	103/19520	0.415134	0.768405	0.709455	26503/6570/79772	3
GO:0099501	exocytic vesicle membrane	3/443	103/19520	0.415134	0.768405	0.709455	26503/6570/79772	3
GO:1904949	ATPase complex	3/443	103/19520	0.415134	0.768405	0.709455	93973/1457/54556	3
GO:0044391	ribosomal subunit	5/443	187/19520	0.419446	0.769335	0.710314	26589/6192/64969/64963/6209	5
GO:0019005	SCF ubiquitin ligase complex	2/443	63/19520	0.420312	0.769335	0.710314	23291/8454	2
GO:0030863	cortical cytoskeleton	3/443	104/19520	0.421194	0.769335	0.710314	5357/4640/55607	3
GO:0000178	exosome (RNase complex)	1/443	24/19520	0.423786	0.769335	0.710314	10438	1
GO:0031430	M band	1/443	24/19520	0.423786	0.769335	0.710314	4077	1
GO:0043292	contractile fiber	6/443	231/19520	0.427214	0.771314	0.71214	26263/29767/4077/1756/10611/825	6
GO:0098982	GABA-ergic synapse	2/443	64/19520	0.428144	0.771314	0.71214	2556/1488	2
GO:0055037	recycling endosome	5/443	190/19520	0.432841	0.77681	0.717215	23621/1182/5879/6453/79772	5
GO:0000803	sex chromosome	1/443	25/19520	0.436879	0.77814	0.718443	1788	1
GO:1905354	exoribonuclease complex	1/443	25/19520	0.436879	0.77814	0.718443	10438	1
GO:0022626	cytosolic ribosome	3/443	107/19520	0.439244	0.77941	0.719616	6192/64963/6209	3
GO:0043204	perikaryon	4/443	151/19520	0.448924	0.783361	0.723263	23245/2332/60482/10008	4
GO:0036379	myofilament	1/443	26/19520	0.449675	0.783361	0.723263	29767	1
GO:0035869	ciliary transition zone	2/443	67/19520	0.451299	0.783361	0.723263	51626/22920	2
GO:0045121	membrane raft	8/443	323/19520	0.451329	0.783361	0.723263	81930/4640/23621/64750/10008/1756/1604/4311	8
GO:0098857	membrane microdomain	8/443	323/19520	0.451329	0.783361	0.723263	81930/4640/23621/64750/10008/1756/1604/4311	8
GO:0005844	polysome	2/443	68/19520	0.458899	0.783361	0.723263	2332/6192	2
GO:0001891	phagocytic cup	1/443	27/19520	0.462182	0.783361	0.723263	94134	1
GO:0034364	high-density lipoprotein particle	1/443	27/19520	0.462182	0.783361	0.723263	8542	1
GO:0044322	endoplasmic reticulum quality control compartment	1/443	27/19520	0.462182	0.783361	0.723263	6400	1
GO:1990204	oxidoreductase complex	3/443	111/19520	0.462966	0.783361	0.723263	51103/2731/126328	3
GO:0031594	neuromuscular junction	2/443	69/19520	0.466437	0.783361	0.723263	55607/60482	2
GO:0036064	ciliary basal body	4/443	156/19520	0.473833	0.783361	0.723263	2622/51626/57539/22920	4
GO:0016529	sarcoplasmic reticulum	2/443	70/19520	0.473913	0.783361	0.723263	79041/8996	2
GO:0048786	presynaptic active zone	2/443	70/19520	0.473913	0.783361	0.723263	7976/1488	2
GO:0002102	podosome	1/443	28/19520	0.474404	0.783361	0.723263	6624	1
GO:0030137	COPI-coated vesicle	1/443	28/19520	0.474404	0.783361	0.723263	22818	1
GO:0032809	neuronal cell body membrane	1/443	28/19520	0.474404	0.783361	0.723263	10008	1
GO:0044665	MLL1/2 complex	1/443	28/19520	0.474404	0.783361	0.723263	1876	1
GO:0071339	MLL1 complex	1/443	28/19520	0.474404	0.783361	0.723263	1876	1
GO:0120114	Sm-like protein family complex	3/443	113/19520	0.474663	0.783361	0.723263	134353/2332/79833	3
GO:0005905	clathrin-coated pit	2/443	71/19520	0.481325	0.790963	0.730282	6453/58513	2
GO:0001669	acrosomal vesicle	3/443	115/19520	0.486243	0.790963	0.730282	57151/6457/7417	3
GO:0097225	sperm midpiece	1/443	29/19520	0.486349	0.790963	0.730282	57151	1
GO:0099023	vesicle tethering complex	2/443	73/19520	0.495954	0.790963	0.730282	149371/54536	2
GO:0005923	bicellular tight junction	3/443	117/19520	0.497698	0.790963	0.730282	4810/92140/29855	3
GO:0005732	sno(s)RNA-containing ribonucleoprotein complex	1/443	30/19520	0.498024	0.790963	0.730282	54913	1
GO:0005790	smooth endoplasmic reticulum	1/443	30/19520	0.498024	0.790963	0.730282	5332	1
GO:0071007	U2-type catalytic step 2 spliceosome	1/443	30/19520	0.498024	0.790963	0.730282	10286	1
GO:0097386	glial cell projection	1/443	30/19520	0.498024	0.790963	0.730282	2332	1
GO:0098686	hippocampal mossy fiber to CA3 synapse	1/443	30/19520	0.498024	0.790963	0.730282	23621	1
GO:0017053	transcription repressor complex	2/443	74/19520	0.50317	0.790963	0.730282	1488/1457	2
GO:0031461	cullin-RING ubiquitin ligase complex	4/443	163/19520	0.507961	0.790963	0.730282	51434/8452/23291/8454	4
GO:0031985	Golgi cisterna	3/443	119/19520	0.509023	0.790963	0.730282	9527/8702/79571	3
GO:0000407	phagophore assembly site	1/443	31/19520	0.509434	0.790963	0.730282	4077	1
GO:0008305	integrin complex	1/443	31/19520	0.509434	0.790963	0.730282	8515	1
GO:0032839	dendrite cytoplasm	1/443	31/19520	0.509434	0.790963	0.730282	84945	1
GO:0044298	cell body membrane	1/443	31/19520	0.509434	0.790963	0.730282	10008	1
GO:1902555	endoribonuclease complex	1/443	31/19520	0.509434	0.790963	0.730282	54913	1
GO:0097729	9+2 motile cilium	3/443	120/19520	0.514635	0.796419	0.73532	8452/57151/1767	3
GO:0042788	polysomal ribosome	1/443	32/19520	0.520585	0.802993	0.74139	2332	1
GO:0019897	extrinsic component of plasma membrane	4/443	169/19520	0.536405	0.822151	0.759078	2241/5879/2332/5753	4
GO:0070160	tight junction	3/443	124/19520	0.536736	0.822151	0.759078	4810/92140/29855	3
GO:0016528	sarcoplasm	2/443	79/19520	0.53823	0.822151	0.759078	79041/8996	2
GO:0097546	ciliary base	1/443	35/19520	0.552543	0.835226	0.77115	157657	1
GO:0140534	endoplasmic reticulum protein-containing complex	3/443	127/19520	0.55293	0.835226	0.77115	199857/6400/9789	3
GO:0005775	vacuolar lumen	4/443	173/19520	0.554902	0.835226	0.77115	3614/10082/3423/6448	4
GO:0000791	euchromatin	1/443	36/19520	0.562716	0.835226	0.77115	1788	1
GO:0008180	COP9 signalosome	1/443	36/19520	0.562716	0.835226	0.77115	9318	1
GO:0031463	Cul3-RING ubiquitin ligase complex	1/443	36/19520	0.562716	0.835226	0.77115	8452	1
GO:0034358	plasma lipoprotein particle	1/443	36/19520	0.562716	0.835226	0.77115	8542	1
GO:0098636	protein complex involved in cell adhesion	1/443	36/19520	0.562716	0.835226	0.77115	8515	1
GO:1990777	lipoprotein particle	1/443	36/19520	0.562716	0.835226	0.77115	8542	1
GO:0005758	mitochondrial intermembrane space	2/443	83/19520	0.565026	0.836026	0.771888	4077/57486	2
GO:0000123	histone acetyltransferase complex	2/443	84/19520	0.571548	0.84204	0.777441	26122/54556	2
GO:0031672	A band	1/443	37/19520	0.572658	0.84204	0.777441	4077	1
GO:0071013	catalytic step 2 spliceosome	2/443	87/19520	0.590686	0.85669	0.790967	10286/60625	2
GO:0098803	respiratory chain complex	2/443	87/19520	0.590686	0.85669	0.790967	51103/126328	2
GO:0032391	photoreceptor connecting cilium	1/443	39/19520	0.591871	0.85669	0.790967	22920	1
GO:0032994	protein-lipid complex	1/443	39/19520	0.591871	0.85669	0.790967	8542	1
GO:0044232	organelle membrane contact site	1/443	39/19520	0.591871	0.85669	0.790967	23155	1
GO:0045335	phagocytic vesicle	3/443	136/19520	0.599434	0.85669	0.790967	9830/51715/1182	3
GO:0016592	mediator complex	1/443	40/19520	0.601152	0.85669	0.790967	116931	1
GO:1990391	DNA repair complex	1/443	40/19520	0.601152	0.85669	0.790967	2072	1
GO:0005746	mitochondrial respirasome	2/443	89/19520	0.603088	0.85669	0.790967	51103/126328	2
GO:0008076	voltage-gated potassium channel complex	2/443	89/19520	0.603088	0.85669	0.790967	10008/27012	2
GO:1902554	serine/threonine protein kinase complex	2/443	89/19520	0.603088	0.85669	0.790967	91/5257	2
GO:0043296	apical junction complex	3/443	137/19520	0.604402	0.85669	0.790967	4810/92140/29855	3
GO:0033017	sarcoplasmic reticulum membrane	1/443	41/19520	0.610223	0.86235	0.796193	79041	1
GO:0001650	fibrillar center	3/443	139/19520	0.614214	0.8654	0.799009	92521/92140/27301	3
GO:0005798	Golgi-associated vesicle	2/443	92/19520	0.621155	0.867903	0.80132	23621/22818	2
GO:1905368	peptidase complex	2/443	92/19520	0.621155	0.867903	0.80132	197131/9789	2
GO:0005814	centriole	3/443	141/19520	0.623862	0.867903	0.80132	79959/6790/9859	3
GO:0031970	organelle envelope lumen	2/443	93/19520	0.627035	0.867903	0.80132	4077/57486	2
GO:0000152	nuclear ubiquitin ligase complex	1/443	43/19520	0.62775	0.867903	0.80132	51434	1
GO:0032590	dendrite membrane	1/443	43/19520	0.62775	0.867903	0.80132	2556	1
GO:0031248	protein acetyltransferase complex	2/443	94/19520	0.632844	0.867903	0.80132	26122/54556	2
GO:1902493	acetyltransferase complex	2/443	94/19520	0.632844	0.867903	0.80132	26122/54556	2
GO:0099572	postsynaptic specialization	7/443	333/19520	0.633861	0.867903	0.80132	2556/10243/55607/2332/5332/10611/6457	7
GO:0009295	nucleoid	1/443	44/19520	0.636217	0.867903	0.80132	7417	1
GO:0042645	mitochondrial nucleoid	1/443	44/19520	0.636217	0.867903	0.80132	7417	1
GO:0005811	lipid droplet	2/443	95/19520	0.638582	0.868619	0.801981	51097/2181	2
GO:0034708	methyltransferase complex	2/443	96/19520	0.644249	0.871634	0.804764	23091/1876	2
GO:0030118	clathrin coat	1/443	45/19520	0.644492	0.871634	0.804764	58513	1
GO:0060076	excitatory synapse	1/443	46/19520	0.652579	0.880049	0.812534	5332	1
GO:0005776	autophagosome	2/443	98/19520	0.655373	0.8813	0.813689	4077/51715	2
GO:0031519	PcG protein complex	1/443	47/19520	0.660482	0.881697	0.814056	1457	1
GO:0034705	potassium channel complex	2/443	99/19520	0.660831	0.881697	0.814056	10008/27012	2
GO:0098984	neuron to neuron synapse	7/443	342/19520	0.661273	0.881697	0.814056	10243/23621/55607/2332/5332/10611/6457	7
GO:0005802	trans-Golgi network	5/443	251/19520	0.676731	0.894475	0.825853	540/23621/5879/5286/4311	5
GO:0070469	respirasome	2/443	103/19520	0.681968	0.894475	0.825853	51103/126328	2
GO:0031201	SNARE complex	1/443	50/19520	0.683131	0.894475	0.825853	9527	1
GO:0061695	transferase complex, transferring phosphorus-containing groups	5/443	253/19520	0.683443	0.894475	0.825853	91/5286/1154/5257/11128	5
GO:1902911	protein kinase complex	2/443	104/19520	0.687081	0.894475	0.825853	91/5257	2
GO:0005782	peroxisomal matrix	1/443	51/19520	0.690341	0.894475	0.825853	23600	1
GO:0008287	protein serine/threonine phosphatase complex	1/443	51/19520	0.690341	0.894475	0.825853	5506	1
GO:0030315	T-tubule	1/443	51/19520	0.690341	0.894475	0.825853	825	1
GO:0031907	microbody lumen	1/443	51/19520	0.690341	0.894475	0.825853	23600	1
GO:1903293	phosphatase complex	1/443	51/19520	0.690341	0.894475	0.825853	5506	1
GO:0042470	melanosome	2/443	106/19520	0.697105	0.894475	0.825853	5879/89781	2
GO:0048770	pigment granule	2/443	106/19520	0.697105	0.894475	0.825853	5879/89781	2
GO:0030660	Golgi-associated vesicle membrane	1/443	52/19520	0.697387	0.894475	0.825853	22818	1
GO:0031312	extrinsic component of organelle membrane	1/443	52/19520	0.697387	0.894475	0.825853	23098	1
GO:0034451	centriolar satellite	2/443	107/19520	0.702016	0.897972	0.829082	54913/29855	2
GO:0042581	specific granule	3/443	160/19520	0.707162	0.901303	0.832157	11001/1182/2919	3
GO:0099634	postsynaptic specialization membrane	2/443	109/19520	0.711641	0.901303	0.832157	2556/10243	2
GO:0014069	postsynaptic density	6/443	313/19520	0.7174	0.901303	0.832157	10243/55607/2332/5332/10611/6457	6
GO:0030120	vesicle coat	1/443	55/19520	0.71758	0.901303	0.832157	22818	1
GO:1904724	tertiary granule lumen	1/443	55/19520	0.71758	0.901303	0.832157	2919	1
GO:0036126	sperm flagellum	2/443	111/19520	0.721005	0.901303	0.832157	8452/57151	2
GO:0044853	plasma membrane raft	2/443	111/19520	0.721005	0.901303	0.832157	81930/4640	2
GO:0098798	mitochondrial protein-containing complex	5/443	265/19520	0.721731	0.901303	0.832157	51103/26589/64969/64963/126328	5
GO:0070820	tertiary granule	3/443	164/19520	0.722777	0.901303	0.832157	5879/1604/2919	3
GO:0045177	apical part of cell	8/443	414/19520	0.726023	0.901303	0.832157	1184/7976/4640/5169/4810/6567/51626/92140	8
GO:0000315	organellar large ribosomal subunit	1/443	57/19520	0.730289	0.901303	0.832157	26589	1
GO:0005762	mitochondrial large ribosomal subunit	1/443	57/19520	0.730289	0.901303	0.832157	26589	1
GO:0016459	myosin complex	1/443	57/19520	0.730289	0.901303	0.832157	4640	1
GO:0032279	asymmetric synapse	6/443	318/19520	0.731354	0.901303	0.832157	10243/55607/2332/5332/10611/6457	6
GO:0009898	cytoplasmic side of plasma membrane	3/443	167/19520	0.734057	0.902278	0.833058	2241/5879/5753	3
GO:0097733	photoreceptor cell cilium	2/443	115/19520	0.738964	0.905951	0.836449	65217/22920	2
GO:0032589	neuron projection membrane	1/443	59/19520	0.742427	0.907838	0.838192	2556	1
GO:0001917	photoreceptor inner segment	1/443	60/19520	0.74829	0.912644	0.842628	157657	1
GO:0000502	proteasome complex	1/443	62/19520	0.75962	0.921699	0.850989	197131	1
GO:0035580	specific granule lumen	1/443	62/19520	0.75962	0.921699	0.850989	2919	1
GO:0099060	integral component of postsynaptic specialization membrane	1/443	66/19520	0.780777	0.94494	0.872447	2556	1
GO:0097731	9+0 non-motile cilium	2/443	126/19520	0.78333	0.945605	0.873061	65217/22920	2
GO:0098685	Schaffer collateral - CA1 synapse	1/443	67/19520	0.785769	0.94613	0.873545	51738	1
GO:0035097	histone methyltransferase complex	1/443	68/19520	0.790647	0.946431	0.873823	1876	1
GO:1905369	endopeptidase complex	1/443	68/19520	0.790647	0.946431	0.873823	197131	1
GO:0098948	intrinsic component of postsynaptic specialization membrane	1/443	69/19520	0.795415	0.946431	0.873823	2556	1
GO:0009925	basal plasma membrane	4/443	240/19520	0.797188	0.946431	0.873823	540/4640/4671/376497	4
GO:0005801	cis-Golgi network	1/443	71/19520	0.804628	0.946431	0.873823	9527	1
GO:0000792	heterochromatin	1/443	72/19520	0.809078	0.946431	0.873823	1788	1
GO:0060170	ciliary membrane	1/443	72/19520	0.809078	0.946431	0.873823	259289	1
GO:0016324	apical plasma membrane	6/443	351/19520	0.811246	0.946431	0.873823	7976/4640/5169/4810/6567/92140	6
GO:0042383	sarcolemma	2/443	134/19520	0.811308	0.946431	0.873823	1756/825	2
GO:0005681	spliceosomal complex	3/443	191/19520	0.811646	0.946431	0.873823	10286/60625/494115	3
GO:0098562	cytoplasmic side of membrane	3/443	191/19520	0.811646	0.946431	0.873823	2241/5879/5753	3
GO:0010494	cytoplasmic stress granule	1/443	73/19520	0.813427	0.946431	0.873823	2332	1
GO:0030136	clathrin-coated vesicle	3/443	192/19520	0.814419	0.946431	0.873823	6570/23245/5286	3
GO:0034702	ion channel complex	5/443	301/19520	0.816349	0.946431	0.873823	2556/23155/10008/7220/27012	5
GO:0016234	inclusion body	1/443	74/19520	0.817677	0.946431	0.873823	4287	1
GO:0042734	presynaptic membrane	2/443	137/19520	0.820941	0.946431	0.873823	2332/6453	2
GO:0033116	endoplasmic reticulum-Golgi intermediate compartment membrane	1/443	75/19520	0.821831	0.946431	0.873823	1604	1
GO:0030667	secretory granule membrane	5/443	305/19520	0.825068	0.946431	0.873823	11001/5879/26002/1604/4311	5
GO:0005788	endoplasmic reticulum lumen	5/443	306/19520	0.827195	0.946431	0.873823	11001/50509/23621/8542/51738	5
GO:0030670	phagocytic vesicle membrane	1/443	77/19520	0.829857	0.946431	0.873823	51715	1
GO:0031902	late endosome membrane	2/443	140/19520	0.830132	0.946431	0.873823	1182/653145	2
GO:0099240	intrinsic component of synaptic membrane	2/443	140/19520	0.830132	0.946431	0.873823	2556/10243	2
GO:0098800	inner mitochondrial membrane protein complex	2/443	142/19520	0.836021	0.950848	0.877902	51103/126328	2
GO:0045178	basal part of cell	4/443	258/19520	0.840335	0.952177	0.879129	540/4640/4671/376497	4
GO:0005901	caveola	1/443	80/19520	0.841224	0.952177	0.879129	81930	1
GO:0062023	collagen-containing extracellular matrix	7/443	423/19520	0.84845	0.953732	0.880565	50509/64129/3960/2312/22795/10082/653145	7
GO:0030658	transport vesicle membrane	3/443	206/19520	0.849726	0.953732	0.880565	26503/6570/79772	3
GO:0032993	protein-DNA complex	3/443	208/19520	0.854262	0.953732	0.880565	10286/29935/29980	3
GO:0045211	postsynaptic membrane	4/443	265/19520	0.854907	0.953732	0.880565	2556/10243/2332/1756	4
GO:0032592	integral component of mitochondrial membrane	1/443	85/19520	0.858511	0.953732	0.880565	51566	1
GO:1902495	transmembrane transporter complex	5/443	323/19520	0.860239	0.953732	0.880565	2556/23155/10008/7220/27012	5
GO:0016323	basolateral plasma membrane	3/443	211/19520	0.860843	0.953732	0.880565	540/4640/4671	3
GO:0098573	intrinsic component of mitochondrial membrane	1/443	86/19520	0.861736	0.953732	0.880565	51566	1
GO:0005581	collagen trimer	1/443	87/19520	0.864888	0.953732	0.880565	50509	1
GO:0055038	recycling endosome membrane	1/443	87/19520	0.864888	0.953732	0.880565	5879	1
GO:0005882	intermediate filament	3/443	215/19520	0.869211	0.953732	0.880565	2312/3857/84823	3
GO:0001750	photoreceptor outer segment	1/443	89/19520	0.870978	0.953732	0.880565	65217	1
GO:0000932	P-body	1/443	91/19520	0.876794	0.953732	0.880565	196513	1
GO:0035578	azurophil granule lumen	1/443	91/19520	0.876794	0.953732	0.880565	3614	1
GO:0035579	specific granule membrane	1/443	91/19520	0.876794	0.953732	0.880565	11001	1
GO:0097730	non-motile cilium	2/443	160/19520	0.881252	0.953732	0.880565	65217/22920	2
GO:0005684	U2-type spliceosomal complex	1/443	93/19520	0.882349	0.953732	0.880565	10286	1
GO:0034703	cation channel complex	3/443	222/19520	0.882793	0.953732	0.880565	10008/7220/27012	3
GO:1990351	transporter complex	5/443	338/19520	0.884849	0.953732	0.880565	2556/23155/10008/7220/27012	5
GO:0005604	basement membrane	1/443	94/19520	0.885031	0.953732	0.880565	22795	1
GO:0032580	Golgi cisterna membrane	1/443	94/19520	0.885031	0.953732	0.880565	8702	1
GO:0032588	trans-Golgi network membrane	1/443	95/19520	0.887653	0.954379	0.881162	540	1
GO:0099055	integral component of postsynaptic membrane	1/443	100/19520	0.899894	0.963762	0.889825	2556	1
GO:0030532	small nuclear ribonucleoprotein complex	1/443	101/19520	0.902178	0.963762	0.889825	134353	1
GO:0005796	Golgi lumen	1/443	102/19520	0.904409	0.963762	0.889825	10082	1
GO:0030135	coated vesicle	4/443	295/19520	0.905195	0.963762	0.889825	6570/23245/5286/22818	4
GO:0055029	nuclear DNA-directed RNA polymerase complex	1/443	103/19520	0.90659	0.963762	0.889825	11128	1
GO:0000428	DNA-directed RNA polymerase complex	1/443	104/19520	0.908721	0.963857	0.889913	11128	1
GO:0098936	intrinsic component of postsynaptic membrane	1/443	105/19520	0.910804	0.9639	0.889952	2556	1
GO:0030880	RNA polymerase complex	1/443	108/19520	0.916771	0.96514	0.891097	11128	1
GO:0030139	endocytic vesicle	4/443	307/19520	0.920547	0.96514	0.891097	114609/9830/51715/1182	4
GO:0030662	coated vesicle membrane	2/443	182/19520	0.920842	0.96514	0.891097	6570/22818	2
GO:0097060	synaptic membrane	5/443	368/19520	0.923115	0.96514	0.891097	2556/10243/2332/6453/1756	5
GO:0031301	integral component of organelle membrane	5/443	371/19520	0.926243	0.96514	0.891097	11001/8800/51566/3930/8799	5
GO:0005911	cell-cell junction	7/443	485/19520	0.926523	0.96514	0.891097	23268/4810/889/10611/92140/6624/29855	7
GO:0015934	large ribosomal subunit	1/443	115/19520	0.929192	0.96514	0.891097	26589	1
GO:0030665	clathrin-coated vesicle membrane	1/443	117/19520	0.932388	0.96514	0.891097	6570	1
GO:0044815	DNA packaging complex	1/443	117/19520	0.932388	0.96514	0.891097	10592	1
GO:0045111	intermediate filament cytoskeleton	3/443	256/19520	0.932423	0.96514	0.891097	2312/3857/84823	3
GO:0099699	integral component of synaptic membrane	1/443	128/19520	0.947561	0.978662	0.903582	2556	1
GO:0005793	endoplasmic reticulum-Golgi intermediate compartment	1/443	130/19520	0.949929	0.978967	0.903863	1604	1
GO:0031300	intrinsic component of organelle membrane	5/443	402/19520	0.952512	0.979489	0.904346	11001/8800/51566/3930/8799	5
GO:0072562	blood microparticle	1/443	146/19520	0.965412	0.986074	0.910425	8542	1
GO:0005743	mitochondrial inner membrane	6/443	493/19520	0.969441	0.986074	0.910425	51103/26589/64969/64963/376497/126328	6
GO:0005766	primary lysosome	1/443	155/19520	0.971914	0.986074	0.910425	3614	1
GO:0042582	azurophil granule	1/443	155/19520	0.971914	0.986074	0.910425	3614	1
GO:0030176	integral component of endoplasmic reticulum membrane	1/443	157/19520	0.973184	0.986074	0.910425	11001	1
GO:0005765	lysosomal membrane	4/443	378/19520	0.973769	0.986074	0.910425	26503/1184/1182/89781	4
GO:0098852	lytic vacuole membrane	4/443	378/19520	0.973769	0.986074	0.910425	26503/1184/1182/89781	4
GO:0030666	endocytic vesicle membrane	1/443	163/19520	0.976661	0.986074	0.910425	51715	1
GO:0031227	intrinsic component of endoplasmic reticulum membrane	1/443	165/19520	0.977718	0.986074	0.910425	11001	1
GO:0005912	adherens junction	1/443	172/19520	0.981052	0.987327	0.911582	10611	1
GO:0005774	vacuolar membrane	4/443	431/19520	0.989175	0.993385	0.917175	26503/1184/1182/89781	4
GO:0098802	plasma membrane signaling receptor complex	2/443	318/19520	0.99459	0.995029	0.918693	91/8515	2
GO:0009897	external side of plasma membrane	3/443	402/19520	0.995029	0.995029	0.918693	131450/5169/1182	3

## Sheet: GO_MF
ID	Description	GeneRatio	BgRatio	pvalue	p.adjust	qvalue	geneID	Count
GO:0047676	arachidonate-CoA ligase activity	4/439	11/18337	9.35671e-05	0.0574539	0.0566215	2180/11001/2181/376497	4
GO:0070840	dynein complex binding	5/439	23/18337	0.000181101	0.0574539	0.0566215	29899/23291/10671/2332/9126	5
GO:0004467	long-chain fatty acid-CoA ligase activity	4/439	14/18337	0.000268059	0.0574539	0.0566215	2180/11001/2181/376497	4
GO:0004551	nucleotide diphosphatase activity	4/439	20/18337	0.00115783	0.186121	0.183424	11162/5169/5168/55270	4
GO:0015645	fatty acid ligase activity	4/439	22/18337	0.0016832	0.21646	0.213324	2180/11001/2181/376497	4
GO:0003724	RNA helicase activity	7/439	77/18337	0.00244444	0.261963	0.258168	90957/54514/25788/64794/8653/11325/60625	7
GO:0016405	CoA-ligase activity	4/439	27/18337	0.00367495	0.337571	0.33268	2180/11001/2181/376497	4
GO:0005092	GDP-dissociation inhibitor activity	3/439	16/18337	0.00605087	0.436656	0.43033	29899/1121/5902	3
GO:0016878	acid-thiol ligase activity	4/439	31/18337	0.00611183	0.436656	0.43033	2180/11001/2181/376497	4
GO:0008308	voltage-gated anion channel activity	3/439	17/18337	0.00721847	0.464148	0.457423	1184/1182/7417	3
GO:0016722	oxidoreductase activity, acting on metal ions	3/439	19/18337	0.00992895	0.573108	0.564805	25974/55240/391059	3
GO:0033038	bitter taste receptor activity	3/439	20/18337	0.0114768	0.573108	0.564805	50840/259285/259289	3
GO:0016887	ATPase activity	20/439	478/18337	0.0115869	0.573108	0.564805	2180/540/11001/90957/10112/54514/81930/4640/25788/64794/56171/8653/11325/60625/5889/2181/63979/376497/5888/1767	20
GO:0003774	motor activity	8/439	129/18337	0.0124881	0.57356	0.56525	10112/81930/4640/56171/51626/9126/6990/1767	8
GO:0043027	cysteine-type endopeptidase inhibitor activity involved in apoptotic process	3/439	22/18337	0.0149671	0.61158	0.602719	8996/332/4671	3
GO:0016877	ligase activity, forming carbon-sulfur bonds	4/439	41/18337	0.0163213	0.61158	0.602719	2180/11001/2181/376497	4
GO:0005253	anion channel activity	6/439	86/18337	0.0171433	0.61158	0.602719	1184/2556/1182/8542/23155/7417	6
GO:0030695	GTPase regulator activity	19/439	467/18337	0.0177959	0.61158	0.602719	5998/9411/23268/29899/55160/121512/1121/6453/84315/8829/23365/5902/889/5921/4983/221472/89781/94134/1967	19
GO:0051020	GTPase binding	11/439	222/18337	0.0183374	0.61158	0.602719	55607/149371/23086/332/121512/1121/10787/5921/221472/89781/79571	11
GO:0003779	actin binding	18/439	439/18337	0.0193333	0.61158	0.602719	57180/29767/5357/81930/4640/55607/121512/1756/10391/10611/653145/4983/84193/7456/57175/6624/4082/10092	18
GO:0008081	phosphoric diester hydrolase activity	6/439	89/18337	0.0199738	0.61158	0.602719	5169/5139/5168/79153/5332/27301	6
GO:1901981	phosphatidylinositol phosphate binding	9/439	171/18337	0.0221953	0.626065	0.616995	114609/90203/889/80196/653145/221472/7274/84936/9765	9
GO:0008527	taste receptor activity	3/439	26/18337	0.0235567	0.626065	0.616995	50840/259285/259289	3
GO:0015103	inorganic anion transmembrane transporter activity	8/439	145/18337	0.0235663	0.626065	0.616995	1184/6570/2556/1182/8542/23155/6528/7417	8
GO:0003777	microtubule motor activity	5/439	69/18337	0.0247233	0.626065	0.616995	10112/81930/56171/9126/1767	5
GO:0005247	voltage-gated chloride channel activity	2/439	11/18337	0.0272626	0.626065	0.616995	1184/1182	2
GO:0017166	vinculin binding	2/439	11/18337	0.0272626	0.626065	0.616995	1756/10391	2
GO:0047429	nucleoside-triphosphate diphosphatase activity	2/439	11/18337	0.0272626	0.626065	0.616995	5169/55270	2
GO:0051015	actin filament binding	10/439	208/18337	0.0285882	0.63387	0.624686	57180/5357/4640/55607/10391/653145/57175/6624/4082/10092	10
GO:0070566	adenylyltransferase activity	3/439	29/18337	0.0314165	0.651167	0.641732	64895/64802/10243	3
GO:0005254	chloride channel activity	5/439	74/18337	0.0322078	0.651167	0.641732	1184/2556/1182/8542/23155	5
GO:0008157	protein phosphatase 1 binding	3/439	30/18337	0.0343046	0.651167	0.641732	55607/2241/5506	3
GO:0008022	protein C-terminus binding	9/439	185/18337	0.03441	0.651167	0.641732	2072/51086/8820/55607/29899/675/6457/5888/8815	9
GO:0015108	chloride transmembrane transporter activity	6/439	101/18337	0.0344318	0.651167	0.641732	1184/6570/2556/1182/8542/23155	6
GO:0004386	helicase activity	8/439	157/18337	0.0354695	0.651626	0.642185	90957/54514/25788/64794/8653/11325/60625/5888	8
GO:0046332	SMAD binding	5/439	77/18337	0.0373089	0.666379	0.656724	4087/91/64750/54778/6938	5
GO:0031267	small GTPase binding	9/439	190/18337	0.0397169	0.684919	0.674996	149371/23086/332/121512/1121/10787/221472/89781/79571	9
GO:0051019	mitogen-activated protein kinase binding	3/439	32/18337	0.0404773	0.684919	0.674996	1849/4077/1432	3
GO:0035091	phosphatidylinositol binding	11/439	253/18337	0.0418398	0.68982	0.679826	114609/90203/149371/889/80196/5286/653145/221472/7274/84936/9765	11
GO:0015373	anion:sodium symporter activity	2/439	14/18337	0.0430328	0.691752	0.681729	6570/6528	2
GO:0005546	phosphatidylinositol-4,5-bisphosphate binding	5/439	81/18337	0.0448403	0.703226	0.693038	114609/90203/889/653145/7274	5
GO:1990939	ATP-dependent microtubule motor activity	3/439	35/18337	0.0507076	0.759852	0.748844	81930/56171/1767	3
GO:0003953	NAD+ nucleosidase activity	2/439	16/18337	0.0550022	0.759852	0.748844	23098/3556	2
GO:0050135	NAD(P)+ nucleosidase activity	2/439	16/18337	0.0550022	0.759852	0.748844	23098/3556	2
GO:0061809	NAD+ nucleotidase, cyclic ADP-ribose generating	2/439	16/18337	0.0550022	0.759852	0.748844	23098/3556	2
GO:0019842	vitamin binding	7/439	145/18337	0.0600439	0.759852	0.748844	25974/29968/7421/2731/2677/7274/221120	7
GO:0004659	prenyltransferase activity	2/439	17/18337	0.0613734	0.759852	0.748844	5229/1121	2
GO:0005324	long-chain fatty acid transporter activity	2/439	17/18337	0.0613734	0.759852	0.748844	11001/376497	2
GO:0008484	sulfuric ester hydrolase activity	2/439	17/18337	0.0613734	0.759852	0.748844	3423/6448	2
GO:0016854	racemase and epimerase activity	2/439	17/18337	0.0613734	0.759852	0.748844	6120/23600	2
GO:0019903	protein phosphatase binding	7/439	148/18337	0.0655215	0.759852	0.748844	51434/55917/55607/2241/1432/5506/22920	7
GO:0008569	ATP-dependent microtubule motor activity, minus-end-directed	2/439	18/18337	0.0679813	0.759852	0.748844	56171/1767	2
GO:0043028	cysteine-type endopeptidase regulator activity involved in apoptotic process	3/439	40/18337	0.0702293	0.759852	0.748844	8996/332/4671	3
GO:0005537	mannose binding	2/439	19/18337	0.0748109	0.759852	0.748844	4360/10332	2
GO:0005543	phospholipid binding	16/439	451/18337	0.0771094	0.759852	0.748844	84100/114609/90203/149371/57586/889/80196/5286/653145/4983/221472/7274/7417/4311/84936/9765	16
GO:0042277	peptide binding	12/439	315/18337	0.0774105	0.759852	0.748844	4142/25974/3842/2587/23621/5229/10332/57486/9360/6730/4311/26953	12
GO:0004519	endonuclease activity	6/439	124/18337	0.0776754	0.759852	0.748844	2072/54913/9271/5889/55728/27301	6
GO:0019787	ubiquitin-like protein transferase activity	16/439	452/18337	0.0782729	0.759852	0.748844	26263/8452/9830/64750/23291/54778/140691/7681/23072/29089/26145/197131/8454/80196/6400/8266	16
GO:0015299	solute:proton antiporter activity	2/439	20/18337	0.0818481	0.759852	0.748844	1184/1182	2
GO:0051010	microtubule plus-end binding	2/439	20/18337	0.0818481	0.759852	0.748844	81930/23291	2
GO:0061608	nuclear import signal receptor activity	2/439	20/18337	0.0818481	0.759852	0.748844	3842/26953	2
GO:0015245	fatty acid transmembrane transporter activity	2/439	21/18337	0.0890788	0.759852	0.748844	11001/376497	2
GO:0004842	ubiquitin-protein transferase activity	15/439	429/18337	0.0931627	0.759852	0.748844	26263/8452/9830/64750/23291/54778/140691/7681/23072/29089/26145/197131/8454/80196/6400	15
GO:0019902	phosphatase binding	8/439	193/18337	0.093201	0.759852	0.748844	51434/4087/55917/55607/2241/1432/5506/22920	8
GO:0032182	ubiquitin-like protein binding	5/439	101/18337	0.0951366	0.759852	0.748844	10040/4077/84301/54778/55728	5
GO:0015296	anion:cation symporter activity	2/439	22/18337	0.09649	0.759852	0.748844	6570/6528	2
GO:0005200	structural constituent of cytoskeleton	5/439	103/18337	0.101295	0.759852	0.748844	5357/1756/3857/10092/7280	5
GO:0005085	guanyl-nucleotide exchange factor activity	8/439	197/18337	0.101768	0.759852	0.748844	23268/121512/6453/84315/23365/221472/89781/1967	8
GO:0015026	coreceptor activity	3/439	48/18337	0.107255	0.759852	0.748844	8829/10082/56963	3
GO:1902936	phosphatidylinositol bisphosphate binding	5/439	105/18337	0.107647	0.759852	0.748844	114609/90203/889/653145/7274	5
GO:0047485	protein N-terminus binding	5/439	106/18337	0.110895	0.759852	0.748844	2072/8820/1457/10611/8815	5
GO:0004622	lysophospholipase activity	2/439	24/18337	0.111803	0.759852	0.748844	5168/79153	2
GO:0005160	transforming growth factor beta receptor binding	2/439	24/18337	0.111803	0.759852	0.748844	4087/64750	2
GO:0005048	signal sequence binding	3/439	50/18337	0.117494	0.759852	0.748844	3842/6730/26953	3
GO:0000030	mannosyltransferase activity	2/439	25/18337	0.119681	0.759852	0.748844	84899/160335	2
GO:0004190	aspartic-type endopeptidase activity	2/439	25/18337	0.119681	0.759852	0.748844	84301/23621	2
GO:0030247	polysaccharide binding	2/439	25/18337	0.119681	0.759852	0.748844	5168/5506	2
GO:0001227	DNA-binding transcription repressor activity, RNA polymerase II-specific	11/439	307/18337	0.120736	0.759852	0.748844	2004/7753/1876/56676/8820/84924/7567/162972/4783/639/1390	11
GO:0004518	nuclease activity	8/439	206/18337	0.12259	0.759852	0.748844	2072/5169/5168/54913/9271/5889/55728/27301	8
GO:0003743	translation initiation factor activity	3/439	51/18337	0.122745	0.759852	0.748844	4528/9086/1967	3
GO:0008094	DNA-dependent ATPase activity	3/439	51/18337	0.122745	0.759852	0.748844	25788/5889/5888	3
GO:0001217	DNA-binding transcription repressor activity	11/439	309/18337	0.124661	0.759852	0.748844	2004/7753/1876/56676/8820/84924/7567/162972/4783/639/1390	11
GO:0042974	retinoic acid receptor binding	2/439	26/18337	0.127691	0.759852	0.748844	1488/7421	2
GO:0043425	bHLH transcription factor binding	2/439	26/18337	0.127691	0.759852	0.748844	6938/688	2
GO:0048027	mRNA 5'-UTR binding	2/439	26/18337	0.127691	0.759852	0.748844	2332/64963	2
GO:0070001	aspartic-type peptidase activity	2/439	26/18337	0.127691	0.759852	0.748844	84301/23621	2
GO:0005096	GTPase activator activity	10/439	276/18337	0.127807	0.759852	0.748844	5998/9411/55160/1121/8829/23365/5902/5921/4983/94134	10
GO:0015459	potassium channel regulator activity	3/439	53/18337	0.133497	0.759852	0.748844	10008/27012/5921	3
GO:0050661	NADP binding	3/439	53/18337	0.133497	0.759852	0.748844	3292/2330/3930	3
GO:0008139	nuclear localization sequence binding	2/439	27/18337	0.135823	0.759852	0.748844	3842/26953	2
GO:0051393	alpha-actinin binding	2/439	27/18337	0.135823	0.759852	0.748844	5914/10611	2
GO:0051959	dynein light intermediate chain binding	2/439	27/18337	0.135823	0.759852	0.748844	56171/1767	2
GO:0043130	ubiquitin binding	4/439	83/18337	0.137908	0.759852	0.748844	10040/4077/84301/55728	4
GO:0005080	protein kinase C binding	3/439	54/18337	0.138991	0.759852	0.748844	114609/10611/4082	3
GO:0008509	anion transmembrane transporter activity	15/439	459/18337	0.13969	0.759852	0.748844	26503/11001/1184/6570/2556/1182/8542/60482/6567/23155/282679/6528/7417/376497/4170	15
GO:0008135	translation factor activity, RNA binding	4/439	84/18337	0.142251	0.759852	0.748844	10102/4528/9086/1967	4
GO:0045505	dynein intermediate chain binding	2/439	28/18337	0.144067	0.759852	0.748844	56171/1767	2
GO:0003697	single-stranded DNA binding	5/439	116/18337	0.145863	0.759852	0.748844	2072/10592/675/29935/5888	5
GO:0051117	ATPase binding	4/439	85/18337	0.146648	0.759852	0.748844	84899/4287/5879/7220	4
GO:0033218	amide binding	13/439	391/18337	0.147084	0.759852	0.748844	4142/25974/3842/2587/23621/5229/10332/57486/7417/9360/6730/4311/26953	13
GO:0004869	cysteine-type endopeptidase inhibitor activity	3/439	56/18337	0.150203	0.759852	0.748844	8996/332/4671	3
GO:0043325	phosphatidylinositol-3,4-bisphosphate binding	2/439	29/18337	0.152411	0.759852	0.748844	653145/7274	2
GO:0016765	transferase activity, transferring alkyl or aryl (other than methyl) groups	3/439	57/18337	0.155915	0.759852	0.748844	5229/1121/4144	3
GO:0004536	deoxyribonuclease activity	3/439	59/18337	0.167535	0.759852	0.748844	2072/5889/27301	3
GO:0061630	ubiquitin protein ligase activity	10/439	294/18337	0.16933	0.759852	0.748844	8452/9830/64750/54778/140691/7681/23072/26145/197131/80196	10
GO:0140142	nucleocytoplasmic carrier activity	2/439	31/18337	0.169366	0.759852	0.748844	3842/26953	2
GO:0015631	tubulin binding	12/439	368/18337	0.1744	0.759852	0.748844	84295/221035/10112/84722/81930/2622/675/23291/332/2332/889/9126	12
GO:0015298	solute:cation antiporter activity	2/439	32/18337	0.177959	0.759852	0.748844	1184/1182	2
GO:0008144	drug binding	3/439	61/18337	0.179397	0.759852	0.748844	5229/9360/6624	3
GO:0004993	G protein-coupled serotonin receptor activity	2/439	34/18337	0.195332	0.759852	0.748844	3358/26532	2
GO:0099589	serotonin receptor activity	2/439	34/18337	0.195332	0.759852	0.748844	3358/26532	2
GO:0061659	ubiquitin-like protein ligase activity	10/439	305/18337	0.197519	0.759852	0.748844	8452/9830/64750/54778/140691/7681/23072/26145/197131/80196	10
GO:0008017	microtubule binding	9/439	269/18337	0.197739	0.759852	0.748844	221035/10112/84722/81930/2622/23291/332/2332/889	9
GO:0016779	nucleotidyltransferase activity	5/439	131/18337	0.205707	0.759852	0.748844	64895/64802/10243/7011/11128	5
GO:0042805	actinin binding	2/439	36/18337	0.212904	0.759852	0.748844	5914/10611	2
GO:0015294	solute:cation symporter activity	4/439	99/18337	0.213082	0.759852	0.748844	26503/6570/60482/6528	4
GO:0000014	single-stranded DNA endodeoxyribonuclease activity	1/439	10/18337	0.215241	0.759852	0.748844	2072	1
GO:0001094	TFIID-class transcription factor complex binding	1/439	10/18337	0.215241	0.759852	0.748844	2072	1
GO:0001161	intronic transcription regulatory region sequence-specific DNA binding	1/439	10/18337	0.215241	0.759852	0.748844	10499	1
GO:0002162	dystroglycan binding	1/439	10/18337	0.215241	0.759852	0.748844	1756	1
GO:0004690	cyclic nucleotide-dependent protein kinase activity	1/439	10/18337	0.215241	0.759852	0.748844	5616	1
GO:0005522	profilin binding	1/439	10/18337	0.215241	0.759852	0.748844	7456	1
GO:0008330	protein tyrosine/threonine phosphatase activity	1/439	10/18337	0.215241	0.759852	0.748844	1849	1
GO:0008603	cAMP-dependent protein kinase regulator activity	1/439	10/18337	0.215241	0.759852	0.748844	5570	1
GO:0010485	H4 histone acetyltransferase activity	1/439	10/18337	0.215241	0.759852	0.748844	675	1
GO:0015279	store-operated calcium channel activity	1/439	10/18337	0.215241	0.759852	0.748844	7220	1
GO:0015924	mannosyl-oligosaccharide mannosidase activity	1/439	10/18337	0.215241	0.759852	0.748844	10905	1
GO:0016303	1-phosphatidylinositol-3-kinase activity	1/439	10/18337	0.215241	0.759852	0.748844	5286	1
GO:0016868	intramolecular transferase activity, phosphotransferases	1/439	10/18337	0.215241	0.759852	0.748844	5238	1
GO:0016889	endodeoxyribonuclease activity, producing 3'-phosphomonoesters	1/439	10/18337	0.215241	0.759852	0.748844	5889	1
GO:0017002	activin-activated receptor activity	1/439	10/18337	0.215241	0.759852	0.748844	91	1
GO:0030283	testosterone dehydrogenase [NAD(P)] activity	1/439	10/18337	0.215241	0.759852	0.748844	3292	1
GO:0031419	cobalamin binding	1/439	10/18337	0.215241	0.759852	0.748844	25974	1
GO:0033204	ribonuclease P RNA binding	1/439	10/18337	0.215241	0.759852	0.748844	54913	1
GO:0051400	BH domain binding	1/439	10/18337	0.215241	0.759852	0.748844	4170	1
GO:0048029	monosaccharide binding	3/439	67/18337	0.216217	0.759852	0.748844	4360/10332/221120	3
GO:0140097	catalytic activity, acting on DNA	7/439	204/18337	0.218178	0.759852	0.748844	2072/25788/1788/5889/7011/27301/5888	7
GO:0016798	hydrolase activity, acting on glycosyl bonds	5/439	134/18337	0.218551	0.759852	0.748844	8505/10905/57151/23098/3556	5
GO:0043021	ribonucleoprotein complex binding	5/439	134/18337	0.218551	0.759852	0.748844	84295/2332/9271/4528/6730	5
GO:0015144	carbohydrate transmembrane transporter activity	2/439	37/18337	0.221747	0.759852	0.748844	26503/282679	2
GO:0046915	transition metal ion transmembrane transporter activity	2/439	37/18337	0.221747	0.759852	0.748844	540/29986	2
GO:0005518	collagen binding	3/439	68/18337	0.222504	0.759852	0.748844	8515/50509/22795	3
GO:0030276	clathrin binding	3/439	68/18337	0.222504	0.759852	0.748844	10040/57586/5286	3
GO:0004713	protein tyrosine kinase activity	5/439	135/18337	0.222886	0.759852	0.748844	1944/2241/8829/9625/5753	5
GO:0022853	active ion transmembrane transporter activity	7/439	206/18337	0.225127	0.759852	0.748844	540/26503/1184/6570/1182/60482/6528	7
GO:0008028	monocarboxylic acid transmembrane transporter activity	3/439	69/18337	0.228827	0.759852	0.748844	11001/6567/376497	3
GO:0003755	peptidyl-prolyl cis-trans isomerase activity	2/439	38/18337	0.230619	0.759852	0.748844	85313/9360	2
GO:0008200	ion channel inhibitor activity	2/439	38/18337	0.230619	0.759852	0.748844	27012/5921	2
GO:0016799	hydrolase activity, hydrolyzing N-glycosyl compounds	2/439	38/18337	0.230619	0.759852	0.748844	23098/3556	2
GO:0019840	isoprenoid binding	2/439	38/18337	0.230619	0.759852	0.748844	5229/5914	2
GO:0004865	protein serine/threonine phosphatase inhibitor activity	1/439	11/18337	0.234039	0.759852	0.748844	81706	1
GO:0008296	3'-5'-exodeoxyribonuclease activity	1/439	11/18337	0.234039	0.759852	0.748844	27301	1
GO:0008503	benzodiazepine receptor activity	1/439	11/18337	0.234039	0.759852	0.748844	2556	1
GO:0015166	polyol transmembrane transporter activity	1/439	11/18337	0.234039	0.759852	0.748844	282679	1
GO:0015378	sodium:chloride symporter activity	1/439	11/18337	0.234039	0.759852	0.748844	6570	1
GO:0016857	racemase and epimerase activity, acting on carbohydrates and derivatives	1/439	11/18337	0.234039	0.759852	0.748844	6120	1
GO:0031996	thioesterase binding	1/439	11/18337	0.234039	0.759852	0.748844	5879	1
GO:0032052	bile acid binding	1/439	11/18337	0.234039	0.759852	0.748844	7421	1
GO:0035197	siRNA binding	1/439	11/18337	0.234039	0.759852	0.748844	2332	1
GO:0043422	protein kinase B binding	1/439	11/18337	0.234039	0.759852	0.748844	5914	1
GO:0046975	histone methyltransferase activity (H3-K36 specific)	1/439	11/18337	0.234039	0.759852	0.748844	84193	1
GO:0070410	co-SMAD binding	1/439	11/18337	0.234039	0.759852	0.748844	4087	1
GO:0070513	death domain binding	1/439	11/18337	0.234039	0.759852	0.748844	4170	1
GO:1901612	cardiolipin binding	1/439	11/18337	0.234039	0.759852	0.748844	4311	1
GO:1990459	transferrin receptor binding	1/439	11/18337	0.234039	0.759852	0.748844	56963	1
GO:0045182	translation regulator activity	5/439	138/18337	0.236045	0.759852	0.748844	10102/2332/4528/9086/1967	5
GO:0005547	phosphatidylinositol-3,4,5-trisphosphate binding	2/439	39/18337	0.239512	0.759852	0.748844	653145/9765	2
GO:0016248	channel inhibitor activity	2/439	39/18337	0.239512	0.759852	0.748844	27012/5921	2
GO:0032451	demethylase activity	2/439	39/18337	0.239512	0.759852	0.748844	25974/221120	2
GO:0004620	phospholipase activity	4/439	105/18337	0.243771	0.759852	0.748844	5168/79153/5332/80821	4
GO:0106311	protein threonine kinase activity	8/439	248/18337	0.244641	0.759852	0.748844	51086/6790/85481/9625/30811/1457/5616/6733	8
GO:0106310	protein serine kinase activity	8/439	249/18337	0.247954	0.759852	0.748844	51086/6790/85481/9625/30811/1457/5616/6733	8
GO:0015370	solute:sodium symporter activity	3/439	72/18337	0.247987	0.759852	0.748844	6570/60482/6528	3
GO:0035064	methylated histone binding	3/439	72/18337	0.247987	0.759852	0.748844	3621/2332/54556	3
GO:0140034	methylation-dependent protein binding	3/439	72/18337	0.247987	0.759852	0.748844	3621/2332/54556	3
GO:0004520	endodeoxyribonuclease activity	2/439	40/18337	0.248422	0.759852	0.748844	2072/5889	2
GO:0003906	DNA-(apurinic or apyrimidinic site) endonuclease activity	1/439	12/18337	0.252388	0.759852	0.748844	27301	1
GO:0003964	RNA-directed DNA polymerase activity	1/439	12/18337	0.252388	0.759852	0.748844	7011	1
GO:0004526	ribonuclease P activity	1/439	12/18337	0.252388	0.759852	0.748844	54913	1
GO:0004875	complement receptor activity	1/439	12/18337	0.252388	0.759852	0.748844	1240	1
GO:0015250	water channel activity	1/439	12/18337	0.252388	0.759852	0.748844	282679	1
GO:0016594	glycine binding	1/439	12/18337	0.252388	0.759852	0.748844	2731	1
GO:0017154	semaphorin receptor activity	1/439	12/18337	0.252388	0.759852	0.748844	8829	1
GO:0035004	phosphatidylinositol 3-kinase activity	1/439	12/18337	0.252388	0.759852	0.748844	5286	1
GO:0035325	Toll-like receptor binding	1/439	12/18337	0.252388	0.759852	0.748844	114609	1
GO:0043176	amine binding	1/439	12/18337	0.252388	0.759852	0.748844	3358	1
GO:0043295	glutathione binding	1/439	12/18337	0.252388	0.759852	0.748844	25974	1
GO:0046790	virion binding	1/439	12/18337	0.252388	0.759852	0.748844	10332	1
GO:0051378	serotonin binding	1/439	12/18337	0.252388	0.759852	0.748844	3358	1
GO:0061578	Lys63-specific deubiquitinase activity	1/439	12/18337	0.252388	0.759852	0.748844	4287	1
GO:0089720	caspase binding	1/439	12/18337	0.252388	0.759852	0.748844	8996	1
GO:1902282	voltage-gated potassium channel activity involved in ventricular cardiac muscle cell action potential repolarization	1/439	12/18337	0.252388	0.759852	0.748844	10008	1
GO:0016790	thiolester hydrolase activity	2/439	41/18337	0.257342	0.759852	0.748844	84945/26275	2
GO:0016859	cis-trans isomerase activity	2/439	41/18337	0.257342	0.759852	0.748844	85313/9360	2
GO:0015293	symporter activity	5/439	143/18337	0.258431	0.759852	0.748844	26503/6570/60482/6567/6528	5
GO:0090079	translation regulator activity, nucleic acid binding	4/439	108/18337	0.259473	0.759852	0.748844	10102/4528/9086/1967	4
GO:0008307	structural constituent of muscle	2/439	42/18337	0.266266	0.759852	0.748844	1756/825	2
GO:0019205	nucleobase-containing compound kinase activity	2/439	42/18337	0.266266	0.759852	0.748844	55728/7083	2
GO:0032266	phosphatidylinositol-3-phosphate binding	2/439	42/18337	0.266266	0.759852	0.748844	90203/84936	2
GO:0004115	3',5'-cyclic-AMP phosphodiesterase activity	1/439	13/18337	0.270298	0.759852	0.748844	5139	1
GO:0004652	polynucleotide adenylyltransferase activity	1/439	13/18337	0.270298	0.759852	0.748844	64895	1
GO:0005068	transmembrane receptor protein tyrosine kinase adaptor activity	1/439	13/18337	0.270298	0.759852	0.748844	25970	1
GO:0005521	lamin binding	1/439	13/18337	0.270298	0.759852	0.748844	3930	1
GO:0017017	MAP kinase tyrosine/serine/threonine phosphatase activity	1/439	13/18337	0.270298	0.759852	0.748844	1849	1
GO:0022851	GABA-gated chloride ion channel activity	1/439	13/18337	0.270298	0.759852	0.748844	2556	1
GO:0031432	titin binding	1/439	13/18337	0.270298	0.759852	0.748844	825	1
GO:0039706	co-receptor binding	1/439	13/18337	0.270298	0.759852	0.748844	27123	1
GO:0045504	dynein heavy chain binding	1/439	13/18337	0.270298	0.759852	0.748844	51626	1
GO:0061783	peptidoglycan muralytic activity	1/439	13/18337	0.270298	0.759852	0.748844	57151	1
GO:0070679	inositol 1,4,5 trisphosphate binding	1/439	13/18337	0.270298	0.759852	0.748844	7220	1
GO:0097617	annealing activity	1/439	13/18337	0.270298	0.759852	0.748844	2332	1
GO:1900750	oligopeptide binding	1/439	13/18337	0.270298	0.759852	0.748844	25974	1
GO:1990825	sequence-specific mRNA binding	1/439	13/18337	0.270298	0.759852	0.748844	2332	1
GO:0001618	virus receptor activity	3/439	76/18337	0.273883	0.759852	0.748844	4360/10332/1604	3
GO:0004402	histone acetyltransferase activity	2/439	43/18337	0.27519	0.759852	0.748844	675/26122	2
GO:0140272	exogenous protein binding	3/439	77/18337	0.280404	0.759852	0.748844	4360/10332/1604	3
GO:0004712	protein serine/threonine/tyrosine kinase activity	2/439	44/18337	0.284108	0.759852	0.748844	6790/1432	2
GO:0004864	protein phosphatase inhibitor activity	2/439	44/18337	0.284108	0.759852	0.748844	151242/81706	2
GO:0016706	2-oxoglutarate-dependent dioxygenase activity	2/439	44/18337	0.284108	0.759852	0.748844	55217/221120	2
GO:0042826	histone deacetylase binding	4/439	113/18337	0.286051	0.759852	0.748844	84295/23314/5879/639	4
GO:0004089	carbonate dehydratase activity	1/439	14/18337	0.28778	0.759852	0.748844	56934	1
GO:0004707	MAP kinase activity	1/439	14/18337	0.28778	0.759852	0.748844	1432	1
GO:0005172	vascular endothelial growth factor receptor binding	1/439	14/18337	0.28778	0.759852	0.748844	7424	1
GO:0005372	water transmembrane transporter activity	1/439	14/18337	0.28778	0.759852	0.748844	282679	1
GO:0005545	1-phosphatidylinositol binding	1/439	14/18337	0.28778	0.759852	0.748844	9765	1
GO:0008474	palmitoyl-(protein) hydrolase activity	1/439	14/18337	0.28778	0.759852	0.748844	84945	1
GO:0015562	efflux transmembrane transporter activity	1/439	14/18337	0.28778	0.759852	0.748844	376497	1
GO:0017110	nucleoside-diphosphatase activity	1/439	14/18337	0.28778	0.759852	0.748844	55270	1
GO:0050998	nitric-oxide synthase binding	1/439	14/18337	0.28778	0.759852	0.748844	1756	1
GO:0070411	I-SMAD binding	1/439	14/18337	0.28778	0.759852	0.748844	4087	1
GO:0071837	HMG box domain binding	1/439	14/18337	0.28778	0.759852	0.748844	6938	1
GO:0071933	Arp2/3 complex binding	1/439	14/18337	0.28778	0.759852	0.748844	57175	1
GO:0098599	palmitoyl hydrolase activity	1/439	14/18337	0.28778	0.759852	0.748844	84945	1
GO:0043177	organic acid binding	4/439	114/18337	0.291415	0.759852	0.748844	5914/7421/2731/221120	4
GO:0061733	peptide-lysine-N-acetyltransferase activity	2/439	45/18337	0.293015	0.759852	0.748844	675/26122	2
GO:0061980	regulatory RNA binding	2/439	45/18337	0.293015	0.759852	0.748844	2332/9271	2
GO:0019199	transmembrane receptor protein kinase activity	3/439	80/18337	0.300041	0.759852	0.748844	1944/91/8829	3
GO:0004715	non-membrane spanning protein tyrosine kinase activity	2/439	46/18337	0.301907	0.759852	0.748844	2241/5753	2
GO:0004549	tRNA-specific ribonuclease activity	1/439	15/18337	0.304844	0.759852	0.748844	54913	1
GO:0004559	alpha-mannosidase activity	1/439	15/18337	0.304844	0.759852	0.748844	10905	1
GO:0005237	inhibitory extracellular ligand-gated ion channel activity	1/439	15/18337	0.304844	0.759852	0.748844	2556	1
GO:0030280	structural constituent of skin epidermis	1/439	15/18337	0.304844	0.759852	0.748844	2312	1
GO:0032183	SUMO binding	1/439	15/18337	0.304844	0.759852	0.748844	54778	1
GO:0033549	MAP kinase phosphatase activity	1/439	15/18337	0.304844	0.759852	0.748844	1849	1
GO:0042813	Wnt-activated receptor activity	1/439	15/18337	0.304844	0.759852	0.748844	7976	1
GO:0048185	activin binding	1/439	15/18337	0.304844	0.759852	0.748844	91	1
GO:0051371	muscle alpha-actinin binding	1/439	15/18337	0.304844	0.759852	0.748844	10611	1
GO:0070402	NADPH binding	1/439	15/18337	0.304844	0.759852	0.748844	3930	1
GO:0086008	voltage-gated potassium channel activity involved in cardiac muscle cell action potential repolarization	1/439	15/18337	0.304844	0.759852	0.748844	10008	1
GO:1901611	phosphatidylglycerol binding	1/439	15/18337	0.304844	0.759852	0.748844	4311	1
GO:0019212	phosphatase inhibitor activity	2/439	47/18337	0.31078	0.759852	0.748844	151242/81706	2
GO:0004527	exonuclease activity	3/439	82/18337	0.313173	0.759852	0.748844	5169/5168/27301	3
GO:0030165	PDZ domain binding	3/439	83/18337	0.319746	0.759852	0.748844	7976/9411/1182	3
GO:0005126	cytokine receptor binding	8/439	270/18337	0.320405	0.759852	0.748844	4087/387695/7424/64750/8996/2919/3606/3556	8
GO:0140098	catalytic activity, acting on RNA	11/439	386/18337	0.320793	0.759852	0.748844	90957/54514/25788/64794/54913/9271/8653/11325/60625/221120/11128	11
GO:0004198	calcium-dependent cysteine-type endopeptidase activity	1/439	16/18337	0.3215	0.759852	0.748844	825	1
GO:0005402	carbohydrate:cation symporter activity	1/439	16/18337	0.3215	0.759852	0.748844	26503	1
GO:0005523	tropomyosin binding	1/439	16/18337	0.3215	0.759852	0.748844	29767	1
GO:0015923	mannosidase activity	1/439	16/18337	0.3215	0.759852	0.748844	10905	1
GO:0016307	phosphatidylinositol phosphate kinase activity	1/439	16/18337	0.3215	0.759852	0.748844	5286	1
GO:0031420	alkali metal ion binding	1/439	16/18337	0.3215	0.759852	0.748844	825	1
GO:0035173	histone kinase activity	1/439	16/18337	0.3215	0.759852	0.748844	6790	1
GO:0035497	cAMP response element binding	1/439	16/18337	0.3215	0.759852	0.748844	6938	1
GO:0042800	histone methyltransferase activity (H3-K4 specific)	1/439	16/18337	0.3215	0.759852	0.748844	84193	1
GO:0046935	1-phosphatidylinositol-3-kinase regulator activity	1/439	16/18337	0.3215	0.759852	0.748844	1154	1
GO:0050664	oxidoreductase activity, acting on NAD(P)H, oxygen as acceptor	1/439	16/18337	0.3215	0.759852	0.748844	2330	1
GO:1990380	Lys48-specific deubiquitinase activity	1/439	16/18337	0.3215	0.759852	0.748844	4287	1
GO:0016853	isomerase activity	5/439	157/18337	0.32333	0.759852	0.748844	6120/85313/23600/5238/9360	5
GO:0008009	chemokine activity	2/439	49/18337	0.32845	0.759852	0.748844	387695/2919	2
GO:1901618	organic hydroxy compound transmembrane transporter activity	2/439	49/18337	0.32845	0.759852	0.748844	6570/282679	2
GO:0000400	four-way junction DNA binding	1/439	17/18337	0.337758	0.759852	0.748844	5889	1
GO:0005005	transmembrane-ephrin receptor activity	1/439	17/18337	0.337758	0.759852	0.748844	1944	1
GO:0005149	interleukin-1 receptor binding	1/439	17/18337	0.337758	0.759852	0.748844	3556	1
GO:0008574	ATP-dependent microtubule motor activity, plus-end-directed	1/439	17/18337	0.337758	0.759852	0.748844	81930	1
GO:0015377	cation:chloride symporter activity	1/439	17/18337	0.337758	0.759852	0.748844	6570	1
GO:0043024	ribosomal small subunit binding	1/439	17/18337	0.337758	0.759852	0.748844	4528	1
GO:0046965	retinoid X receptor binding	1/439	17/18337	0.337758	0.759852	0.748844	7421	1
GO:0052742	phosphatidylinositol kinase activity	1/439	17/18337	0.337758	0.759852	0.748844	5286	1
GO:0070064	proline-rich region binding	1/439	17/18337	0.337758	0.759852	0.748844	6453	1
GO:0098918	structural constituent of synapse	1/439	17/18337	0.337758	0.759852	0.748844	1488	1
GO:0043178	alcohol binding	3/439	86/18337	0.339464	0.759852	0.748844	23245/7220/7417	3
GO:0008227	G protein-coupled amine receptor activity	2/439	51/18337	0.345995	0.759852	0.748844	3358/26532	2
GO:0016758	transferase activity, transferring hexosyl groups	6/439	200/18337	0.34623	0.759852	0.748844	84920/148789/84899/160335/2651/8702	6
GO:0015291	secondary active transmembrane transporter activity	7/439	239/18337	0.348241	0.759852	0.748844	26503/1184/6570/1182/60482/6567/6528	7
GO:0001226	RNA polymerase II transcription corepressor binding	1/439	18/18337	0.353627	0.759852	0.748844	1488	1
GO:0004303	estradiol 17-beta-dehydrogenase activity	1/439	18/18337	0.353627	0.759852	0.748844	3292	1
GO:0004708	MAP kinase kinase activity	1/439	18/18337	0.353627	0.759852	0.748844	1432	1
GO:0005003	ephrin receptor activity	1/439	18/18337	0.353627	0.759852	0.748844	1944	1
GO:0016894	endonuclease activity, active with either ribo- or deoxyribonucleic acids and producing 3'-phosphomonoesters	1/439	18/18337	0.353627	0.759852	0.748844	5889	1
GO:0045236	CXCR chemokine receptor binding	1/439	18/18337	0.353627	0.759852	0.748844	2919	1
GO:0046527	glucosyltransferase activity	1/439	18/18337	0.353627	0.759852	0.748844	84920	1
GO:0055106	ubiquitin-protein transferase regulator activity	1/439	18/18337	0.353627	0.759852	0.748844	26271	1
GO:0098641	cadherin binding involved in cell-cell adhesion	1/439	18/18337	0.353627	0.759852	0.748844	10611	1
GO:0099095	ligand-gated anion channel activity	1/439	18/18337	0.353627	0.759852	0.748844	2556	1
GO:0004879	nuclear receptor activity	2/439	52/18337	0.354711	0.759852	0.748844	5914/7421	2
GO:0098531	ligand-activated transcription factor activity	2/439	52/18337	0.354711	0.759852	0.748844	5914/7421	2
GO:0051213	dioxygenase activity	3/439	89/18337	0.359144	0.759852	0.748844	55217/84266/221120	3
GO:0034212	peptide N-acetyltransferase activity	2/439	53/18337	0.363387	0.759852	0.748844	675/26122	2
GO:0051287	NAD binding	2/439	53/18337	0.363387	0.759852	0.748844	11162/1488	2
GO:0003924	GTPase activity	9/439	322/18337	0.365994	0.759852	0.748844	84100/5998/51715/5879/4528/166785/5921/84705/7280	9
GO:0001091	RNA polymerase II general transcription initiation factor binding	1/439	19/18337	0.369117	0.759852	0.748844	2072	1
GO:0003746	translation elongation factor activity	1/439	19/18337	0.369117	0.759852	0.748844	10102	1
GO:0004675	transmembrane receptor protein serine/threonine kinase activity	1/439	19/18337	0.369117	0.759852	0.748844	91	1
GO:0004890	GABA-A receptor activity	1/439	19/18337	0.369117	0.759852	0.748844	2556	1
GO:0017116	single-stranded DNA helicase activity	1/439	19/18337	0.369117	0.759852	0.748844	5888	1
GO:0030296	protein tyrosine kinase activator activity	1/439	19/18337	0.369117	0.759852	0.748844	51738	1
GO:0035613	RNA stem-loop binding	1/439	19/18337	0.369117	0.759852	0.748844	2332	1
GO:0097001	ceramide binding	1/439	19/18337	0.369117	0.759852	0.748844	7417	1
GO:0005544	calcium-dependent phospholipid binding	2/439	54/18337	0.372017	0.759852	0.748844	57586/653145	2
GO:0016597	amino acid binding	2/439	54/18337	0.372017	0.759852	0.748844	2731/197131	2
GO:0001228	DNA-binding transcription activator activity, RNA polymerase II-specific	12/439	443/18337	0.372579	0.759852	0.748844	2004/7768/4087/6297/23314/23361/25888/10168/6938/5966/688/55922	12
GO:0016298	lipase activity	4/439	130/18337	0.378274	0.759852	0.748844	5168/79153/5332/80821	4
GO:0030170	pyridoxal phosphate binding	2/439	55/18337	0.3806	0.759852	0.748844	29968/2731	2
GO:0042887	amide transmembrane transporter activity	2/439	55/18337	0.3806	0.759852	0.748844	376497/4170	2
GO:0070279	vitamin B6 binding	2/439	55/18337	0.3806	0.759852	0.748844	29968/2731	2
GO:0001216	DNA-binding transcription activator activity	12/439	447/18337	0.384219	0.759852	0.748844	2004/7768/4087/6297/23314/23361/25888/10168/6938/5966/688/55922	12
GO:0001972	retinoic acid binding	1/439	20/18337	0.384237	0.759852	0.748844	5914	1
GO:0015295	solute:proton symporter activity	1/439	20/18337	0.384237	0.759852	0.748844	26503	1
GO:0016018	cyclosporin A binding	1/439	20/18337	0.384237	0.759852	0.748844	9360	1
GO:0016638	oxidoreductase activity, acting on the CH-NH2 group of donors	1/439	20/18337	0.384237	0.759852	0.748844	2731	1
GO:0016780	phosphotransferase activity, for other substituted phosphate groups	1/439	20/18337	0.384237	0.759852	0.748844	9791	1
GO:0019783	ubiquitin-like protein-specific protease activity	1/439	20/18337	0.384237	0.759852	0.748844	9318	1
GO:0031418	L-ascorbic acid binding	1/439	20/18337	0.384237	0.759852	0.748844	221120	1
GO:0035014	phosphatidylinositol 3-kinase regulator activity	1/439	20/18337	0.384237	0.759852	0.748844	1154	1
GO:0070182	DNA polymerase binding	1/439	20/18337	0.384237	0.759852	0.748844	5888	1
GO:0072341	modified amino acid binding	3/439	93/18337	0.385244	0.759852	0.748844	25974/57586/4311	3
GO:0043022	ribosome binding	2/439	57/18337	0.397614	0.770431	0.759269	2332/6730	2
GO:0005123	death receptor binding	1/439	21/18337	0.398994	0.770431	0.759269	8996	1
GO:0005385	zinc ion transmembrane transporter activity	1/439	21/18337	0.398994	0.770431	0.759269	29986	1
GO:0008320	protein transmembrane transporter activity	1/439	21/18337	0.398994	0.770431	0.759269	4170	1
GO:0008483	transaminase activity	1/439	21/18337	0.398994	0.770431	0.759269	29968	1
GO:0016289	CoA hydrolase activity	1/439	21/18337	0.398994	0.770431	0.759269	26275	1
GO:0035250	UDP-galactosyltransferase activity	1/439	21/18337	0.398994	0.770431	0.759269	8702	1
GO:0031625	ubiquitin protein ligase binding	8/439	293/18337	0.403469	0.77272	0.761525	6790/8452/4087/91/4287/29089/8454/80196	8
GO:0004553	hydrolase activity, hydrolyzing O-glycosyl compounds	3/439	96/18337	0.404657	0.77272	0.761525	8505/10905/57151	3
GO:0098631	cell adhesion mediator activity	2/439	58/18337	0.40604	0.77272	0.761525	8515/10611	2
GO:1990841	promoter-specific chromatin binding	2/439	58/18337	0.40604	0.77272	0.761525	2072/639	2
GO:0140297	DNA-binding transcription factor binding	10/439	376/18337	0.412775	0.77272	0.761525	4087/1488/1432/7421/10499/6938/92140/84193/688/1390	10
GO:0004529	exodeoxyribonuclease activity	1/439	22/18337	0.413399	0.77272	0.761525	27301	1
GO:0015101	organic cation transmembrane transporter activity	1/439	22/18337	0.413399	0.77272	0.761525	60482	1
GO:0016895	exodeoxyribonuclease activity, producing 5'-phosphomonoesters	1/439	22/18337	0.413399	0.77272	0.761525	27301	1
GO:0016917	GABA receptor activity	1/439	22/18337	0.413399	0.77272	0.761525	2556	1
GO:0070034	telomerase RNA binding	1/439	22/18337	0.413399	0.77272	0.761525	7011	1
GO:0070412	R-SMAD binding	1/439	22/18337	0.413399	0.77272	0.761525	4087	1
GO:0001786	phosphatidylserine binding	2/439	60/18337	0.422718	0.785305	0.773927	57586/4311	2
GO:0005507	copper ion binding	2/439	60/18337	0.422718	0.785305	0.773927	540/26002	2
GO:0003688	DNA replication origin binding	1/439	23/18337	0.42746	0.785305	0.773927	990	1
GO:0004114	3',5'-cyclic-nucleotide phosphodiesterase activity	1/439	23/18337	0.42746	0.785305	0.773927	5139	1
GO:0016769	transferase activity, transferring nitrogenous groups	1/439	23/18337	0.42746	0.785305	0.773927	29968	1
GO:0035255	ionotropic glutamate receptor binding	1/439	23/18337	0.42746	0.785305	0.773927	4983	1
GO:0005496	steroid binding	3/439	100/18337	0.430253	0.785698	0.774315	3292/7421/7417	3
GO:0004714	transmembrane receptor protein tyrosine kinase activity	2/439	61/18337	0.430966	0.785698	0.774315	1944/8829	2
GO:0003735	structural constituent of ribosome	5/439	180/18337	0.432357	0.785698	0.774315	26589/6192/64969/64963/6209	5
GO:0022804	active transmembrane transporter activity	8/439	301/18337	0.432562	0.785698	0.774315	540/26503/1184/6570/1182/60482/6567/6528	8
GO:0070851	growth factor receptor binding	4/439	141/18337	0.437603	0.792406	0.780926	11082/7424/2241/3556	4
GO:0001224	RNA polymerase II transcription coregulator binding	1/439	24/18337	0.441184	0.792406	0.780926	1488	1
GO:0030898	actin-dependent ATPase activity	1/439	24/18337	0.441184	0.792406	0.780926	4640	1
GO:0070003	threonine-type peptidase activity	1/439	24/18337	0.441184	0.792406	0.780926	23621	1
GO:0031406	carboxylic acid binding	5/439	184/18337	0.4511	0.793427	0.781931	5914/7421/2731/197131/221120	5
GO:0005216	ion channel activity	11/439	429/18337	0.451538	0.793427	0.781931	1184/2556/10343/1182/79041/8542/23155/10008/7220/27012/7417	11
GO:0004112	cyclic-nucleotide phosphodiesterase activity	1/439	25/18337	0.45458	0.793427	0.781931	5139	1
GO:0005112	Notch binding	1/439	25/18337	0.45458	0.793427	0.781931	8452	1
GO:0008266	poly(U) RNA binding	1/439	25/18337	0.45458	0.793427	0.781931	2332	1
GO:0008378	galactosyltransferase activity	1/439	25/18337	0.45458	0.793427	0.781931	8702	1
GO:0022884	macromolecule transmembrane transporter activity	1/439	25/18337	0.45458	0.793427	0.781931	4170	1
GO:0030371	translation repressor activity	1/439	25/18337	0.45458	0.793427	0.781931	2332	1
GO:0042923	neuropeptide binding	1/439	25/18337	0.45458	0.793427	0.781931	2587	1
GO:0004674	protein serine/threonine kinase activity	11/439	430/18337	0.454594	0.793427	0.781931	51086/6790/85481/91/84254/1432/9625/30811/1457/5616/6733	11
GO:0019843	rRNA binding	2/439	64/18337	0.455326	0.793427	0.781931	6192/64963	2
GO:0001637	G protein-coupled chemoattractant receptor activity	1/439	26/18337	0.467656	0.804017	0.792369	1240	1
GO:0004435	phosphatidylinositol phospholipase C activity	1/439	26/18337	0.467656	0.804017	0.792369	5332	1
GO:0004950	chemokine receptor activity	1/439	26/18337	0.467656	0.804017	0.792369	1240	1
GO:0008198	ferrous iron binding	1/439	26/18337	0.467656	0.804017	0.792369	221120	1
GO:0016628	oxidoreductase activity, acting on the CH-CH group of donors, NAD or NADP as acceptor	1/439	26/18337	0.467656	0.804017	0.792369	3930	1
GO:0002039	p53 binding	2/439	66/18337	0.471229	0.804451	0.792796	80196/7011	2
GO:0015267	channel activity	12/439	477/18337	0.471928	0.804451	0.792796	1184/2556/10343/1182/79041/8542/23155/10008/282679/7220/27012/7417	12
GO:0044389	ubiquitin-like protein ligase binding	8/439	312/18337	0.472288	0.804451	0.792796	6790/8452/4087/91/4287/29089/8454/80196	8
GO:0004222	metalloendopeptidase activity	3/439	107/18337	0.474027	0.804451	0.792796	51360/57486/4311	3
GO:0022803	passive transmembrane transporter activity	12/439	478/18337	0.474836	0.804451	0.792796	1184/2556/10343/1182/79041/8542/23155/10008/282679/7220/27012/7417	12
GO:0004521	endoribonuclease activity	2/439	67/18337	0.479075	0.804451	0.792796	54913/9271	2
GO:0140104	molecular carrier activity	2/439	67/18337	0.479075	0.804451	0.792796	3842/26953	2
GO:0004683	calmodulin-dependent protein kinase activity	1/439	27/18337	0.480418	0.804451	0.792796	84254	1
GO:0016866	intramolecular transferase activity	1/439	27/18337	0.480418	0.804451	0.792796	5238	1
GO:0046875	ephrin receptor binding	1/439	27/18337	0.480418	0.804451	0.792796	1944	1
GO:0004629	phospholipase C activity	1/439	28/18337	0.492876	0.812613	0.80084	5332	1
GO:0008187	poly-pyrimidine tract binding	1/439	28/18337	0.492876	0.812613	0.80084	2332	1
GO:0017056	structural constituent of nuclear pore	1/439	28/18337	0.492876	0.812613	0.80084	9631	1
GO:0043015	gamma-tubulin binding	1/439	28/18337	0.492876	0.812613	0.80084	675	1
GO:0046625	sphingolipid binding	1/439	28/18337	0.492876	0.812613	0.80084	7417	1
GO:0070717	poly-purine tract binding	1/439	28/18337	0.492876	0.812613	0.80084	2332	1
GO:0042379	chemokine receptor binding	2/439	69/18337	0.494552	0.81269	0.800915	387695/2919	2
GO:0030594	neurotransmitter receptor activity	3/439	111/18337	0.498341	0.81269	0.800915	2556/3358/26532	3
GO:0035591	signaling adaptor activity	2/439	70/18337	0.502181	0.81269	0.800915	25970/23098	2
GO:0000146	microfilament motor activity	1/439	29/18337	0.505035	0.81269	0.800915	4640	1
GO:0005520	insulin-like growth factor binding	1/439	29/18337	0.505035	0.81269	0.800915	11082	1
GO:0043236	laminin binding	1/439	29/18337	0.505035	0.81269	0.800915	64129	1
GO:0051059	NF-kappaB binding	1/439	29/18337	0.505035	0.81269	0.800915	92140	1
GO:0090482	vitamin transmembrane transporter activity	1/439	29/18337	0.505035	0.81269	0.800915	376497	1
GO:0140318	protein transporter activity	1/439	29/18337	0.505035	0.81269	0.800915	4170	1
GO:0033293	monocarboxylic acid binding	2/439	71/18337	0.509735	0.81269	0.800915	5914/7421	2
GO:0005244	voltage-gated ion channel activity	5/439	197/18337	0.510704	0.81269	0.800915	1184/1182/10008/27012/7417	5
GO:0022832	voltage-gated channel activity	5/439	197/18337	0.510704	0.81269	0.800915	1184/1182/10008/27012/7417	5
GO:0001222	transcription corepressor binding	1/439	30/18337	0.516904	0.81269	0.800915	1488	1
GO:0017147	Wnt-protein binding	1/439	30/18337	0.516904	0.81269	0.800915	7976	1
GO:0022829	wide pore channel activity	1/439	30/18337	0.516904	0.81269	0.800915	7417	1
GO:0030332	cyclin binding	1/439	30/18337	0.516904	0.81269	0.800915	8452	1
GO:0033764	steroid dehydrogenase activity, acting on the CH-OH group of donors, NAD or NADP as acceptor	1/439	30/18337	0.516904	0.81269	0.800915	3292	1
GO:0042910	xenobiotic transmembrane transporter activity	1/439	30/18337	0.516904	0.81269	0.800915	6570	1
GO:0008080	N-acetyltransferase activity	2/439	72/18337	0.517213	0.81269	0.800915	675/26122	2
GO:0042578	phosphoric ester hydrolase activity	9/439	367/18337	0.5182	0.81269	0.800915	1849/5169/5139/5168/79153/5446/5332/374659/27301	9
GO:0031210	phosphatidylcholine binding	1/439	31/18337	0.528488	0.816141	0.804316	7417	1
GO:0050997	quaternary ammonium group binding	1/439	31/18337	0.528488	0.816141	0.804316	7417	1
GO:0051721	protein phosphatase 2A binding	1/439	31/18337	0.528488	0.816141	0.804316	55917	1
GO:0071889	14-3-3 protein binding	1/439	31/18337	0.528488	0.816141	0.804316	6733	1
GO:0003678	DNA helicase activity	2/439	74/18337	0.531941	0.816141	0.804316	25788/5888	2
GO:0099106	ion channel regulator activity	3/439	117/18337	0.533713	0.816141	0.804316	10008/27012/5921	3
GO:0016705	oxidoreductase activity, acting on paired donors, with incorporation or reduction of molecular oxygen	4/439	160/18337	0.535511	0.816141	0.804316	55217/26002/2330/221120	4
GO:0038024	cargo receptor activity	2/439	75/18337	0.53919	0.816141	0.804316	4360/5168	2
GO:0030291	protein serine/threonine kinase inhibitor activity	1/439	32/18337	0.539796	0.816141	0.804316	5570	1
GO:0030515	snoRNA binding	1/439	32/18337	0.539796	0.816141	0.804316	10885	1
GO:0031369	translation initiation factor binding	1/439	32/18337	0.539796	0.816141	0.804316	2332	1
GO:0042605	peptide antigen binding	1/439	32/18337	0.539796	0.816141	0.804316	10332	1
GO:0048019	receptor antagonist activity	1/439	32/18337	0.539796	0.816141	0.804316	27123	1
GO:0005549	odorant binding	3/439	119/18337	0.545188	0.816141	0.804316	26595/26529/26494	3
GO:0003725	double-stranded RNA binding	2/439	76/18337	0.54636	0.816141	0.804316	2332/92140	2
GO:0005525	GTP binding	9/439	376/18337	0.547524	0.816141	0.804316	84100/51715/5879/4528/166785/115761/84705/474344/7280	9
GO:0016874	ligase activity	4/439	163/18337	0.550202	0.816141	0.804316	2180/11001/2181/376497	4
GO:0005154	epidermal growth factor receptor binding	1/439	33/18337	0.550833	0.816141	0.804316	2241	1
GO:0005251	delayed rectifier potassium channel activity	1/439	33/18337	0.550833	0.816141	0.804316	10008	1
GO:0016891	endoribonuclease activity, producing 5'-phosphomonoesters	1/439	33/18337	0.550833	0.816141	0.804316	54913	1
GO:0035198	miRNA binding	1/439	33/18337	0.550833	0.816141	0.804316	2332	1
GO:0071949	FAD binding	1/439	33/18337	0.550833	0.816141	0.804316	25974	1
GO:0005267	potassium channel activity	3/439	120/18337	0.550863	0.816141	0.804316	79041/10008/27012	3
GO:0016616	oxidoreductase activity, acting on the CH-OH group of donors, NAD or NADP as acceptor	3/439	120/18337	0.550863	0.816141	0.804316	3292/3614/1488	3
GO:0033613	activating transcription factor binding	2/439	78/18337	0.560466	0.826344	0.814372	4087/84193	2
GO:0016229	steroid dehydrogenase activity	1/439	34/18337	0.561605	0.826344	0.814372	3292	1
GO:0097718	disordered domain specific binding	1/439	34/18337	0.561605	0.826344	0.814372	4087	1
GO:0032550	purine ribonucleoside binding	9/439	381/18337	0.563516	0.827262	0.815276	84100/51715/5879/4528/166785/115761/84705/474344/7280	9
GO:0046873	metal ion transmembrane transporter activity	10/439	425/18337	0.567168	0.830022	0.817997	540/6570/29986/10343/79041/60482/10008/7220/27012/6528	10
GO:0016831	carboxy-lyase activity	1/439	35/18337	0.57212	0.830022	0.817997	2677	1
GO:1904680	peptide transmembrane transporter activity	1/439	35/18337	0.57212	0.830022	0.817997	4170	1
GO:0001883	purine nucleoside binding	9/439	384/18337	0.572997	0.830022	0.817997	84100/51715/5879/4528/166785/115761/84705/474344/7280	9
GO:0032549	ribonucleoside binding	9/439	384/18337	0.572997	0.830022	0.817997	84100/51715/5879/4528/166785/115761/84705/474344/7280	9
GO:0015078	proton transmembrane transporter activity	3/439	124/18337	0.573141	0.830022	0.817997	26503/1184/1182	3
GO:0050660	flavin adenine dinucleotide binding	2/439	81/18337	0.581032	0.832162	0.820105	25974/2330	2
GO:0000217	DNA secondary structure binding	1/439	36/18337	0.582384	0.832162	0.820105	5889	1
GO:0005484	SNAP receptor activity	1/439	36/18337	0.582384	0.832162	0.820105	9527	1
GO:0034061	DNA polymerase activity	1/439	36/18337	0.582384	0.832162	0.820105	7011	1
GO:0043394	proteoglycan binding	1/439	36/18337	0.582384	0.832162	0.820105	50509	1
GO:0061631	ubiquitin conjugating enzyme activity	1/439	36/18337	0.582384	0.832162	0.820105	29089	1
GO:0003713	transcription coactivator activity	6/439	258/18337	0.585777	0.833127	0.821056	9830/1488/10499/116931/92140/84193	6
GO:0008168	methyltransferase activity	5/439	215/18337	0.58846	0.833127	0.821056	283742/196410/1788/84193/639	5
GO:0008242	omega peptidase activity	3/439	127/18337	0.589392	0.833127	0.821056	57478/23621/4287	3
GO:0001882	nucleoside binding	9/439	390/18337	0.591685	0.833127	0.821056	84100/51715/5879/4528/166785/115761/84705/474344/7280	9
GO:0005501	retinoid binding	1/439	37/18337	0.592401	0.833127	0.821056	5914	1
GO:0042056	chemoattractant activity	1/439	37/18337	0.592401	0.833127	0.821056	7424	1
GO:0071855	neuropeptide receptor binding	1/439	37/18337	0.592401	0.833127	0.821056	10874	1
GO:0017124	SH3 domain binding	3/439	128/18337	0.59472	0.833127	0.821056	10040/55680/7456	3
GO:0044325	ion channel binding	3/439	128/18337	0.59472	0.833127	0.821056	55607/2332/10008	3
GO:0030295	protein kinase activator activity	2/439	84/18337	0.600882	0.838098	0.825956	10040/51738	2
GO:0008234	cysteine-type peptidase activity	4/439	174/18337	0.601883	0.838098	0.825956	57478/4287/825/9318	4
GO:0048487	beta-tubulin binding	1/439	38/18337	0.602179	0.838098	0.825956	9126	1
GO:0016614	oxidoreductase activity, acting on CH-OH group of donors	3/439	130/18337	0.605241	0.838924	0.82677	3292/3614/1488	3
GO:0008276	protein methyltransferase activity	2/439	85/18337	0.60734	0.838924	0.82677	283742/84193	2
GO:0003899	DNA-directed 5'-3' RNA polymerase activity	1/439	39/18337	0.611723	0.838924	0.82677	11128	1
GO:0019894	kinesin binding	1/439	39/18337	0.611723	0.838924	0.82677	22920	1
GO:0030544	Hsp70 protein binding	1/439	39/18337	0.611723	0.838924	0.82677	79982	1
GO:0061650	ubiquitin-like protein conjugating enzyme activity	1/439	39/18337	0.611723	0.838924	0.82677	29089	1
GO:0015297	antiporter activity	2/439	86/18337	0.613718	0.838924	0.82677	1184/1182	2
GO:0019001	guanyl nucleotide binding	9/439	398/18337	0.61599	0.838924	0.82677	84100/51715/5879/4528/166785/115761/84705/474344/7280	9
GO:0032561	guanyl ribonucleotide binding	9/439	398/18337	0.61599	0.838924	0.82677	84100/51715/5879/4528/166785/115761/84705/474344/7280	9
GO:0030246	carbohydrate binding	6/439	267/18337	0.619118	0.838924	0.82677	4360/5168/3960/10332/5506/221120	6
GO:0005249	voltage-gated potassium channel activity	2/439	87/18337	0.620016	0.838924	0.82677	10008/27012	2
GO:0019888	protein phosphatase regulator activity	2/439	87/18337	0.620016	0.838924	0.82677	151242/81706	2
GO:0051219	phosphoprotein binding	2/439	87/18337	0.620016	0.838924	0.82677	84295/5921	2
GO:0001046	core promoter sequence-specific DNA binding	1/439	40/18337	0.621039	0.838924	0.82677	6619	1
GO:0003727	single-stranded RNA binding	2/439	88/18337	0.626235	0.842358	0.830154	2332/9271	2
GO:0004866	endopeptidase inhibitor activity	4/439	180/18337	0.628516	0.842358	0.830154	8996/332/6692/4671	4
GO:0030020	extracellular matrix structural constituent conferring tensile strength	1/439	41/18337	0.630131	0.842358	0.830154	50509	1
GO:0035254	glutamate receptor binding	1/439	41/18337	0.630131	0.842358	0.830154	4983	1
GO:0051879	Hsp90 protein binding	1/439	41/18337	0.630131	0.842358	0.830154	1457	1
GO:0016741	transferase activity, transferring one-carbon groups	5/439	226/18337	0.6325	0.843275	0.831058	283742/196410/1788/84193/639	5
GO:0061629	RNA polymerase II-specific DNA-binding transcription factor binding	6/439	271/18337	0.63344	0.843275	0.831058	1488/1432/7421/10499/92140/84193	6
GO:0140375	immune receptor activity	3/439	136/18337	0.635704	0.844094	0.831865	131450/1240/3556	3
GO:0003714	transcription corepressor activity	4/439	182/18337	0.637137	0.844094	0.831865	863/1488/1788/26145	4
GO:0019209	kinase activator activity	2/439	90/18337	0.638437	0.844094	0.831865	10040/51738	2
GO:0016757	transferase activity, transferring glycosyl groups	6/439	273/18337	0.640482	0.844094	0.831865	84920/148789/84899/160335/2651/8702	6
GO:0019838	growth factor binding	3/439	137/18337	0.640619	0.844094	0.831865	11082/91/8829	3
GO:0018024	histone-lysine N-methyltransferase activity	1/439	43/18337	0.647668	0.844727	0.832489	84193	1
GO:0030159	signaling receptor complex adaptor activity	1/439	43/18337	0.647668	0.844727	0.832489	25970	1
GO:0030547	receptor inhibitor activity	1/439	43/18337	0.647668	0.844727	0.832489	27123	1
GO:0034062	5'-3' RNA polymerase activity	1/439	43/18337	0.647668	0.844727	0.832489	11128	1
GO:0097747	RNA polymerase activity	1/439	43/18337	0.647668	0.844727	0.832489	11128	1
GO:0035257	nuclear hormone receptor binding	3/439	140/18337	0.655083	0.847163	0.834889	1488/7421/10499	3
GO:0001784	phosphotyrosine residue binding	1/439	44/18337	0.656123	0.847163	0.834889	5921	1
GO:0016903	oxidoreductase activity, acting on the aldehyde or oxo group of donors	1/439	44/18337	0.656123	0.847163	0.834889	2330	1
GO:0048156	tau protein binding	1/439	44/18337	0.656123	0.847163	0.834889	4087	1
GO:1904315	transmitter-gated ion channel activity involved in regulation of postsynaptic membrane potential	1/439	44/18337	0.656123	0.847163	0.834889	2556	1
GO:0030414	peptidase inhibitor activity	4/439	187/18337	0.658116	0.847502	0.835224	8996/332/6692/4671	4
GO:0008138	protein tyrosine/serine/threonine phosphatase activity	1/439	45/18337	0.664375	0.847502	0.835224	1849	1
GO:0008188	neuropeptide receptor activity	1/439	45/18337	0.664375	0.847502	0.835224	2587	1
GO:0140223	general transcription initiation factor activity	1/439	45/18337	0.664375	0.847502	0.835224	6619	1
GO:0140296	general transcription initiation factor binding	1/439	45/18337	0.664375	0.847502	0.835224	2072	1
GO:0016407	acetyltransferase activity	2/439	95/18337	0.667568	0.847502	0.835224	675/26122	2
GO:0052689	carboxylic ester hydrolase activity	3/439	143/18337	0.669126	0.847502	0.835224	5168/79153/5446	3
GO:0016893	endonuclease activity, active with either ribo- or deoxyribonucleic acids and producing 5'-phosphomonoesters	1/439	46/18337	0.67243	0.847502	0.835224	54913	1
GO:0120013	lipid transfer activity	1/439	46/18337	0.67243	0.847502	0.835224	7274	1
GO:0016247	channel regulator activity	3/439	145/18337	0.678253	0.847502	0.835224	10008/27012/5921	3
GO:0061135	endopeptidase regulator activity	4/439	192/18337	0.678264	0.847502	0.835224	8996/332/6692/4671	4
GO:0004896	cytokine receptor activity	2/439	97/18337	0.678679	0.847502	0.835224	1240/3556	2
GO:0016410	N-acyltransferase activity	2/439	97/18337	0.678679	0.847502	0.835224	675/26122	2
GO:0016922	nuclear receptor binding	2/439	97/18337	0.678679	0.847502	0.835224	7421/10499	2
GO:0005044	scavenger receptor activity	1/439	47/18337	0.680292	0.847502	0.835224	5168	1
GO:0008376	acetylgalactosaminyltransferase activity	1/439	47/18337	0.680292	0.847502	0.835224	148789	1
GO:0070888	E-box binding	1/439	47/18337	0.680292	0.847502	0.835224	6938	1
GO:0099529	neurotransmitter receptor activity involved in regulation of postsynaptic membrane potential	1/439	47/18337	0.680292	0.847502	0.835224	2556	1
GO:0008194	UDP-glycosyltransferase activity	3/439	146/18337	0.682747	0.847502	0.835224	148789/2651/8702	3
GO:0015081	sodium ion transmembrane transporter activity	3/439	146/18337	0.682747	0.847502	0.835224	6570/60482/6528	3
GO:0001102	RNA polymerase II activating transcription factor binding	1/439	48/18337	0.687966	0.849063	0.836762	84193	1
GO:0016709	oxidoreductase activity, acting on paired donors, with incorporation or reduction of molecular oxygen, NAD(P)H as one donor, and incorporation of one atom of oxygen	1/439	48/18337	0.687966	0.849063	0.836762	2330	1
GO:1901682	sulfur compound transmembrane transporter activity	1/439	48/18337	0.687966	0.849063	0.836762	376497	1
GO:0008528	G protein-coupled peptide receptor activity	3/439	148/18337	0.691593	0.851905	0.839563	4142/2587/1240	3
GO:0032813	tumor necrosis factor receptor superfamily binding	1/439	49/18337	0.695456	0.852024	0.83968	8996	1
GO:0098632	cell-cell adhesion mediator activity	1/439	49/18337	0.695456	0.852024	0.83968	10611	1
GO:0004497	monooxygenase activity	2/439	101/18337	0.699992	0.852024	0.83968	26002/2330	2
GO:0019208	phosphatase regulator activity	2/439	101/18337	0.699992	0.852024	0.83968	151242/81706	2
GO:0051087	chaperone binding	2/439	101/18337	0.699992	0.852024	0.83968	332/8266	2
GO:0005516	calmodulin binding	4/439	198/18337	0.701333	0.852024	0.83968	4640/84254/5257/4082	4
GO:0015485	cholesterol binding	1/439	50/18337	0.702766	0.852024	0.83968	7417	1
GO:0017046	peptide hormone binding	1/439	50/18337	0.702766	0.852024	0.83968	2587	1
GO:0004857	enzyme inhibitor activity	8/439	385/18337	0.706526	0.852024	0.83968	5570/151242/8996/332/6692/4671/81706/26271	8
GO:0001653	peptide receptor activity	3/439	152/18337	0.708728	0.852024	0.83968	4142/2587/1240	3
GO:0015079	potassium ion transmembrane transporter activity	3/439	152/18337	0.708728	0.852024	0.83968	79041/10008/27012	3
GO:0016830	carbon-carbon lyase activity	1/439	51/18337	0.709902	0.852024	0.83968	2677	1
GO:0051018	protein kinase A binding	1/439	51/18337	0.709902	0.852024	0.83968	5914	1
GO:0060090	molecular adaptor activity	7/439	342/18337	0.714487	0.852024	0.83968	114609/9527/6453/825/25970/6624/23098	7
GO:0003712	transcription coregulator activity	10/439	480/18337	0.716595	0.852024	0.83968	9830/863/1488/1788/10499/26145/23261/116931/92140/84193	10
GO:0001085	RNA polymerase II transcription factor binding	1/439	52/18337	0.716866	0.852024	0.83968	92140	1
GO:0008375	acetylglucosaminyltransferase activity	1/439	52/18337	0.716866	0.852024	0.83968	2651	1
GO:0017069	snRNA binding	1/439	52/18337	0.716866	0.852024	0.83968	134353	1
GO:1901505	carbohydrate derivative transmembrane transporter activity	1/439	52/18337	0.716866	0.852024	0.83968	26503	1
GO:0008374	O-acyltransferase activity	1/439	53/18337	0.723664	0.856935	0.84452	154141	1
GO:0042054	histone methyltransferase activity	1/439	53/18337	0.723664	0.856935	0.84452	84193	1
GO:0046943	carboxylic acid transmembrane transporter activity	3/439	157/18337	0.729107	0.860041	0.84758	11001/6567/376497	3
GO:0140030	modification-dependent protein binding	3/439	157/18337	0.729107	0.860041	0.84758	3621/2332/54556	3
GO:0030374	nuclear receptor coactivator activity	1/439	54/18337	0.730299	0.860041	0.84758	10499	1
GO:0005342	organic acid transmembrane transporter activity	3/439	158/18337	0.733047	0.861698	0.849214	11001/6567/376497	3
GO:0008408	3'-5' exonuclease activity	1/439	55/18337	0.736775	0.862926	0.850423	27301	1
GO:0050840	extracellular matrix binding	1/439	55/18337	0.736775	0.862926	0.850423	64129	1
GO:0043621	protein self-association	1/439	56/18337	0.743095	0.867169	0.854606	29899	1
GO:0045309	protein phosphorylated amino acid binding	1/439	56/18337	0.743095	0.867169	0.854606	5921	1
GO:0005319	lipid transporter activity	3/439	162/18337	0.748353	0.871207	0.858585	11001/7274/376497	3
GO:0016796	exonuclease activity, active with either ribo- or deoxyribonucleic acids and producing 5'-phosphomonoesters	1/439	57/18337	0.749265	0.871207	0.858585	27301	1
GO:0042626	ATPase-coupled transmembrane transporter activity	1/439	58/18337	0.755286	0.872544	0.859902	540	1
GO:0097110	scaffold protein binding	1/439	58/18337	0.755286	0.872544	0.859902	84295	1
GO:0030674	protein-macromolecule adaptor activity	5/439	263/18337	0.758009	0.872544	0.859902	114609/9527/25970/6624/23098	5
GO:0016627	oxidoreductase activity, acting on the CH-CH group of donors	1/439	59/18337	0.761163	0.872544	0.859902	3930	1
GO:0022824	transmitter-gated ion channel activity	1/439	59/18337	0.761163	0.872544	0.859902	2556	1
GO:0022835	transmitter-gated channel activity	1/439	59/18337	0.761163	0.872544	0.859902	2556	1
GO:0004540	ribonuclease activity	2/439	114/18337	0.761271	0.872544	0.859902	54913/9271	2
GO:0004843	thiol-dependent ubiquitin-specific protease activity	2/439	114/18337	0.761271	0.872544	0.859902	57478/4287	2
GO:0101005	ubiquitinyl hydrolase activity	2/439	115/18337	0.765504	0.87432	0.861653	57478/4287	2
GO:0016279	protein-lysine N-methyltransferase activity	1/439	60/18337	0.7669	0.87432	0.861653	84193	1
GO:0032934	sterol binding	1/439	60/18337	0.7669	0.87432	0.861653	7417	1
GO:0001221	transcription coregulator binding	1/439	61/18337	0.772499	0.876043	0.863351	1488	1
GO:0015399	primary active transmembrane transporter activity	1/439	61/18337	0.772499	0.876043	0.863351	540	1
GO:0016278	lysine N-methyltransferase activity	1/439	61/18337	0.772499	0.876043	0.863351	84193	1
GO:0019207	kinase regulator activity	4/439	220/18337	0.77562	0.87606	0.863368	5570/10040/51738/1154	4
GO:0005201	extracellular matrix structural constituent	3/439	170/18337	0.776856	0.87606	0.863368	50509/64129/22795	3
GO:0005262	calcium channel activity	2/439	118/18337	0.777816	0.87606	0.863368	10343/7220	2
GO:0098960	postsynaptic neurotransmitter receptor activity	1/439	62/18337	0.777963	0.87606	0.863368	2556	1
GO:0051427	hormone receptor binding	3/439	173/18337	0.78684	0.884507	0.871692	1488/7421/10499	3
GO:0016836	hydro-lyase activity	1/439	64/18337	0.788503	0.88483	0.87201	56934	1
GO:0031072	heat shock protein binding	2/439	123/18337	0.797081	0.892897	0.879961	1457/79982	2
GO:0003684	damaged DNA binding	1/439	66/18337	0.798543	0.89298	0.880042	2072	1
GO:0061134	peptidase regulator activity	4/439	230/18337	0.804216	0.897762	0.884755	8996/332/6692/4671	4
GO:0045296	cadherin binding	6/439	332/18337	0.80981	0.899447	0.886416	5902/10611/58513/57175/6624/9689	6
GO:0001098	basal transcription machinery binding	1/439	69/18337	0.812719	0.899447	0.886416	2072	1
GO:0001099	basal RNA polymerase II transcription machinery binding	1/439	69/18337	0.812719	0.899447	0.886416	2072	1
GO:0004860	protein kinase inhibitor activity	1/439	69/18337	0.812719	0.899447	0.886416	5570	1
GO:0016782	transferase activity, transferring sulfur-containing groups	1/439	69/18337	0.812719	0.899447	0.886416	23600	1
GO:0008237	metallopeptidase activity	3/439	184/18337	0.820326	0.901619	0.888556	51360/57486/4311	3
GO:0022836	gated channel activity	6/439	337/18337	0.820746	0.901619	0.888556	1184/2556/1182/10008/27012/7417	6
GO:0017022	myosin binding	1/439	71/18337	0.821613	0.901619	0.888556	1756	1
GO:0002020	protease binding	2/439	131/18337	0.824839	0.901619	0.888556	675/8996	2
GO:0001664	G protein-coupled receptor binding	5/439	289/18337	0.824977	0.901619	0.888556	387695/10874/23365/51738/2919	5
GO:0030971	receptor tyrosine kinase binding	1/439	72/18337	0.8259	0.901619	0.888556	25970	1
GO:0106306	protein serine phosphatase activity	1/439	72/18337	0.8259	0.901619	0.888556	1849	1
GO:0106307	protein threonine phosphatase activity	1/439	72/18337	0.8259	0.901619	0.888556	1849	1
GO:0005230	extracellular ligand-gated ion channel activity	1/439	73/18337	0.830084	0.903121	0.890036	2556	1
GO:0019210	kinase inhibitor activity	1/439	73/18337	0.830084	0.903121	0.890036	5570	1
GO:0042393	histone binding	4/439	241/18337	0.832186	0.903877	0.890782	84295/3621/2332/54556	4
GO:0015085	calcium ion transmembrane transporter activity	2/439	134/18337	0.834338	0.904687	0.891579	10343/7220	2
GO:0019887	protein kinase regulator activity	3/439	190/18337	0.836633	0.905648	0.892527	5570/10040/51738	3
GO:0016829	lyase activity	3/439	194/18337	0.846783	0.915095	0.901837	56934/2731/2677	3
GO:0022843	voltage-gated cation channel activity	2/439	139/18337	0.84914	0.916103	0.90283	10008/27012	2
GO:0016835	carbon-oxygen lyase activity	1/439	79/18337	0.853166	0.918904	0.905591	56934	1
GO:0005178	integrin binding	2/439	142/18337	0.857435	0.921958	0.9086	11082/3384	2
GO:0015171	amino acid transmembrane transporter activity	1/439	81/18337	0.860142	0.923325	0.909948	6567	1
GO:0001540	amyloid-beta binding	1/439	84/18337	0.869992	0.929244	0.915781	23621	1
GO:0042562	hormone binding	1/439	84/18337	0.869992	0.929244	0.915781	2587	1
GO:0048306	calcium-dependent protein binding	1/439	84/18337	0.869992	0.929244	0.915781	10332	1
GO:0008013	beta-catenin binding	1/439	85/18337	0.873119	0.931037	0.917548	116931	1
GO:0005506	iron ion binding	2/439	150/18337	0.877557	0.934221	0.920686	55217/221120	2
GO:0046982	protein heterodimerization activity	5/439	324/18337	0.890616	0.946555	0.932842	6790/2332/6938/9126/4170	5
GO:0000287	magnesium ion binding	3/439	216/18337	0.893345	0.947889	0.934156	5238/63979/6733	3
GO:0008757	S-adenosylmethionine-dependent methyltransferase activity	2/439	158/18337	0.895034	0.948116	0.93438	1788/84193	2
GO:0008238	exopeptidase activity	1/439	95/18337	0.900542	0.949784	0.936023	4311	1
GO:0008083	growth factor activity	2/439	162/18337	0.902876	0.949784	0.936023	7424/2919	2
GO:0005261	cation channel activity	5/439	333/18337	0.903616	0.949784	0.936023	10343/79041/10008/7220/27012	5
GO:0008201	heparin binding	2/439	164/18337	0.906589	0.949784	0.936023	50509/8829	2
GO:0004867	serine-type endopeptidase inhibitor activity	1/439	98/18337	0.907552	0.949784	0.936023	6692	1
GO:0008170	N-methyltransferase activity	1/439	98/18337	0.907552	0.949784	0.936023	84193	1
GO:1990782	protein tyrosine kinase binding	1/439	98/18337	0.907552	0.949784	0.936023	25970	1
GO:0016747	transferase activity, transferring acyl groups other than amino-acyl groups	3/439	225/18337	0.908425	0.949784	0.936023	675/26122/154141	3
GO:0005539	glycosaminoglycan binding	3/439	228/18337	0.913006	0.951658	0.93787	50509/8829/6448	3
GO:0004722	protein serine/threonine phosphatase activity	1/439	101/18337	0.914068	0.951658	0.93787	1849	1
GO:0004725	protein tyrosine phosphatase activity	1/439	102/18337	0.916137	0.951658	0.93787	1849	1
GO:0016651	oxidoreductase activity, acting on NAD(P)H	1/439	102/18337	0.916137	0.951658	0.93787	2330	1
GO:0031490	chromatin DNA binding	1/439	103/18337	0.918156	0.952217	0.938421	5914	1
GO:0005125	cytokine activity	3/439	235/18337	0.922897	0.955592	0.941747	387695/2919/3606	3
GO:0000149	SNARE binding	1/439	114/18337	0.937406	0.969055	0.955015	57586	1
GO:0004197	cysteine-type endopeptidase activity	1/439	117/18337	0.941822	0.970008	0.955954	825	1
GO:0016810	hydrolase activity, acting on carbon-nitrogen (but not peptide) bonds	1/439	117/18337	0.941822	0.970008	0.955954	144193	1
GO:0016746	transferase activity, transferring acyl groups	3/439	254/18337	0.944782	0.970008	0.955954	675/26122/154141	3
GO:0051082	unfolded protein binding	1/439	120/18337	0.945927	0.970008	0.955954	51103	1
GO:0004984	olfactory receptor activity	6/439	430/18337	0.947316	0.970008	0.955954	26595/390063/26532/143503/26529/26494	6
GO:0005179	hormone activity	1/439	122/18337	0.948502	0.970008	0.955954	51738	1
GO:0140101	catalytic activity, acting on a tRNA	1/439	123/18337	0.949743	0.970008	0.955954	54913	1
GO:1901681	sulfur compound binding	3/439	260/18337	0.950396	0.970008	0.955954	25974/50509/8829	3
GO:0004175	endopeptidase activity	6/439	438/18337	0.953035	0.97116	0.95709	84301/51360/23621/57486/825/4311	6
GO:0019955	cytokine binding	1/439	136/18337	0.963406	0.978161	0.963989	8829	1
GO:0009055	electron transfer activity	1/439	138/18337	0.96515	0.978161	0.963989	2731	1
GO:0015276	ligand-gated ion channel activity	1/439	139/18337	0.965991	0.978161	0.963989	2556	1
GO:0022834	ligand-gated channel activity	1/439	139/18337	0.965991	0.978161	0.963989	2556	1
GO:0046906	tetrapyrrole binding	1/439	150/18337	0.974004	0.984724	0.970458	25974	1
GO:0003730	mRNA 3'-UTR binding	1/439	164/18337	0.981538	0.989679	0.975341	2332	1
GO:0003823	antigen binding	1/439	165/18337	0.981984	0.989679	0.975341	10332	1
GO:0008514	organic anion transmembrane transporter activity	1/439	177/18337	0.986567	0.991836	0.977466	376497	1
GO:0004721	phosphoprotein phosphatase activity	1/439	179/18337	0.987208	0.991836	0.977466	1849	1
GO:0016791	phosphatase activity	2/439	276/18337	0.99068	0.992302	0.977925	1849/5446	2
GO:0048018	receptor ligand activity	5/439	486/18337	0.991462	0.992302	0.977925	387695/7424/51738/2919/3606	5
GO:0030546	signaling receptor activator activity	5/439	492/18337	0.992302	0.992302	0.977925	387695/7424/51738/2919/3606	5

## Sheet: KEGG
ID	Description	GeneRatio	BgRatio	pvalue	p.adjust	qvalue	geneID	Count
hsa03460	Fanconi anemia pathway	6/217	54/8114	0.0030214	0.34404	0.34404	2072/675/29935/29089/5889/5888	6
hsa03440	Homologous recombination	5/217	41/8114	0.00446983	0.34404	0.34404	25788/675/29935/5889/5888	5
hsa04146	Peroxisome	7/217	82/8114	0.00617907	0.34404	0.34404	2180/11001/23600/11264/8800/2181/8799	7
hsa05130	Pathogenic Escherichia coli infection	12/217	197/8114	0.00650314	0.34404	0.34404	114609/57180/4640/5879/10787/1432/23365/4671/7456/3606/10092/7280	12
hsa05132	Salmonella infection	14/217	249/8114	0.00685339	0.34404	0.34404	26263/114609/57180/10671/5879/10787/51626/1432/4671/5286/6990/3606/10092/7280	14
hsa05168	Herpes simplex virus 1 infection	22/217	495/8114	0.0128218	0.536379	0.536379	65251/84671/7625/7768/255403/51710/126068/147686/7549/22869/57474/84775/25888/84924/7567/162972/7592/9831/7743/152687/7561/1967	22
hsa04614	Renin-angiotensin system	3/217	23/8114	0.0225202	0.729863	0.729863	4142/57486/4311	3
hsa04216	Ferroptosis	4/217	41/8114	0.0232626	0.729863	0.729863	2180/55240/2181/7417	4
hsa05135	Yersinia infection	8/217	137/8114	0.0303376	0.846083	0.846083	57180/5879/1432/23365/7456/3606/10092/8935	8
hsa04350	TGF-beta signaling pathway	6/217	94/8114	0.0397293	0.994734	0.994734	4087/91/64750/8454/56963/9765	6
hsa04360	Axon guidance	9/217	182/8114	0.0551386	0.994734	0.994734	5998/1944/7976/5879/8829/23365/7220/5921/56963	9
hsa04114	Oocyte meiosis	7/217	131/8114	0.0613883	0.994734	0.994734	6790/51434/23291/1432/8454/9126/26271	7
hsa04340	Hedgehog signaling pathway	4/217	56/8114	0.0621375	0.994734	0.994734	8452/64750/23291/8454	4
hsa05143	African trypanosomiasis	3/217	37/8114	0.0754387	0.994734	0.994734	8542/5332/3606	3
hsa04310	Wnt signaling pathway	8/217	167/8114	0.0789312	0.994734	0.994734	7976/1488/23291/5879/27123/1457/5332/8454	8
hsa04742	Taste transduction	5/217	86/8114	0.0799804	0.994734	0.994734	2556/50840/259285/259289/5332	5
hsa00061	Fatty acid biosynthesis	2/217	18/8114	0.0822946	0.994734	0.994734	2180/2181	2
hsa00531	Glycosaminoglycan degradation	2/217	19/8114	0.0904089	0.994734	0.994734	3423/6448	2
hsa03060	Protein export	2/217	23/8114	0.124927	0.994734	0.994734	9789/6730	2
hsa05131	Shigellosis	10/217	247/8114	0.125621	0.994734	0.994734	57180/23291/5879/1432/7336/4671/5332/8454/3606/10092	10
hsa04933	AGE-RAGE signaling pathway in diabetic complications	5/217	100/8114	0.129408	0.994734	0.994734	4087/7424/5879/1432/5332	5
hsa03320	PPAR signaling pathway	4/217	75/8114	0.140596	0.994734	0.994734	2180/11001/2181/376497	4
hsa05212	Pancreatic cancer	4/217	76/8114	0.145502	0.994734	0.994734	4087/675/5879/5888	4
hsa00270	Cysteine and methionine metabolism	3/217	50/8114	0.148892	0.994734	0.994734	29968/1788/4144	3
hsa00510	N-Glycan biosynthesis	3/217	50/8114	0.148892	0.994734	0.994734	84920/199857/10905	3
hsa00750	Vitamin B6 metabolism	1/217	6/8114	0.150153	0.994734	0.994734	29968	1
hsa00601	Glycosphingolipid biosynthesis - lacto and neolacto series	2/217	27/8114	0.161977	0.994734	0.994734	2651/8702	2
hsa00740	Riboflavin metabolism	1/217	8/8114	0.195037	0.994734	0.994734	5169	1
hsa05134	Legionellosis	3/217	57/8114	0.195188	0.994734	0.994734	4671/2919/3606	3
hsa04710	Circadian rhythm	2/217	31/8114	0.20068	0.994734	0.994734	23291/8454	2
hsa05152	Tuberculosis	7/217	180/8114	0.206929	0.994734	0.994734	4360/114609/1432/10332/23365/7421/3606	7
hsa05416	Viral myocarditis	3/217	60/8114	0.216013	0.994734	0.994734	5879/1756/1604	3
hsa04621	NOD-like receptor signaling pathway	7/217	184/8114	0.222362	0.994734	0.994734	84674/1432/4671/5332/7417/2919/3606	7
hsa04144	Endocytosis	9/217	251/8114	0.229493	0.994734	0.994734	4087/57180/64750/55680/6457/58513/7456/10092/9765	9
hsa04110	Cell cycle	5/217	126/8114	0.24764	0.994734	0.994734	51434/4087/990/8454/9126	5
hsa00760	Nicotinate and nicotinamide metabolism	2/217	36/8114	0.250288	0.994734	0.994734	64802/5169	2
hsa00230	Purine metabolism	5/217	127/8114	0.252681	0.994734	0.994734	3614/5169/5139/53343/374659	5
hsa00130	Ubiquinone and other terpenoid-quinone biosynthesis	1/217	11/8114	0.257977	0.994734	0.994734	2677	1
hsa04666	Fc gamma R-mediated phagocytosis	4/217	97/8114	0.260933	0.994734	0.994734	57180/5879/4082/10092	4
hsa04750	Inflammatory mediator regulation of TRP channels	4/217	98/8114	0.26686	0.994734	0.994734	3358/1432/5332/3556	4
hsa00513	Various types of N-glycan biosynthesis	2/217	39/8114	0.280268	0.994734	0.994734	199857/10905	2
hsa04917	Prolactin signaling pathway	3/217	70/8114	0.288073	0.994734	0.994734	1432/2001/1154	3
hsa05120	Epithelial cell signaling in Helicobacter pylori infection	3/217	70/8114	0.288073	0.994734	0.994734	5879/1432/2919	3
hsa00260	Glycine, serine and threonine metabolism	2/217	40/8114	0.29025	0.994734	0.994734	29968/2731	2
hsa04520	Adherens junction	3/217	71/8114	0.295414	0.994734	0.994734	2241/5879/1457	3
hsa00533	Glycosaminoglycan biosynthesis - keratan sulfate	1/217	14/8114	0.316016	0.994734	0.994734	8702	1
hsa00071	Fatty acid degradation	2/217	43/8114	0.320073	0.994734	0.994734	2180/2181	2
hsa01230	Biosynthesis of amino acids	3/217	75/8114	0.324868	0.994734	0.994734	6120/29968/4144	3
hsa03013	Nucleocytoplasmic transport	4/217	108/8114	0.327201	0.994734	0.994734	9631/3842/348995/10762	4
hsa04659	Th17 cell differentiation	4/217	108/8114	0.327201	0.994734	0.994734	4087/5914/1432/3556	4
hsa04962	Vasopressin-regulated water reabsorption	2/217	44/8114	0.329952	0.994734	0.994734	10671/51626	2
hsa04120	Ubiquitin mediated proteolysis	5/217	142/8114	0.330742	0.994734	0.994734	51434/8452/64750/23291/8454	5
hsa03008	Ribosome biogenesis in eukaryotes	4/217	109/8114	0.333303	0.994734	0.994734	10885/54913/1457/134430	4
hsa04550	Signaling pathways regulating pluripotency of stem cells	5/217	143/8114	0.336057	0.994734	0.994734	4087/91/7976/8820/1432	5
hsa05100	Bacterial invasion of epithelial cells	3/217	77/8114	0.339608	0.994734	0.994734	57180/5879/10092	3
hsa03420	Nucleotide excision repair	2/217	47/8114	0.359334	0.994734	0.994734	2072/29935	2
hsa00120	Primary bile acid biosynthesis	1/217	17/8114	0.369535	0.994734	0.994734	23600	1
hsa01200	Carbon metabolism	4/217	115/8114	0.369982	0.994734	0.994734	6120/29968/2731/26275	4
hsa04726	Serotonergic synapse	4/217	115/8114	0.369982	0.994734	0.994734	6570/3358/7220/5332	4
hsa00565	Ether lipid metabolism	2/217	49/8114	0.378662	0.994734	0.994734	5168/79153	2
hsa01240	Biosynthesis of cofactors	5/217	153/8114	0.389445	0.994734	0.994734	29968/64802/10243/2677/4144	5
hsa04613	Neutrophil extracellular trap formation	6/217	190/8114	0.398601	0.994734	0.994734	1184/1182/5879/1432/5332/7417	6
hsa05210	Colorectal cancer	3/217	86/8114	0.405416	0.994734	0.994734	4087/5879/332	3
hsa04919	Thyroid hormone signaling pathway	4/217	121/8114	0.406542	0.994734	0.994734	6567/5332/10499/116931	4
hsa04961	Endocrine and other factor-regulated calcium reabsorption	2/217	53/8114	0.416554	0.994734	0.994734	7421/5332	2
hsa00100	Steroid biosynthesis	1/217	20/8114	0.418884	0.994734	0.994734	3930	1
hsa04540	Gap junction	3/217	88/8114	0.419817	0.994734	0.994734	3358/5332/7280	3
hsa05235	PD-L1 expression and PD-1 checkpoint pathway in cancer	3/217	89/8114	0.426975	0.994734	0.994734	114609/1432/1457	3
hsa00770	Pantothenate and CoA biosynthesis	1/217	21/8114	0.434464	0.994734	0.994734	5169	1
hsa00340	Histidine metabolism	1/217	22/8114	0.449628	0.994734	0.994734	144193	1
hsa01212	Fatty acid metabolism	2/217	57/8114	0.453257	0.994734	0.994734	2180/2181	2
hsa04926	Relaxin signaling pathway	4/217	129/8114	0.454601	0.994734	0.994734	4087/7424/1432/5332	4
hsa05415	Diabetic cardiomyopathy	6/217	203/8114	0.460764	0.994734	0.994734	4087/5879/1432/5332/7417/126328	6
hsa00240	Pyrimidine metabolism	2/217	58/8114	0.462228	0.994734	0.994734	5169/7083	2
hsa00515	Mannose type O-glycan biosynthesis	1/217	23/8114	0.464387	0.994734	0.994734	148789	1
hsa03430	Mismatch repair	1/217	23/8114	0.464387	0.994734	0.994734	29935	1
hsa04370	VEGF signaling pathway	2/217	59/8114	0.471113	0.994734	0.994734	5879/1432	2
hsa04142	Lysosome	4/217	132/8114	0.47231	0.994734	0.994734	26503/23335/3423/6448	4
hsa04977	Vitamin digestion and absorption	1/217	24/8114	0.478752	0.994734	0.994734	25974	1
hsa04978	Mineral absorption	2/217	60/8114	0.479909	0.994734	0.994734	540/7421	2
hsa04141	Protein processing in endoplasmic reticulum	5/217	171/8114	0.484304	0.994734	0.994734	51360/4287/8454/6400/10905	5
hsa04015	Rap1 signaling pathway	6/217	210/8114	0.493631	0.994734	0.994734	1944/7424/5879/1432/5332/889	6
hsa04061	Viral protein interaction with cytokine and cytokine receptor	3/217	100/8114	0.50334	0.994734	0.994734	8793/2919/3606	3
hsa04623	Cytosolic DNA-sensing pathway	2/217	63/8114	0.505755	0.994734	0.994734	11128/3606	2
hsa00790	Folate biosynthesis	1/217	26/8114	0.506342	0.994734	0.994734	10243	1
hsa04915	Estrogen signaling pathway	4/217	138/8114	0.507061	0.994734	0.994734	5914/5332/10499/3857	4
hsa05022	Pathways of neurodegeneration - multiple diseases	13/217	476/8114	0.510464	0.994734	0.994734	7976/4287/10671/5879/56171/27123/1432/1457/5332/7417/1767/7280/126328	13
hsa05014	Amyotrophic lateral sclerosis	10/217	364/8114	0.511869	0.994734	0.994734	9631/10671/5879/56171/348995/1432/10762/1767/7280/126328	10
hsa04929	GnRH secretion	2/217	64/8114	0.514184	0.994734	0.994734	7220/5332	2
hsa04914	Progesterone-mediated oocyte maturation	3/217	102/8114	0.516674	0.994734	0.994734	6790/51434/1432	3
hsa04972	Pancreatic secretion	3/217	102/8114	0.516674	0.994734	0.994734	5879/7220/5332	3
hsa05142	Chagas disease	3/217	102/8114	0.516674	0.994734	0.994734	4087/1432/5332	3
hsa05417	Lipid and atherosclerosis	6/217	215/8114	0.516706	0.994734	0.994734	114609/5879/1432/5332/2919/3606	6
hsa05321	Inflammatory bowel disease	2/217	65/8114	0.522518	0.994734	0.994734	4087/3606	2
hsa04974	Protein digestion and absorption	3/217	103/8114	0.523269	0.994734	0.994734	50509/10008/4311	3
hsa04064	NF-kappa B signaling pathway	3/217	104/8114	0.529815	0.994734	0.994734	114609/1457/2919	3
hsa04620	Toll-like receptor signaling pathway	3/217	104/8114	0.529815	0.994734	0.994734	114609/5879/1432	3
hsa04625	C-type lectin receptor signaling pathway	3/217	104/8114	0.529815	0.994734	0.994734	1432/10332/23365	3
hsa04810	Regulation of actin cytoskeleton	6/217	218/8114	0.53036	0.994734	0.994734	57180/8515/5879/10787/23365/10092	6
hsa04664	Fc epsilon RI signaling pathway	2/217	68/8114	0.546942	0.994734	0.994734	5879/1432	2
hsa04920	Adipocytokine signaling pathway	2/217	69/8114	0.554889	0.994734	0.994734	2180/2181	2
hsa04924	Renin secretion	2/217	69/8114	0.554889	0.994734	0.994734	5139/5332	2
hsa04931	Insulin resistance	3/217	108/8114	0.555492	0.994734	0.994734	11001/5506/376497	3
hsa00030	Pentose phosphate pathway	1/217	30/8114	0.557236	0.994734	0.994734	6120	1
hsa00630	Glyoxylate and dicarboxylate metabolism	1/217	30/8114	0.557236	0.994734	0.994734	2731	1
hsa04723	Retrograde endocannabinoid signaling	4/217	148/8114	0.562584	0.994734	0.994734	2556/1432/5332/126328	4
hsa00410	beta-Alanine metabolism	1/217	31/8114	0.569121	0.994734	0.994734	26275	1
hsa04137	Mitophagy - animal	2/217	72/8114	0.578134	0.994734	0.994734	4077/1457	2
hsa04668	TNF signaling pathway	3/217	112/8114	0.580321	0.994734	0.994734	7424/1432/2919	3
hsa00640	Propanoate metabolism	1/217	32/8114	0.580688	0.994734	0.994734	26275	1
hsa04215	Apoptosis - multiple species	1/217	32/8114	0.580688	0.994734	0.994734	332	1
hsa05010	Alzheimer disease	10/217	384/8114	0.581137	0.994734	0.994734	29986/7976/23621/27123/1457/5332/7417/4311/7280/126328	10
hsa04145	Phagosome	4/217	152/8114	0.583829	0.994734	0.994734	4360/5879/10332/7280	4
hsa00562	Inositol phosphate metabolism	2/217	73/8114	0.585683	0.994734	0.994734	5332/5286	2
hsa01524	Platinum drug resistance	2/217	73/8114	0.585683	0.994734	0.994734	540/332	2
hsa03410	Base excision repair	1/217	33/8114	0.591947	0.994734	0.994734	27301	1
hsa04130	SNARE interactions in vesicular transport	1/217	33/8114	0.591947	0.994734	0.994734	9527	1
hsa04918	Thyroid hormone synthesis	2/217	75/8114	0.600482	0.994734	0.994734	5332/6528	2
hsa00040	Pentose and glucuronate interconversions	1/217	34/8114	0.602904	0.994734	0.994734	6120	1
hsa03020	RNA polymerase	1/217	34/8114	0.602904	0.994734	0.994734	11128	1
hsa04218	Cellular senescence	4/217	156/8114	0.604472	0.994734	0.994734	4087/23291/1432/7417	4
hsa05133	Pertussis	2/217	76/8114	0.607732	0.994734	0.994734	114609/1432	2
hsa04390	Hippo signaling pathway	4/217	157/8114	0.609536	0.994734	0.994734	4087/7976/23291/332	4
hsa03010	Ribosome	4/217	158/8114	0.61456	0.994734	0.994734	6192/64969/64963/6209	4
hsa05412	Arrhythmogenic right ventricular cardiomyopathy	2/217	77/8114	0.614882	0.994734	0.994734	8515/1756	2
hsa04071	Sphingolipid signaling pathway	3/217	119/8114	0.621623	0.994734	0.994734	5879/1432/5332	3
hsa04722	Neurotrophin signaling pathway	3/217	119/8114	0.621623	0.994734	0.994734	5879/1432/25970	3
hsa04935	Growth hormone synthesis, secretion and action	3/217	119/8114	0.621623	0.994734	0.994734	1432/5332/51738	3
hsa00500	Starch and sucrose metabolism	1/217	36/8114	0.623948	0.994734	0.994734	5169	1
hsa03030	DNA replication	1/217	36/8114	0.623948	0.994734	0.994734	29935	1
hsa03018	RNA degradation	2/217	79/8114	0.628883	0.994734	0.994734	196513/10438	2
hsa01250	Biosynthesis of nucleotide sugars	1/217	37/8114	0.63405	0.994734	0.994734	5238	1
hsa00983	Drug metabolism - other enzymes	2/217	80/8114	0.635735	0.994734	0.994734	3614/7083	2
hsa05205	Proteoglycans in cancer	5/217	205/8114	0.645853	0.994734	0.994734	4087/7976/5879/1432/23365	5
hsa04611	Platelet activation	3/217	124/8114	0.649391	0.994734	0.994734	1432/23365/5332	3
hsa05033	Nicotine addiction	1/217	40/8114	0.662764	0.994734	0.994734	2556	1
hsa04010	MAPK signaling pathway	7/217	294/8114	0.677097	0.994734	0.994734	1944/1849/7424/5879/1432/5921/3556	7
hsa04975	Fat digestion and absorption	1/217	43/8114	0.689234	0.994734	0.994734	376497	1
hsa04728	Dopaminergic synapse	3/217	132/8114	0.690761	0.994734	0.994734	6570/1432/5332	3
hsa04727	GABAergic synapse	2/217	89/8114	0.693	0.994734	0.994734	2556/10243	2
hsa05410	Hypertrophic cardiomyopathy	2/217	90/8114	0.698884	0.994734	0.994734	8515/1756	2
hsa05032	Morphine addiction	2/217	91/8114	0.704674	0.994734	0.994734	2556/5139	2
hsa04210	Apoptosis	3/217	136/8114	0.710033	0.994734	0.994734	332/4170/84823	3
hsa05166	Human T-cell leukemia virus 1 infection	5/217	222/8114	0.713687	0.994734	0.994734	51434/4087/8829/5902/7417	5
hsa04912	GnRH signaling pathway	2/217	93/8114	0.715979	0.994734	0.994734	1432/5332	2
hsa04970	Salivary secretion	2/217	93/8114	0.715979	0.994734	0.994734	3346/5332	2
hsa05323	Rheumatoid arthritis	2/217	93/8114	0.715979	0.994734	0.994734	2919/3606	2
hsa05016	Huntington disease	7/217	306/8114	0.716864	0.994734	0.994734	10671/56171/5332/7417/1767/7280/126328	7
hsa04973	Carbohydrate digestion and absorption	1/217	47/8114	0.721337	0.994734	0.994734	5332	1
hsa04657	IL-17 signaling pathway	2/217	94/8114	0.721494	0.994734	0.994734	1432/2919	2
hsa00280	Valine, leucine and isoleucine degradation	1/217	48/8114	0.728833	0.994734	0.994734	26275	1
hsa05414	Dilated cardiomyopathy	2/217	96/8114	0.732256	0.994734	0.994734	8515/1756	2
hsa00520	Amino sugar and nucleotide sugar metabolism	1/217	49/8114	0.736128	0.994734	0.994734	5238	1
hsa05030	Cocaine addiction	1/217	49/8114	0.736128	0.994734	0.994734	6570	1
hsa04936	Alcoholic liver disease	3/217	142/8114	0.737202	0.994734	0.994734	114609/1432/2919	3
hsa04070	Phosphatidylinositol signaling system	2/217	97/8114	0.737503	0.994734	0.994734	5332/5286	2
hsa05017	Spinocerebellar ataxia	3/217	143/8114	0.74153	0.994734	0.994734	4287/5332/7417	3
hsa00564	Glycerophospholipid metabolism	2/217	98/8114	0.742663	0.994734	0.994734	154141/9791	2
hsa05231	Choline metabolism in cancer	2/217	98/8114	0.742663	0.994734	0.994734	5879/60482	2
hsa04979	Cholesterol metabolism	1/217	50/8114	0.743228	0.994734	0.994734	7417	1
hsa05144	Malaria	1/217	50/8114	0.743228	0.994734	0.994734	3606	1
hsa05020	Prion disease	6/217	273/8114	0.744297	0.994734	0.994734	5879/1432/1457/7417/7280/126328	6
hsa04640	Hematopoietic cell lineage	2/217	99/8114	0.747737	0.994734	0.994734	1604/4311	2
hsa04014	Ras signaling pathway	5/217	232/8114	0.749088	0.994734	0.994734	1944/7424/5879/5921/5966	5
hsa04714	Thermogenesis	5/217	232/8114	0.749088	0.994734	0.994734	2180/51103/1432/2181/126328	5
hsa05171	Coronavirus disease - COVID-19	5/217	232/8114	0.749088	0.994734	0.994734	4142/8829/1432/6192/6209	5
hsa04913	Ovarian steroidogenesis	1/217	51/8114	0.750138	0.994734	0.994734	3292	1
hsa04916	Melanogenesis	2/217	101/8114	0.757627	0.994734	0.994734	7976/5332	2
hsa05146	Amoebiasis	2/217	102/8114	0.762446	0.994734	0.994734	5332/2919	2
hsa05167	Kaposi sarcoma-associated herpesvirus infection	4/217	194/8114	0.767683	0.994734	0.994734	131450/5879/1432/2919	4
hsa04261	Adrenergic signaling in cardiomyocytes	3/217	150/8114	0.770263	0.994734	0.994734	1432/5332/1390	3
hsa04020	Calcium signaling pathway	5/217	240/8114	0.775012	0.994734	0.994734	7424/3358/5332/7417/5257	5
hsa04928	Parathyroid hormone synthesis, secretion and action	2/217	106/8114	0.780903	0.994734	0.994734	7421/5332	2
hsa04922	Glucagon signaling pathway	2/217	107/8114	0.785318	0.994734	0.994734	5332/5257	2
hsa04932	Non-alcoholic fatty liver disease	3/217	155/8114	0.789158	0.994734	0.994734	5879/1432/126328	3
hsa04330	Notch signaling pathway	1/217	59/8114	0.79915	0.994734	0.994734	1488	1
hsa04730	Long-term depression	1/217	60/8114	0.804561	0.994734	0.994734	5332	1
hsa04060	Cytokine-cytokine receptor interaction	6/217	295/8114	0.807219	0.994734	0.994734	91/943/8793/2919/3606/3556	6
hsa00140	Steroid hormone biosynthesis	1/217	61/8114	0.809826	0.994734	0.994734	3292	1
hsa00561	Glycerolipid metabolism	1/217	61/8114	0.809826	0.994734	0.994734	154141	1
hsa04725	Cholinergic synapse	2/217	113/8114	0.8102	0.994734	0.994734	60482/5332	2
hsa05161	Hepatitis B	3/217	162/8114	0.813439	0.994734	0.994734	114609/332/1432	3
hsa04670	Leukocyte transendothelial migration	2/217	114/8114	0.814089	0.994734	0.994734	5879/1432	2
hsa04724	Glutamatergic synapse	2/217	114/8114	0.814089	0.994734	0.994734	7220/5332	2
hsa00310	Lysine degradation	1/217	63/8114	0.819938	0.994734	0.994734	55217	1
hsa05217	Basal cell carcinoma	1/217	63/8114	0.819938	0.994734	0.994734	7976	1
hsa05170	Human immunodeficiency virus 1 infection	4/217	212/8114	0.824239	0.994734	0.994734	23291/5879/1432/8454	4
hsa05207	Chemical carcinogenesis - receptor activation	4/217	212/8114	0.824239	0.994734	0.994734	990/332/7421/688	4
hsa04022	cGMP-PKG signaling pathway	3/217	167/8114	0.829305	0.994734	0.994734	5139/5332/7417	3
hsa04927	Cortisol synthesis and secretion	1/217	65/8114	0.829514	0.994734	0.994734	5332	1
hsa04530	Tight junction	3/217	169/8114	0.835322	0.994734	0.994734	57180/5879/10092	3
hsa04720	Long-term potentiation	1/217	67/8114	0.838583	0.994734	0.994734	5332	1
hsa05221	Acute myeloid leukemia	1/217	67/8114	0.838583	0.994734	0.994734	5914	1
hsa05206	MicroRNAs in cancer	6/217	310/8114	0.842779	0.994734	0.994734	1944/7976/1788/6624/4082/4170	6
hsa05012	Parkinson disease	5/217	266/8114	0.845242	0.994734	0.994734	6570/29986/7417/7280/126328	5
hsa05031	Amphetamine addiction	1/217	69/8114	0.847172	0.994734	0.994734	6570	1
hsa05211	Renal cell carcinoma	1/217	69/8114	0.847172	0.994734	0.994734	5879	1
hsa04622	RIG-I-like receptor signaling pathway	1/217	70/8114	0.851295	0.994734	0.994734	1432	1
hsa05208	Chemical carcinogenesis - reactive oxygen species	4/217	223/8114	0.852875	0.994734	0.994734	5879/1432/7417/126328	4
hsa05163	Human cytomegalovirus infection	4/217	225/8114	0.857636	0.994734	0.994734	5879/1432/23365/5332	4
hsa00982	Drug metabolism - cytochrome P450	1/217	72/8114	0.85921	0.994734	0.994734	2330	1
hsa04380	Osteoclast differentiation	2/217	128/8114	0.861529	0.994734	0.994734	5879/1432	2
hsa04115	p53 signaling pathway	1/217	73/8114	0.863009	0.994734	0.994734	55240	1
hsa04650	Natural killer cell mediated cytotoxicity	2/217	131/8114	0.87014	0.994734	0.994734	5879/3384	2
hsa04971	Gastric acid secretion	1/217	76/8114	0.873804	0.994734	0.994734	5332	1
hsa05220	Chronic myeloid leukemia	1/217	76/8114	0.873804	0.994734	0.994734	1488	1
hsa05140	Leishmaniasis	1/217	77/8114	0.877211	0.994734	0.994734	1432	1
hsa04270	Vascular smooth muscle contraction	2/217	134/8114	0.878258	0.994734	0.994734	23365/5332	2
hsa04721	Synaptic vesicle cycle	1/217	78/8114	0.880527	0.994734	0.994734	6570	1
hsa04910	Insulin signaling pathway	2/217	137/8114	0.885908	0.994734	0.994734	5506/5257	2
hsa04371	Apelin signaling pathway	2/217	139/8114	0.890759	0.994734	0.994734	4087/5332	2
hsa05162	Measles	2/217	139/8114	0.890759	0.994734	0.994734	10332/1457	2
hsa05418	Fluid shear stress and atherosclerosis	2/217	139/8114	0.890759	0.994734	0.994734	5879/1432	2
hsa04062	Chemokine signaling pathway	3/217	192/8114	0.892381	0.994734	0.994734	5879/5332/2919	3
hsa04662	B cell receptor signaling pathway	1/217	82/8114	0.89292	0.994734	0.994734	5879	1
hsa05202	Transcriptional misregulation in cancer	3/217	193/8114	0.894405	0.994734	0.994734	5914/6692/5966	3
hsa04610	Complement and coagulation cascades	1/217	85/8114	0.901368	0.994734	0.994734	1604	1
hsa04911	Insulin secretion	1/217	86/8114	0.904034	0.994734	0.994734	5332	1
hsa03040	Spliceosome	2/217	147/8114	0.908315	0.994734	0.994734	10286/11325	2
hsa05224	Breast cancer	2/217	147/8114	0.908315	0.994734	0.994734	7976/675	2
hsa04512	ECM-receptor interaction	1/217	88/8114	0.909152	0.994734	0.994734	8515	1
hsa04510	Focal adhesion	3/217	201/8114	0.909413	0.994734	0.994734	8515/7424/5879	3
hsa05226	Gastric cancer	2/217	149/8114	0.912274	0.994734	0.994734	4087/7976	2
hsa05203	Viral carcinogenesis	3/217	204/8114	0.914526	0.994734	0.994734	5879/5902/5966	3
hsa04080	Neuroactive ligand-receptor interaction	6/217	353/8114	0.916282	0.994734	0.994734	4142/2587/2556/3358/10874/51738	6
hsa04658	Th1 and Th2 cell differentiation	1/217	92/8114	0.918587	0.994734	0.994734	1432	1
hsa04934	Cushing syndrome	2/217	155/8114	0.923214	0.994734	0.994734	7976/5332	2
hsa05150	Staphylococcus aureus infection	1/217	96/8114	0.927047	0.994734	0.994734	3857	1
hsa03015	mRNA surveillance pathway	1/217	97/8114	0.929021	0.994734	0.994734	64895	1
hsa04713	Circadian entrainment	1/217	97/8114	0.929021	0.994734	0.994734	5332	1
hsa05215	Prostate cancer	1/217	97/8114	0.929021	0.994734	0.994734	6692	1
hsa01522	Endocrine resistance	1/217	98/8114	0.930942	0.994734	0.994734	1432	1
hsa04925	Aldosterone synthesis and secretion	1/217	98/8114	0.930942	0.994734	0.994734	5332	1
hsa04630	JAK-STAT signaling pathway	2/217	162/8114	0.934356	0.994734	0.994734	1154/4170	2
hsa04024	cAMP signaling pathway	3/217	221/8114	0.938864	0.994734	0.994734	5139/5879/51738	3
hsa04660	T cell receptor signaling pathway	1/217	104/8114	0.94143	0.994734	0.994734	1432	1
hsa05225	Hepatocellular carcinoma	2/217	168/8114	0.942676	0.994734	0.994734	4087/7976	2
hsa05145	Toxoplasmosis	1/217	112/8114	0.952988	0.994734	0.994734	1432	1
hsa05034	Alcoholism	2/217	187/8114	0.962912	0.994734	0.994734	6570/84254	2
hsa04151	PI3K-Akt signaling pathway	5/217	354/8114	0.963777	0.994734	0.994734	1944/8515/7424/5879/4170	5
hsa04068	FoxO signaling pathway	1/217	131/8114	0.972133	0.994734	0.994734	1432	1
hsa05169	Epstein-Barr virus infection	2/217	202/8114	0.97386	0.994734	0.994734	5879/1432	2
hsa00190	Oxidative phosphorylation	1/217	134/8114	0.974344	0.994734	0.994734	126328	1
hsa04740	Olfactory transduction	6/217	440/8114	0.980331	0.994734	0.994734	26595/390063/26532/143503/26529/26494	6
hsa04072	Phospholipase D signaling pathway	1/217	148/8114	0.982565	0.994734	0.994734	5332	1
hsa04514	Cell adhesion molecules	1/217	149/8114	0.98304	0.994734	0.994734	3384	1
hsa04921	Oxytocin signaling pathway	1/217	154/8114	0.985228	0.994734	0.994734	5332	1
hsa04150	mTOR signaling pathway	1/217	156/8114	0.986023	0.994734	0.994734	7976	1
hsa04217	Necroptosis	1/217	159/8114	0.987136	0.994734	0.994734	7417	1
hsa05164	Influenza A	1/217	171/8114	0.990771	0.994734	0.994734	3606	1
hsa05165	Human papillomavirus infection	2/217	331/8114	0.9989	0.9989	0.9989	8515/7976	2
